# Supplementary material for: Integrative analysis of vascular endothelial cell genomic features identifies AIDA as a coronary artery disease candidate gene
Source: Genome Biol. 2019 Jul 8;20:133. doi: 10.1186/s13059-019-1749-5 (PMC6613242; doi:10.1186/s13059-019-1749-5)
Supplement: Supplementary file 2 — RNA-sequencing results of teloHAEC NT or treated with TNFalpha for 4 or 24 h. (XLSX 216 kb) [file 13059_2019_1749_MOESM2_ESM.xlsx]

## Sheet: Sheet1
Additional file 2. RNA-sequencing results of teloHAEC untreated or treated with TNFalpha for 4 or 24 hours. Each treatment was done in two independent biological replicates and we provide expression levels (in FPKM) for each replicate. We calculated the LOG10 fold-change (LFC) between each condition. The P-values were calculated with DESeq2 (analysis of deviance) and the false discovery rate (FDR…
GENE NAME	FPKM_NT_1	FPKM_NT_2	FPKM_4h_1	FPKM_4h_2	FPKM_24h_1	FPKM_24h_2	LFC_NT_4h	LFC_NT_24h	LFC_4h_24h	P-value	FDR
SELE	0.523835	0.650858	777.123	843.872	101.623	104.941	2.7086	1.81783	-0.890765	0	0
TNFAIP2	1.75187	1.67618	858.242	823.61	61.8513	63.8637	2.49161	1.37159	-1.12002	0	0
VCAM1	0.387476	0.511063	430.642	455.727	92.8874	94.7829	2.48664	1.81619	-0.670443	0	0
CXCL10	0.14236	0.162541	60.0667	60.9011	280.758	241.842	1.72715	2.35599	0.628848	0	0
MX1	1.40067	1.41311	26.8333	30.8074	489.213	446.282	1.09209	2.28903	1.19694	0	0
IFIT1	0.423425	0.671225	8.37126	8.82005	203.884	183.865	0.793771	2.101	1.30723	0	0
CXCL11	0.201257	0.242565	17.8981	16.295	147.261	132.627	1.17019	2.06148	0.891293	0	0
IL8	11.3873	10.5465	1369.54	1158.98	529.633	675.926	2.02296	1.69995	-0.323004	0	0
MX2	0.059206	0.093652	1.83619	1.59214	70.5914	104.56	0.401267	1.90725	1.50598	0	0
CSF2	0.090722	0.285059	87.5866	88.8595	43.8498	43.9411	1.87715	1.57888	-0.298264	0	0
CCL5	0.113078	0.129401	31.4222	17.7838	94.7418	48.4699	1.34263	1.78803	0.445409	0	0
CXCL2,CXCL3	1.54411	2.22675	148.581	142.966	180.721	164.769	1.70942	1.7823	0.0728879	0	0
IFIT3	2.00092	2.13223	31.0678	32.5586	191.656	173.27	1.02938	1.77645	0.747066	0	0
CMPK2	0.150482	0.164944	3.2079	3.2445	69.1054	64.4793	0.562354	1.76734	1.20498	0	0
OR2I1P	0.139434	0.099992	39.2031	42.0926	62.0656	64.1247	1.57029	1.75773	0.187438	0	0
CX3CL1	0.165944	0.225869	64.1231	65.1843	27.0167	23.8108	1.73968	1.34347	-0.396217	0	0
GABBR1,UBD	9.83033	7.23561	265.565	265.169	508.246	519.508	1.45031	1.73651	0.286197	1.55101e-76	4.52064e-75
RSAD2	0.032526	0.025448	2.6442	3.12875	56.5839	51.5466	0.576303	1.72802	1.15171	0	0
CCL20	0	0.0275	50.869	50.5706	23.6832	23.8486	1.70776	1.38796	-0.319804	0	0
CCL2	36.4401	36.6414	1820.37	1786	1824.55	1831.37	1.68176	1.6877	0.00594245	0	0
TRAF1	0.245083	0.145803	45.4384	67.1793	32.0966	37.6043	1.67311	1.47606	-0.197055	0	0
EBI3	0.096449	0.038529	48.8385	49.3994	46.1459	44.6756	1.67179	1.63836	-0.0334307	0	0
LTB	0.454965	0.466075	66.1331	67.6381	63.2125	68.2622	1.66725	1.65955	-0.00769303	0	0
OAS1	1.7899	1.75552	10.9584	16.7715	136.333	119.826	0.720802	1.66707	0.94627	0	0
IFI6	12.7391	11.98	23.0549	28.9752	614.789	585.265	0.303367	1.65315	1.34978	0	0
FSTL3	4.67155	4.5665	224.641	214.03	4.27881	4.67959	1.59332	-0.0112154	-1.60453	0	0
C2CD4A	0.107002	0.073465	40.2804	45.4985	11.4008	10.4001	1.60412	1.03771	-0.566411	0	0
ANO9	0.112672	0.043906	8.14802	6.70003	43.3099	40.4003	0.891396	1.59924	0.707842	0	0
CTSS	0.512374	0.571178	21.6684	21.6753	67.1332	53.9192	1.16755	1.5986	0.431054	0	0
OASL	0.129376	0.064587	4.36149	5.51919	43.3715	37.027	0.73173	1.57359	0.841859	0	0
EPSTI1	0.395764	0.490337	6.36844	6.98219	53.8042	51.7807	0.725701	1.5716	0.845896	0	0
ISG15	14.1625	13.8688	38.3116	39.7113	550.812	486.956	0.425595	1.53856	1.11297	0	0
ICAM1	45.4466	44.6839	1480.97	1687.43	792.112	774.467	1.5358	1.23109	-0.304712	0	0
CTD-2369P2.8	0.111084	0.142044	36.5037	37.079	2.94153	2.76749	1.52567	0.534144	-0.991521	5.8993e-70	1.55752e-68
TNFAIP3	1.39265	1.5685	66.1806	88.2367	48.7546	43.3184	1.49461	1.27743	-0.217185	0	0
RND1	0.513687	1.02755	50.2215	52.3507	8.80818	8.95538	1.47479	0.751319	-0.723473	3.03419e-100	1.11648e-98
SOD2	10.3055	11.8489	225.235	541.928	444.908	243.09	1.46357	1.43732	-0.0262533	0	0
C1QTNF1	5.02813	4.85802	65.2685	66.3337	167.46	156.948	1.0508	1.43854	0.387735	0	0
SLC7A2	2.8786	2.68118	90.1071	104.986	63.5995	90.4968	1.41507	1.30849	-0.106582	0	0
GBP4	0.095661	0.094115	10.4113	11.5986	24.3394	30.4424	1.03946	1.41129	0.371827	0	0
OAS3	4.17583	3.50357	18.2	18.3876	125.067	118.212	0.601644	1.40469	0.803048	0	0
MMP10	0.362663	0.497006	8.30956	8.50967	34.4693	34.4701	0.818741	1.39505	0.576311	0	0
CXCL6,PPBPP1	0.562745	0.495675	23.4311	24.0654	33.8381	34.9523	1.20915	1.36453	0.155382	0	0
OAS2	7.98667	4.89427	24.9253	28.7888	159.525	147.272	0.581873	1.32629	0.744413	0	0
LAMC2	4.62753	4.92954	19.6551	18.4307	120.685	114.414	0.540088	1.31208	0.77199	0	0
CXCL1	18.9556	19.9105	272.413	268.876	408.262	403.251	1.12378	1.29911	0.175334	0	0
XAF1	3.16882	2.6043	14.7444	15.2951	72.3678	75.091	0.616175	1.285	0.668828	0	0
BCL2A1	1.06613	1.05886	36.5055	34.6776	7.9306	9.01572	1.24885	0.66139	-0.587464	3.29991e-293	4.13153e-291
IFIH1	4.92819	5.18537	59.8417	60.7973	109.251	102.041	1.00544	1.24555	0.240111	0	0
IRF1	8.80757	8.19839	166.265	165.569	67.3822	67.0882	1.24486	0.856371	-0.388493	0	0
PLA1A	0.023389	0	2.60043	2.44152	16.2858	16.3953	0.541532	1.23404	0.692508	1.06404e-248	1.10899e-246
C2CD4B	0.229548	0.214644	16.4464	22.3469	8.62463	6.07563	1.21787	0.829477	-0.388393	1.21115e-235	1.1536e-233
IFI35	7.05055	8.6251	25.4063	27.2127	142.847	134.163	0.491461	1.19976	0.708303	0	0
IL1B	0	0	14.4277	14.8989	12.6401	9.90111	1.19483	1.08614	-0.108689	1.54075461043366e-311	0
HERC6	3.42083	3.02129	4.85395	3.90014	69.3142	60.1552	0.103894	1.1918	1.08791	0	0
G0S2	2.80982	3.20896	60.6237	58.6758	29.5552	29.0004	1.18023	0.878566	-0.301667	0	0
CD74	0.012094	0	2.13661	2.14952	14.3414	14.1267	0.494742	1.18019	0.685453	1.25832e-302	1.62658e-300
BIRC3	0.594402	0.507044	25.3543	19.0803	12.234	16.4501	1.17145	0.991383	-0.180067	0	0
RPS14P3	24.4344	36.5347	2.37404	0.353092	23.0782	22.8593	-1.16019	-0.110287	1.0499	1.24817e-17	9.92308e-17
RTP4	0.165856	0.101098	3.20617	3.49204	15.0476	14.3751	0.58393	1.14188	0.557949	5.71901e-216	4.84461e-214
CD69	0.099657	0.032838	13.8021	13.4298	9.30068	9.5877	1.13715	0.991189	-0.145959	2.63655e-265	2.93217e-263
TNFSF18	3.78457	3.42335	61.2308	62.4591	40	40.4124	1.13545	0.95216	-0.183293	0	0
IFIT2	0.754706	0.725548	4.32971	4.47361	23.7304	20.8144	0.491923	1.12542	0.633499	0	0
RP11-270C12.3	25.8908	44.6221	1.5684	1.70328	10.9415	1.55945	-1.12361	-0.801788	0.321825	2.54688e-14	1.70595e-13
HELZ2	3.33949	2.65269	20.197	22.4878	55.0802	48.8009	0.748532	1.123	0.374465	0	0
ACKR3	0.047357	0.010188	4.617	4.7333	12.3755	12.9298	0.741706	1.12288	0.381174	3.99352e-279	4.62203e-277
TNFAIP6	0.014688	0	11.8584	12.8681	7.59764	8.40246	1.12244	0.950644	-0.171793	1.84393e-201	1.47418e-199
TNFSF13B	0.260792	0.086576	0.339655	0.546351	15.0095	13.5235	0.0897987	1.11487	1.02507	0	0
ISG20	4.80028	3.98242	29.3414	31.7628	67.1864	70.4098	0.768263	1.11328	0.34502	0	0
IL18R1,IL1RL1	1.61757	1.36455	30.9798	31.2056	9.54755	10.1542	1.11058	0.639472	-0.471108	0	0
DHX58	3.34865	2.91074	19.6078	21.2138	56.1353	45.5105	0.71502	1.09692	0.381901	0	0
LYVE1	33.5539	31.5297	10.6417	12.7582	1.76877	1.64086	-0.423099	-1.09337	-0.670274	2.96931e-296	3.76498e-294
IL1A	0.024584	0.057219	11.9766	11.7081	6.47706	5.98672	1.09127	0.841646	-0.249619	1.3247e-282	1.59823e-280
CITED4	5.85925	5.18426	78.0543	80.1417	25.7252	25.9389	1.0898	0.614869	-0.474934	0	0
C2,CFB	1.32236	1.19034	8.23302	7.2268	27.833	25.5373	0.587066	1.08865	0.501586	0	0
TLR2	0.09191	0.093356	2.78537	2.79025	12.4945	12.2705	0.539914	1.08805	0.548132	0	0
TNFRSF9	0.02623	0.032459	10.9921	11.6819	7.38062	8.0791	1.07848	0.928101	-0.15038	2.51091e-259	2.74641e-257
IL3RA	3.18488	4.12901	28.5333	30.2016	52.7257	53.3263	0.816386	1.06674	0.250352	0	0
IFI44,IFI44L	14.6985	14.4325	22.2543	24.1501	180.202	174.896	0.191374	1.05956	0.868189	0	0
NUAK2	0.712943	0.734483	18.1874	18.7722	8.2335	8.40331	1.05308	0.732867	-0.320213	0	0
HERC5	0.544192	0.295507	0.935141	0.968709	15.7522	13.4697	0.139877	1.0417	0.90182	1.05724e-280	1.23803e-278
LST1	0.067405	0.05371	1.69432	1.64741	9.62858	11.2729	0.40111	1.03219	0.631076	2.22069e-108	9.19072e-107
IRF7	3.14101	3.29214	10.4856	9.45448	45.9757	42.5028	0.414837	1.0303	0.615468	0	0
LAMP3	1.96994	2.01717	11.9453	12.1559	32.2582	29.268	0.639442	1.02527	0.385825	0	0
THBD	22.6453	21.5671	1.13017	1.26256	3.46927	3.49608	-1.0221	-0.712074	0.310029	0	0
LITAF	0.031665	0.057119	9.65298	10.1619	4.78701	6.26914	1.01877	0.793137	-0.225636	6.63899e-282	7.91391e-280
IL32,RNU1-125P	30.4705	30.7091	134.729	132.534	317.278	335.898	0.629589	1.01561	0.386021	0	0
USMG5P1	15.4484	7.68035	7.89565	7.64096	0.049805	0.313209	-0.13446	-1.00761	-0.873149	7.79624e-08	3.28953e-07
NME2P1	2.50291	0.425079	20.6763	22.5749	1.97407	1.86455	1.00508	0.116071	-0.889013	3.78466e-10	1.94178e-09
TNFSF10	6.46363	6.11547	17.5918	17.8906	74.8033	69.7866	0.410206	1.00224	0.592036	0	0
LIF	0.114984	0.05389	10.0171	9.68482	2.3794	1.64644	1.00038	0.440719	-0.559666	8.4082e-230	7.74917e-228
TNIP1	38.5089	36.7037	374.964	388.941	246.782	234.974	0.996534	0.796928	-0.199606	0	0
NCOA7	10.7209	8.75433	103.271	105.128	72.9825	75.725	0.992918	0.847954	-0.144963	0	0
IFI30,PIK3R2	4.90144	5.49307	20.1218	18.39	62.1617	56.8004	0.514451	0.989488	0.475037	2.59084e-165	1.66374e-163
NFKB2	16.3256	15.969	163.685	165.849	83.0726	84.2145	0.985316	0.693412	-0.291904	0	0
TFPI2	3.46066	4.23865	12.9889	12.021	43.8643	46.9483	0.445904	0.982028	0.536123	0	0
LGALS3BP	1.08124	0.999023	0.936171	0.868782	19.2023	15.4162	-0.0303189	0.950766	0.981085	0	0
RNF213	23.9871	13.5381	18.9994	24.9369	196.514	159.34	0.0773565	0.970209	0.892852	2.85005e-23	2.86112e-22
USP18	8.14099	8.72845	18.033	17.8634	88.9383	83.7919	0.303045	0.966631	0.663586	0	0
ETV7	0.055929	0.067165	4.33636	3.64257	8.81634	8.81944	0.671068	0.966085	0.295017	1.86102e-173	1.2432e-171
S100A3	2.62495	2.5383	32.0983	31.8799	18.5848	17.1736	0.96432	0.721632	-0.242688	3.12458e-175	2.11568e-173
SECTM1	0.318866	0.387821	0.56577	0.520652	12.3622	10.4933	0.0571118	0.961896	0.904784	4.41058e-249	4.62113e-247
ICOSLG	2.78811	2.40087	35.2412	28.7092	26.0481	24.9826	0.961041	0.868403	-0.0926376	0	0
DDX58	8.6098	8.50685	41.0155	41.8425	89.7679	82.1569	0.647267	0.95854	0.311273	0	0
PSTPIP2	2.29459	2.57271	24.0208	24.055	30.1086	30.2188	0.863199	0.958249	0.0950499	0	0
CD40	0.319048	0.548136	12.4113	11.519	5.73291	5.52978	0.957485	0.666516	-0.29097	0	0
PALMD	45.0461	45.1676	4.30941	4.06664	13.4434	13.8942	-0.948882	-0.497421	0.451461	0	0
NKX3-1	0.676147	0.516267	12.756	13.4703	3.6669	3.70206	0.94694	0.468115	-0.478825	1.94503e-280	2.26431e-278
SAMD9L	11.6596	8.50683	66.3131	53.7736	93.7038	89.2949	0.743108	0.925788	0.18268	0	0
SLC15A3	3.25514	2.57164	14.0374	10.0352	33.9236	29.2092	0.519085	0.920738	0.401653	0	0
NFKBIA	38.5235	41.5846	336.931	342.101	210.586	213.207	0.919071	0.715107	-0.203964	0	0
AC015688.3,KSR1,LGALS9	13.291	8.80275	17.3809	15.0692	103.136	90.8855	0.161975	0.917218	0.755244	2.01767e-281	2.37667e-279
IFI27	66.927	52.7812	66.1406	62.4202	390.983	616.335	0.0332702	0.910558	0.877288	0	0
CTSH	0.959611	0.952222	1.41898	1.35339	16.0413	13.5232	0.0863136	0.905433	0.819119	4.4243e-195	3.40056e-193
CNKSR3	1.83594	1.97736	20.8497	23.9574	6.40299	9.83226	0.905058	0.488798	-0.41626	0	0
ACHE	0.025127	0.035578	3.00297	3.35079	6.81195	7.66237	0.607495	0.902218	0.294723	2.76974e-202	2.24135e-200
GBP1	14.4611	14.0851	121.585	118.478	125.996	115.206	0.898968	0.900615	0.00164626	0	0
LY6E	13.5419	13.8862	11.6873	24.708	104.675	127.25	0.0890168	0.898314	0.809298	0	0
CTSK	51.3307	53.7558	94.8132	93.0295	407.868	434.356	0.248751	0.89662	0.647869	0	0
HTR1D	31.1695	31.3214	4.36381	3.93483	4.16704	2.27875	-0.797094	-0.893992	-0.0968977	0	0
SOX18,ZNF512B	95.1348	100.568	11.764	11.4829	21.289	21.8796	-0.893667	-0.64105	0.252618	8.91749e-212	7.39669e-210
KRT19	261.959	274.172	68.5495	65.467	34.4301	32.3361	-0.597296	-0.893602	-0.296306	0	0
C1R,C1RL	7.45953	7.13993	7.9545	9.19171	66.2852	60.3277	0.0611607	0.888804	0.827644	8.82859e-235	8.29013e-233
JAK3	0.116905	0.088703	1.62212	1.77926	7.71171	7.30742	0.388828	0.887322	0.498494	0	0
SLC2A6	9.60072	9.67729	82.316	79.3796	46.4841	45.7969	0.886039	0.646484	-0.239554	0	0
IL34	0.069705	0.050212	1.65422	1.47364	7.78892	6.52577	0.383366	0.884973	0.501607	1.17749e-126	5.66189e-125
NFKBIE	4.06032	5.80051	44.431	42.7997	24.4735	24.2445	0.881052	0.635768	-0.245284	0	0
FTH1P2	135.33	145.888	267.681	5.49316	314.242	306.96	-0.529943	0.34278	0.872723	2.57539e-68	6.60675e-67
TIFA	3.5948	3.28983	31.5314	32.1683	18.95	19.7495	0.86916	0.661122	-0.208038	0	0
LAP3	27.9707	29.3642	73.1423	70.4845	256.181	185.74	0.389978	0.868577	0.478599	0	0
FBXO6	0.322127	0.275687	1.35093	1.15047	8.89149	8.12445	0.238378	0.864226	0.625848	2.88904e-112	1.23948e-110
DDX60,DDX60L	15.4811	15.376	30.0812	30.8273	121.289	116.061	0.282052	0.862303	0.580251	0	0
PARP9	7.74767	7.94327	18.8875	18.7491	65.2006	60.3986	0.35037	0.857816	0.507446	0	0
LMCD1	36.437	35.0081	3.69576	4.54909	8.19195	7.05329	-0.856887	-0.63016	0.226727	2.47304e-270	2.7814e-268
BMP2	7.73225	7.10953	57.3351	60.4612	58.715	60.2434	0.852205	0.856511	0.0043059	0	0
STAP2	0.53561	0.65062	4.29012	3.64804	10.6722	10.2086	0.493404	0.856387	0.362984	7.58193e-150	4.26365e-148
TNF	0	0	6.16898	6.19556	4.31983	4.45176	0.856261	0.731218	-0.125043	4.3051e-152	2.47692e-150
ADAM8	0.12369	0.050192	0.479826	0.323563	6.54686	7.00355	0.11002	0.854567	0.744547	1.34944e-225	1.19925e-223
RIPK2	5.7939	8.30744	48.8889	61.0475	36.0687	33.0958	0.84489	0.650379	-0.19451	0	0
IFIT5	4.19482	4.13762	18.8715	19.1	35.4272	34.2103	0.587548	0.840882	0.253334	0	0
LAMB3,MIR4260	9.64626	9.58866	39.2775	38.4225	74.2384	69.951	0.574384	0.83768	0.263296	0	0
BATF2	0.846762	0.732719	1.66795	1.98952	11.9828	10.6304	0.198321	0.836912	0.638591	3.36602e-142	1.81592e-140
C19orf71	0	0	0	0	5.55778	6.12381	0	0.834734	0.834734	1.98149e-15	1.41129e-14
APOL2	10.8455	11.5752	90.4213	74.3054	41.0507	43.922	0.832403	0.551583	-0.28082	0	0
ATF3	2.85447	2.32476	22.5225	23.5487	10.9797	10.0767	0.826894	0.507566	-0.319328	8.12797e-227	7.25576e-225
F3	1.46244	1.34851	14.8382	15.2786	3.71108	3.50131	0.824582	0.282151	-0.542431	1.66062e-241	1.6612e-239
STAT5A	6.43137	5.77144	46.3972	46.133	15.5093	18.9697	0.823664	0.408174	-0.415489	0	0
CSF3	7.09619	3.13989	5.33323	9.21125	65.551	20.6787	0.142717	0.816959	0.674242	3.4193e-220	2.94667e-218
NPR1	11.6555	11.9763	5.48836	5.61466	1.05452	0.870976	-0.291394	-0.815326	-0.523932	5.36328e-190	3.96903e-188
MEDAG	10.8822	10.5403	0.851172	0.739933	0.916946	1.35894	-0.814567	-0.740893	0.0736739	2.63214e-121	1.19904e-119
TPPP	24.9611	22.3565	3.32388	3.39247	2.90726	2.67807	-0.752074	-0.812619	-0.0605453	0	0
LAP3P2	2.91264	2.59129	7.04367	7.16537	24.7714	21.8709	0.334855	0.81135	0.476496	1.17505e-107	4.79341e-106
UNC93B1	4.31788	3.82691	2.92583	3.00656	22.1817	27.2354	-0.106353	0.703265	0.809618	7.0537e-236	6.75087e-234
ODF3B,SCO2,TYMP	19.8234	19.5974	36.0813	33.1097	135.26	128.532	0.234835	0.807192	0.572357	0	0
RNU1-123P,TPPP3	29.1461	31.3952	14.6459	15.9739	3.45493	4.38202	-0.282764	-0.804962	-0.522198	1.981e-235	1.87789e-233
CYLD,hsa-mir-3181	11.096	9.13637	65.7234	73.5628	31.1786	26.8752	0.804138	0.432131	-0.372007	0	0
RP11-861A13.4	0.026632	0.049047	1.6401	1.50257	5.25146	5.63811	0.393898	0.792908	0.39901	1.75288e-153	1.01438e-151
RCSD1	0.006662	0	3.26262	2.85589	4.70409	5.72123	0.606459	0.790376	0.183917	2.13455e-180	1.50683e-178
PTGS2	1.456	1.49078	14.0805	14.3985	5.38453	5.24513	0.789665	0.407053	-0.382612	1.44601e-257	1.56444e-255
BST2	85.3954	91.08	114.524	108.447	560.936	534.874	0.100609	0.789047	0.688438	0	0
RP11-37B2.1	0.783285	0.520531	8.85351	7.68785	7.95693	10.4572	0.749643	0.789011	0.039368	5.055e-223	4.37521e-221
ANGPTL4	10.7526	11.6352	1.18253	0.798609	2.8017	2.33654	-0.788909	-0.53422	0.254688	3.0814e-93	1.06311e-91
CTHRC1	48.9913	51.4343	231.339	208.804	301.451	324.168	0.634713	0.787126	0.152413	0	0
IGFBP1	40.4481	43.4583	5.93579	6.11057	9.88564	9.26293	-0.786229	-0.608666	0.177563	4.15733e-282	4.98554e-280
RNASE1	13.6167	14.3881	7.22939	7.4469	1.76864	1.18155	-0.254985	-0.785501	-0.530516	5.53967e-60	1.26902e-58
APOL1	2.93826	4.33625	9.56629	7.70001	26.2866	27.0101	0.320451	0.780362	0.459911	7.76634e-257	8.357e-255
USP41	4.17863	5.191	10.4835	7.12722	38.108	28.6935	0.232021	0.779476	0.547455	1.27001e-56	2.76911e-55
APOL6	1.91214	1.5617	8.60334	8.85696	15.8457	14.959	0.551713	0.778377	0.226664	1.31602e-228	1.19082e-226
SAMD9	5.77267	5.46504	10.4681	11.1744	39.8898	37.2272	0.251805	0.776328	0.524523	2.42468e-289	2.97952e-287
RGS4	82.0977	79.1904	15.9338	10.9568	10.5389	15.2967	-0.758671	-0.774723	-0.0160523	0	0
JUNB	18.1868	16.2428	104.296	107.883	61.6832	63.1665	0.769881	0.542425	-0.227456	5.01008e-304	6.51868e-302
KIAA1211L	14.6677	14.3147	1.98677	1.37656	8.40947	8.57585	-0.764481	-0.212685	0.551796	1.73822e-162	1.08134e-160
PSMB9,TAPSAR1	28.6051	30.0848	66.2565	58.3258	178.824	170.996	0.318532	0.763227	0.444695	1.83801e-291	2.27262e-289
IL6	4.5483	4.86388	12.3804	17.1483	33.9141	30.2528	0.436481	0.762772	0.326291	6.97041e-89	2.33603e-87
UBE2L6	35.1747	34.5076	65.4815	64.8487	215.871	196.035	0.266261	0.76101	0.494749	0	0
CD46P1,CR1L	0.023246	0.006025	1.64382	1.48801	6.67709	3.45963	0.402748	0.760953	0.358206	2.22966e-64	5.3801e-63
GCH1	1.45051	3.33676	15.9879	19.7117	13.524	11.7793	0.759967	0.621087	-0.13888	0	0
AGRN,RP11-54O7.14	24.2208	21.969	57.4602	55.7762	145.857	129.529	0.379064	0.759851	0.380788	0	0
APOL3	39.9081	41.6567	256.653	220.553	155.98	148.598	0.757358	0.564487	-0.192871	0	0
CLEC1A	0.472301	0.455799	1.70043	3.04955	9.78164	5.36583	0.353871	0.752721	0.39885	3.27372e-136	1.70157e-134
RRAD	1.60916	2.08093	14.9239	15.0161	8.66901	9.90438	0.750712	0.5589	-0.191812	4.93837e-107	1.99813e-105
CCRN4L	4.48666	4.44852	28.7025	30.6425	18.7159	18.529	0.748738	0.554955	-0.193783	4.44176e-213	3.7467e-211
CADM3,DARC	0.038298	0.061886	0.957321	0.782996	5.20326	4.38806	0.250206	0.740826	0.49062	1.19787e-83	3.76119e-82
MYO1B	8.01411	8.59728	9.43266	9.80886	43.4528	57.2952	0.0575518	0.73823	0.680678	1.02031e-292	1.26946e-290
RP11-359E10.1	1.91603	1.62012	14.0423	14.1396	11.3454	11.2811	0.737157	0.648816	-0.0883408	4.40408e-142	2.36952e-140
CTA-384D8.35	0	0	1.50108	1.45882	4.19712	4.71176	0.394427	0.736267	0.34184	2.86607e-20	2.55279e-19
C6orf58	0.052216	0	3.1342	3.39802	4.47133	4.67572	0.618772	0.735005	0.116233	5.77528e-63	1.37194e-61
MALL	22.8279	22.7285	6.53527	7.0121	3.58558	3.19605	-0.485756	-0.734061	-0.248305	2.80144e-88	9.34141e-87
SP110	9.51273	8.68553	16.5776	17.0482	55.5897	51.3337	0.246777	0.73184	0.485063	6.87719e-298	8.77591e-296
LYL1	42.4054	44.8843	7.32557	7.2428	21.8393	22.1217	-0.73136	-0.288252	0.443107	5.61921e-175	3.79192e-173
TMCC2	0.869539	0.986714	9.20446	9.48086	4.15041	4.1853	0.729658	0.428373	-0.301285	3.10173e-201	2.45024e-199
IRAK2	7.24952	7.11893	43.0669	42.3385	28.6135	27.5059	0.727529	0.550249	-0.177281	0	0
MAMDC2	15.0117	13.8896	9.75378	9.38163	54.0083	54.9189	-0.164747	0.555333	0.72008	0	0
ZC3H7B	31.2394	31.2351	167.243	168.785	107.721	59.3824	0.71956	0.400255	-0.319305	0	0
C3	0.069441	0.009028	3.23739	3.17242	4.31574	4.53075	0.607213	0.717644	0.11043	7.42837e-196	5.73165e-194
PLSCR1	11.2523	11.782	20.3856	22.0616	63.7213	64.9068	0.249098	0.717582	0.468484	0	0
TMEM37	4.74006	5.31751	0.147306	0.162075	0.355605	0.394968	-0.717274	-0.641382	0.075892	5.35552e-79	1.58886e-77
MSX1	3.12792	3.25661	20.9681	20.6751	16.5635	15.4131	0.716479	0.607503	-0.108976	2.33139e-199	1.82004e-197
PPFIBP2	5.92443	6.78962	0.442637	0.380245	0.98879	0.736165	-0.716393	-0.59686	0.119533	2.1516e-128	1.04723e-126
ITGB4	4.96192	3.83398	0.87531	0.879551	0.034823	0.03539	-0.456282	-0.71486	-0.258579	3.18507e-146	1.7467e-144
GBP3,Y_RNA	9.45122	10.3823	58.8011	51.3289	29.9874	34.3825	0.710027	0.482288	-0.227739	0	0
RP11-288L9.4	0.003383	0.043829	0.42436	0.412685	4.55302	3.91237	0.141785	0.707862	0.566077	4.77311e-127	2.30627e-125
TNIP3	0.01221	0	2.95947	2.96557	3.87665	4.39684	0.595336	0.707495	0.112159	1.81635e-102	6.99384e-101
ACSL5	1.44367	1.4563	3.53953	3.19888	11.7542	11.1953	0.25091	0.706762	0.455852	5.30257e-137	2.78518e-135
STAT1	30.6436	32.1261	33.8811	34.9827	163.797	163.807	0.0391142	0.706735	0.667621	0	0
OR56B1,TRIM22	36.1226	38.2531	77.2783	80.2649	198.096	188.119	0.320016	0.706142	0.386126	0	0
PLA2G4C	3.68693	3.60166	3.93516	5.11604	24.5506	20.771	0.0729846	0.705739	0.632754	1.08167e-110	4.56202e-109
RP11-536O18.2	26.1751	25.4093	12.4592	9.14073	4.55018	4.0388	-0.36042	-0.704647	-0.344227	6.76511e-136	3.498e-134
STC2	15.64	13.8257	28.6032	26.0775	80.0727	74.0759	0.255889	0.696104	0.440214	0	0
CLDN1	0.068762	0.109392	4.18849	4.58843	1.65408	1.35692	0.694183	0.361147	-0.333036	3.55049e-140	1.88983e-138
HES1	11.9622	10.9422	2.70851	3.14629	1.36984	1.68781	-0.501452	-0.692823	-0.191371	1.40347e-71	3.83249e-70
PNPT1	8.91173	8.4651	8.54596	8.54657	46.2453	45.615	-0.00630376	0.685305	0.691609	0	0
ATG9B	6.7113	6.10484	0.479536	0.544637	0.71731	1.15771	-0.689865	-0.58492	0.104945	5.78516e-17	4.45686e-16
ID1	57.8629	70.1673	12.237	12.2316	19.6826	19.4002	-0.68936	-0.498442	0.190918	2.82262e-109	1.17799e-107
CDV3	41.7611	29.3113	168.333	178.566	102.368	108.206	0.685156	0.469989	-0.215167	9.30315e-299	1.19482e-296
APLN	293.909	279.602	61.8206	55.2579	198.342	200.579	-0.684746	-0.156868	0.527879	5.10943e-254	5.43922e-252
IL18BP	4.36612	6.19564	8.33717	8.86524	30.8628	27.2791	0.188796	0.684009	0.495213	5.54913e-234	5.18622e-232
PDK4	5.56203	4.93918	0.218596	0.376005	0.51049	0.437606	-0.683143	-0.627004	0.056139	6.33441e-117	2.80844e-115
FMNL1	2.2035	2.21963	4.69526	4.91894	13.8621	15.1163	0.257164	0.682958	0.425794	1.04338e-150	5.93442e-149
CHST1	66.2869	61.6558	12.1369	12.8224	28.5011	31.6448	-0.682907	-0.32062	0.362288	1.16406e-201	9.34392e-200
GCHFR	10.0335	11.37	7.16946	6.34502	1.62546	1.25651	-0.178448	-0.68122	-0.502773	2.15211e-45	3.77463e-44
CXCR4	5.94827	5.79529	0.410744	0.464232	1.3914	1.158	-0.679513	-0.48069	0.198823	8.46289e-57	1.84929e-55
EIF2AK2	12.813	12.7788	23.3181	17.4406	65.3986	64.3561	0.186103	0.678973	0.49287	1.18205e-243	1.20672e-241
CBLN2	0.034404	0.016382	0.16143	0.249305	4.64833	3.18962	0.0699572	0.676174	0.606217	4.66039e-165	2.97354e-163
MAP3K8	1.14054	1.60423	9.89006	10.4453	4.67262	4.37874	0.674729	0.369131	-0.305597	2.93446e-108	1.20945e-106
BCL3	12.7849	10.7496	57.3938	60.3813	32.325	31.2613	0.672488	0.411013	-0.261476	0	0
LIMD2	4.39008	6.26037	15.1797	12.6643	26.7361	30.1465	0.376002	0.671951	0.295948	7.80064e-87	2.55827e-85
SP6	0.681992	0.683072	3.08086	3.03255	6.88994	6.72197	0.382203	0.666438	0.284235	2.39514e-152	1.38203e-150
TAP1	27.9536	27.813	133.866	118.072	135.983	129.538	0.642211	0.665556	0.0233445	0	0
LGR4	14.1935	12.9001	2.28681	2.01476	3.81507	3.91121	-0.664325	-0.475442	0.188882	1.453e-180	1.02936e-178
NOS3	55.0877	51.3673	16.745	15.1481	11.1258	10.4086	-0.505365	-0.663493	-0.158127	1.70514e-212	1.42623e-210
CSF2RB	4.50532	4.36252	10.517	10.0803	23.8534	24.2125	0.31787	0.663425	0.345556	0	0
SEMA3C	0.669728	0.555803	6.41518	6.32257	3.22569	2.9158	0.660092	0.402059	-0.258033	1.3002e-160	7.98858e-159
HCG4P7	2.74873	3.09536	8.01428	7.61108	17.4748	16.3146	0.351906	0.659408	0.307502	0.000108575	0.00032689
RP11-123M21.2	1.83351	2.17046	2.97382	2.87778	11.5114	13.5523	0.117172	0.653395	0.536223	6.20411e-42	1.01567e-40
PLCD3	14.5762	14.0132	4.44354	5.55648	2.13737	2.67818	-0.408191	-0.653368	-0.245177	1.11449e-125	5.29502e-124
KRT7	99.5744	82.2012	46.5181	51.8485	16.1937	23.0474	-0.261363	-0.65309	-0.391727	1.23988e-190	9.27905e-189
COL4A1	152.331	135.82	200.355	221.684	662.667	634.104	0.164936	0.651508	0.486572	5.56646e-193	4.22945e-191
AC137932.6	3.22644	4.10703	0	0.07441	0.741114	0.706504	-0.651487	-0.430604	0.220882	1.77369e-34	2.42672e-33
LIPG	17.9613	21.2702	40.4179	37.8627	102.839	80.4794	0.290565	0.650908	0.360343	0	0
IKBKE	3.99515	3.94461	13.1471	12.8078	21.6478	20.7764	0.449057	0.650166	0.201109	2.29741e-258	2.49916e-256
ZNF521	23.76	25.6474	6.27869	3.54637	10.5555	6.01276	-0.649843	-0.455364	0.194479	2.88162e-150	1.62505e-148
HBEGF	7.62719	8.49248	40.096	38.6207	23.4965	23.413	0.649236	0.431738	-0.217498	2.58868e-198	2.00517e-196
NRCAM	13.1464	12.4639	23.4558	25.2693	61.6803	59.1494	0.264005	0.648272	0.384267	0	0
FAM129A	9.14779	8.63702	41.3609	44.4179	29.2521	29.6255	0.646939	0.488263	-0.158677	1.81879e-239	1.77484e-237
NINJ1	12.6274	13.3302	59.9747	61.7535	38.7452	24.5199	0.646061	0.357748	-0.288312	0	0
SLC41A2	2.45696	2.10772	12.8672	14.1712	9.74065	8.71635	0.645936	0.493699	-0.152237	4.50253e-177	3.10145e-175
SDC4	17.1688	17.3338	80.6823	77.9884	37.9184	40.5961	0.643557	0.343315	-0.300242	0	0
SERPINB10,SERPINB2	1.08522	1.00598	8.08012	7.87294	6.64614	5.92051	0.64234	0.551051	-0.0912893	2.54058e-91	8.67501e-90
DRAM1	15.1592	14.3926	68.4067	68.0156	37.6875	37.9732	0.642309	0.391303	-0.251006	0	0
CARD10	32.6276	27.8017	6.46206	5.77375	8.81996	9.61643	-0.641213	-0.484013	0.1572	1.46849e-173	9.84286e-172
INHBA	0.588637	0.58912	5.71275	6.10599	0.966941	1.13568	0.638172	0.110573	-0.527599	1.84611e-224	1.61896e-222
SLC39A14	13.8738	19.9505	73.8158	77.6849	37.5136	27.7061	0.638135	0.274986	-0.363149	7.35269e-178	5.08229e-176
MGP	75.6078	107.139	57.7408	50.7423	18.4539	21.5926	-0.217734	-0.63764	-0.419906	3.41461e-172	2.25082e-170
METTL7A	11.5433	10.9291	3.40812	3.33411	1.81777	1.82247	-0.446933	-0.637243	-0.19031	2.50842e-150	1.41861e-148
APBA1,RP11-548B3.3	8.85912	8.61691	1.48835	1.02718	2.76582	2.48595	-0.637035	-0.429346	0.207689	3.54214e-143	1.91613e-141
CEBPD	7.32718	7.52027	29.5822	33.3977	36.8959	34.1329	0.585524	0.636677	0.0511532	1.15549e-172	7.64196e-171
LDB2	6.27328	5.34558	2.14334	2.58873	0.518138	0.624503	-0.305935	-0.636085	-0.33015	3.32835e-106	1.33584e-104
FAM212B	28.8817	28.5333	5.98453	5.75412	7.95771	7.70126	-0.636005	-0.526969	0.109036	3.68521e-243	3.70513e-241
U3	0.867281	0.940676	2.81208	2.55158	7.44798	6.98249	0.28621	0.634864	0.348654	2.32667e-13	1.47272e-12
RP11-1223D19.1	11.1643	12.0919	3.5786	3.30635	1.83504	2.05307	-0.453623	-0.632396	-0.178773	3.63612e-09	1.71853e-08
RGS16	6.43061	7.11446	22.6527	24.6214	4.69726	4.79858	0.5011	-0.130648	-0.631748	9.08257e-176	6.17088e-174
SELM	7.12109	6.94665	16.5177	14.9882	31.7995	34.916	0.318739	0.630679	0.31194	6.16717e-161	3.80093e-159
NLRC5	13.2141	11.0117	23.4769	23.8784	67.2946	44.5076	0.276128	0.630074	0.353946	8.66988e-93	2.97571e-91
CALHM2	16.3624	16.5914	3.00459	3.26349	5.53381	5.48562	-0.626295	-0.428897	0.197398	2.58863e-114	1.12761e-112
TRIM14	6.50353	6.45197	12.696	11.4871	32.0017	28.9749	0.24276	0.623879	0.381119	6.86604e-262	7.55151e-260
ELOVL7	0.015019	0	3.06193	3.36836	0.058372	0.062541	0.621288	0.0222549	-0.599033	3.12763e-179	2.17699e-177
ACE,ACE3P	5.49795	5.8264	2.93938	2.94055	0.5423	0.645577	-0.227992	-0.621241	-0.393249	2.89443e-94	1.01622e-92
DNAJB5	2.12402	4.85824	8.58527	8.52191	1.01122	1.62032	0.348924	-0.270333	-0.619257	7.22818e-49	1.36909e-47
NAV3	3.09552	3.92037	13.1372	13.7867	17.2996	17.9804	0.507963	0.618219	0.110256	1.56087e-87	5.14442e-86
TLR3	0.916432	1.17079	2.53009	2.4095	11.1937	4.86827	0.230683	0.617767	0.387084	1.09848e-163	6.92007e-162
SOCS1	2.08687	2.18566	5.08944	5.15672	12.1709	11.7973	0.290605	0.617007	0.326403	6.12943e-66	1.512e-64
KLF2	29.539	28.6024	6.20038	6.3401	13.7615	13.6745	-0.616562	-0.310245	0.306318	1.01832e-126	4.90839e-125
SAT1	40.0042	37.6449	153.724	146.915	161.927	164.645	0.579825	0.615625	0.0358001	1.49394e-250	1.57354e-248
EFNA1	13.5594	10.5542	50.8334	54.2095	17.161	18.054	0.615371	0.156622	-0.458749	0	0
HIVEP2,RP11-439L18.2	3.81529	3.08728	16.2194	18.4001	4.56501	4.35894	0.614883	0.0902441	-0.524639	1.06451e-153	6.19626e-152
SLC31A2	0.504309	0.522669	5.3565	5.08873	1.14451	1.39149	0.613901	0.175028	-0.438873	6.4835e-12	3.73242e-11
RHOB	142.348	143.699	574.773	603.704	427.682	444.971	0.612469	0.482292	-0.130176	0	0
IL15RA	10.4817	12.0812	46.9221	51.5768	46.3826	50.0842	0.612338	0.603625	-0.00871231	6.08009e-240	5.9919e-238
TNFAIP8	2.68074	2.18791	12.829	13.1972	7.13112	5.22952	0.611776	0.317582	-0.294195	7.64497e-182	5.45478e-180
SLAMF8	0.030172	0	0.149713	0.166494	3.15475	3.13354	0.0572811	0.610979	0.553698	8.5564e-63	2.02951e-61
SLFN5	7.52886	10.5274	23.8396	29.972	43.214	36.0147	0.446745	0.610655	0.16391	1.28082e-227	1.14852e-225
CTC-479C5.12,CTRL,PSMB10	16.8002	17.3036	54.0861	50.8487	72.9685	71.2653	0.471409	0.607507	0.136098	3.26067e-240	3.22936e-238
ALOXE3	0.012301	0.05977	0.934594	0.473823	3.38115	2.98824	0.212257	0.605924	0.393667	1.60553e-37	2.38162e-36
CSF1	9.14565	9.29996	57.8332	27.8445	50.2708	24.1398	0.605285	0.545558	-0.0597266	0	0
TINAGL1	143.361	149.032	75.8505	76.6511	36.2255	35.1294	-0.27992	-0.603466	-0.323547	1.96485e-212	1.63658e-210
HPSE	2.52659	3.19038	1.45351	1.33343	8.63461	8.4905	-0.205913	0.395757	0.60167	6.0317e-138	3.18496e-136
PLEKHA4	1.38458	1.58408	4.27813	4.20306	9.78499	8.10616	0.324511	0.601219	0.276708	3.83611e-75	1.10355e-73
RGL2,TAPBP,ZBTB22	62.5883	60.473	155.599	152.857	251.092	244.854	0.394923	0.600087	0.205165	5.13768e-273	5.84433e-271
ANO7P1	0.122486	0.437759	0.187821	0.422348	3.39581	4.77445	0.00994492	0.598341	0.588396	3.78063e-27	4.27619e-26
TRIM21	11.0971	10.0474	37.0733	38.9909	48.4348	41.4653	0.52832	0.598062	0.0697423	1.23563e-243	1.25498e-241
TRANK1	1.99256	1.19527	1.92283	2.00456	9.67135	8.63515	0.0630256	0.597273	0.534247	3.66959e-81	1.11357e-79
ADM2	0.046379	0.05492	0.960284	1.21177	3.27576	3.03294	0.297075	0.596863	0.299788	2.72363e-134	1.39024e-132
SPNS2	4.69709	6.3191	12.6302	13.038	2.21635	2.81882	0.330848	-0.265409	-0.596258	8.3313e-66	2.04755e-64
COL27A1	8.67111	8.67674	37.7183	36.475	17.695	20.3996	0.595226	0.315462	-0.279764	2.07356e-160	1.26621e-158
CXorf36	13.8879	13.1481	5.33405	5.90824	2.77568	2.6026	-0.341242	-0.594961	-0.253719	1.5241e-123	7.0395e-122
TMEM217	1.4031	1.83077	9.08676	9.44158	7.2066	6.53311	0.594921	0.479231	-0.11569	8.69649e-58	1.94082e-56
CXCL5	0.020409	0	1.25719	1.2569	3.03792	2.88916	0.349153	0.59362	0.244467	4.23271e-88	1.40904e-86
CYB5R2	0.318177	0.087418	1.94582	1.60706	3.60201	3.7898	0.364494	0.593447	0.228953	5.07823e-50	9.76738e-49
CREB3L1	20.8061	17.8107	4.59986	3.77091	4.0741	4.84924	-0.593102	-0.570262	0.0228398	1.27031e-87	4.1937e-86
KRT8	51.6022	55.6949	31.1079	29.9621	12.5539	13.387	-0.238553	-0.592256	-0.353703	9.37897e-56	2.01628e-54
IGFBP3	90.6768	98.944	43.0823	41.4689	23.7698	23.3538	-0.34484	-0.590763	-0.245923	3.1927e-194	2.43514e-192
CDH11	2.10265	2.2257	9.57125	13.2974	7.95957	7.93015	0.589513	0.451394	-0.138119	8.00671e-185	5.83845e-183
SAMHD1	36.0602	35.0397	39.8099	43.0544	142.753	138.3	0.0645332	0.587939	0.523406	9.19256e-225	8.13317e-223
PMEPA1	6.8013	7.72877	3.19921	3.39945	1.0525	1.23053	-0.283277	-0.586215	-0.302938	1.45898e-93	5.0599e-92
PMAIP1	8.36239	9.04982	36.7717	36.0504	16.1283	30.9128	0.586207	0.382067	-0.204141	1.00872e-281	1.19528e-279
SEMA3F	105.549	97.3274	57.8407	56.0163	25.9542	25.1583	-0.247274	-0.585995	-0.338721	6.7179e-177	4.59565e-175
HAPLN3	5.80239	6.4427	15.0327	18.1892	27.2096	25.6022	0.391836	0.585461	0.193625	5.16795e-204	4.19911e-202
RP11-95P13.1	0.097486	0.166974	1.81818	1.11863	2.96848	3.76563	0.334281	0.584642	0.250361	3.80551e-11	2.09041e-10
RP11-159C21.4	30.0078	30.4296	30.8767	29.1942	123.864	112.785	-0.00270586	0.581857	0.584563	2.14056e-115	9.38595e-114
RP11-215G15.5	4.16886	4.04619	18.0232	19.1812	8.88892	8.41638	0.583937	0.276337	-0.307599	4.31035e-159	2.60018e-157
MTSS1L	13.623	12.2079	2.46971	2.78383	3.61076	3.88659	-0.583822	-0.466545	0.117277	1.11731e-43	1.89781e-42
IGFBP5	6.98477	5.5854	2.88372	3.19981	0.935711	0.848162	-0.254184	-0.583632	-0.329449	7.88063e-59	1.7807e-57
MMP28	3.07691	3.11355	0.669844	0.559043	0.085321	0.052979	-0.404507	-0.583285	-0.178778	1.28254e-39	2.01036e-38
HLA-B,HLA-C	703.919	751.576	1378.68	1333.4	2830.51	2745.74	0.270188	0.583073	0.312885	8.87055e-285	1.07674e-282
SLC1A1	5.07467	5.22238	0.56582	0.648599	1.84207	1.97365	-0.582811	-0.325277	0.257534	7.47867e-82	2.30461e-80
CLDN14	2.53028	2.41162	11.8282	12.4552	12.0478	12.4811	0.578143	0.582246	0.00410234	1.35814e-63	3.24569e-62
RASGRP3	3.00262	3.32998	0.908158	0.872481	6.07067	6.31496	-0.342899	0.237421	0.58032	2.62344e-101	9.85372e-100
EPHB3	12.4677	12.9459	2.65257	2.55525	4.42867	4.02912	-0.580136	-0.418777	0.161359	1.67548e-119	7.52909e-118
HTRA3	24.7089	23.7445	10.6157	12.8146	5.21268	6.08093	-0.299089	-0.580097	-0.281007	2.94737e-75	8.49107e-74
FAM124B	17.7531	16.4399	3.73113	3.78925	8.52569	7.90697	-0.579692	-0.292995	0.286697	6.60181e-84	2.08938e-82
GABBR2	36.137	34.1186	18.0831	18.4923	8.63003	8.40624	-0.272416	-0.57915	-0.306734	8.04954e-183	5.7641e-181
ZNFX1	12.2708	10.534	38.3325	40.8634	48.2676	43.71	0.515854	0.579045	0.0631905	3.15941e-145	1.72787e-143
CLASRP,RELB	17.3892	18.4795	51.7259	96.5381	52.9104	51.3531	0.57853	0.448238	-0.130292	0	0
UGCG	8.2409	8.40019	18.1775	17.7407	33.1596	35.4761	0.308363	0.578335	0.269972	4.48271e-238	4.33191e-236
CHST15	36.4115	30.7014	8.64707	7.61661	10.6897	10.7922	-0.577176	-0.467342	0.109834	1.33601e-130	6.69922e-129
RGCC	35.0598	33.301	8.03591	8.5976	18.2878	20.2127	-0.577098	-0.240227	0.336872	4.78926e-56	1.03405e-54
C4orf22,FGF5	0.509677	0.409131	3.70372	4.52399	4.51028	4.50526	0.543429	0.577058	0.0336285	1.60631e-146	8.85783e-145
ADAMTS18	26.0571	35.782	35.3783	36.9981	8.49968	9.21024	0.071344	-0.505586	-0.57693	5.74668e-277	6.61266e-275
MIR146A	0.003165	0.192699	3.50628	2.77884	2.90788	3.19119	0.576637	0.568188	-0.0084492	2.05163e-69	5.3458e-68
SAMD4A	4.52365	4.62291	19.4532	20.5546	10.6294	11.0934	0.576056	0.32796	-0.248096	1.41919e-239	1.39171e-237
AC000403.1,KCTD12	93.6718	91.4194	23.7053	23.9682	37.5938	38.1176	-0.575903	-0.381547	0.194357	6.13287e-277	7.01649e-275
ZFP36	12.5512	13.8195	30.217	33.1915	7.68177	7.67605	0.36275	-0.21294	-0.57569	4.68871e-118	2.09278e-116
PPM1K,RNU6-112P	1.97897	1.78825	3.7696	3.9705	9.65009	10.0488	0.227742	0.575635	0.347893	1.15761e-136	6.04842e-135
MLIP,RP11-411K7.1	7.71136	8.06309	3.95192	4.11915	1.32272	1.40569	-0.246695	-0.575063	-0.328368	5.17748e-30	6.38983e-29
GBP5	0	0	0.213463	0.173088	2.74656	2.7676	0.0766786	0.574848	0.49817	8.75487e-150	4.90939e-148
CLIP2	7.70323	7.17053	29.896	31.3503	11.5624	10.9267	0.573925	0.161832	-0.412093	2.63061e-269	2.94199e-267
ARHGAP18	24.5203	23.3599	5.82846	5.50026	11.1649	11.3556	-0.573154	-0.308295	0.264859	9.05663e-151	5.16591e-149
STX1A	23.1728	21.0965	5.62004	5.27124	5.35672	5.01163	-0.554718	-0.572713	-0.0179941	4.62768e-62	1.08508e-60
TSPAN2	3.31531	2.96952	0.458385	0.746162	0.127786	0.101824	-0.413897	-0.569706	-0.155809	8.3062e-65	2.01648e-63
MDFI	10.3474	10.5033	2.26141	1.923	2.84306	3.44511	-0.568243	-0.44158	0.126663	7.38184e-52	1.48435e-50
IER5L	5.55146	5.70186	0.793945	0.803595	1.56834	1.32781	-0.566292	-0.432967	0.133326	3.68496e-34	5.00044e-33
MEST	5.02767	5.56003	2.87859	2.82326	0.753952	0.670066	-0.212973	-0.565152	-0.352178	9.94788e-52	1.98828e-50
MMRN1	116.372	108.436	79.3712	82.3022	30.0829	29.7152	-0.141483	-0.564425	-0.422941	1.0076e-200	7.92821e-199
RALA	33.775	30.8714	49.7653	54.694	124.055	117.682	0.203353	0.563409	0.360055	1.02726e-116	4.54438e-115
AFF3	1.39275	1.3174	7.70047	7.52195	3.71875	3.18323	0.563092	0.27572	-0.287372	7.68698e-130	3.81608e-128
GBP1P1	0.222822	0.22746	2.24481	3.9479	3.68479	3.25398	0.51462	0.561558	0.0469376	2.43614e-10	1.26887e-09
CARD16,CARD17,CASP1	12.5513	11.6886	25.8435	22.5955	48.9439	44.3819	0.283138	0.559986	0.276848	2.29062e-189	1.68886e-187
MTUS1	121.144	117.355	31.8528	32.7089	56.1499	50.8818	-0.55787	-0.344013	0.213857	9.83233e-224	8.58475e-222
SZRD1	17.9336	17.274	69.6782	62.7776	56.0677	17.0519	0.557444	0.236923	-0.320521	1.12788e-14	7.6998e-14
KRT18P29	6.32312	7.37641	2.8736	3.14618	1.6043	0.810249	-0.290995	-0.557162	-0.266167	2.3282e-08	1.03201e-07
RARRES3	5.56205	5.82221	6.40848	6.16126	23.8211	22.4073	0.0368769	0.556604	0.519727	6.28561e-68	1.59601e-66
KRT18P17	10.3647	11.6364	4.89909	4.82927	2.4218	2.2498	-0.31039	-0.555534	-0.245144	6.45351e-17	4.94876e-16
USP30-AS1	0	0.035626	0.886572	0.803699	2.78308	2.53123	0.258317	0.555285	0.296967	5.25564e-12	3.03698e-11
RIN1	10.0478	10.4524	2.1025	2.17261	3.73681	3.35754	-0.554523	-0.393723	0.1608	1.33421e-64	3.23116e-63
GFPT2	40.2046	37.6894	155.698	129.681	74.2519	70.8776	0.554368	0.265287	-0.289082	0	0
FGF16	13.2338	14.0354	3.01124	3.1547	6.43076	6.62861	-0.554308	-0.288478	0.26583	1.0997e-41	1.78855e-40
GPC1	36.2378	36.9725	25.4349	30.8996	9.40908	9.59037	-0.112245	-0.554065	-0.44182	8.14527e-213	6.84168e-211
GPR68	0.727349	0.536987	3.98009	3.34756	4.42791	5.23196	0.455717	0.552604	0.0968871	3.65862e-100	1.34377e-98
SOX12	32.0893	20.5172	6.39414	6.56069	10.2809	10.1215	-0.552512	-0.376983	0.175529	1.64977e-107	6.6888e-106
EMCN	2.5012	2.84415	0.760526	0.91312	0.049908	0.007153	-0.300816	-0.552385	-0.251569	6.04202e-102	2.29978e-100
ANGPT2	13.4686	12.4775	5.70293	5.69762	25.4037	20.5745	-0.318925	0.232785	0.55171	3.10861e-129	1.53176e-127
RHBDF2	10.6133	10.38	21.3192	21.7413	41.4479	38.4925	0.292199	0.551638	0.259439	7.13338e-160	4.34264e-158
C10orf128	2.61131	3.49992	0.318955	0.197654	0.20011	0.069567	-0.506154	-0.55122	-0.0450661	6.93255e-33	9.10933e-32
RP11-54F2.1	2.43595	1.66561	9.55771	9.96471	4.43548	4.78151	0.550861	0.267718	-0.283143	5.2336e-35	7.27044e-34
APOBEC3F,APOBEC3G	4.43281	4.78162	12.3188	12.2707	19.4774	18.372	0.375143	0.550688	0.175545	3.06274e-111	1.29723e-109
TNC	0.28097	0.273514	3.46105	3.59886	2.6712	2.31192	0.549772	0.436173	-0.113599	1.69835e-136	8.85056e-135
DNAJA1	101.258	116.576	429.459	350.157	254.166	228.849	0.549709	0.344125	-0.205584	5.81208e-241	5.78505e-239
UCP2	32.5551	20.735	13.0064	15.6848	7.33459	5.96238	-0.247136	-0.549639	-0.302503	9.35131e-67	2.33279e-65
RP11-127H5.1,ZFPM2	4.0038	3.63838	15.1853	17.0124	7.99182	8.03062	0.549514	0.27195	-0.277565	3.31646e-144	1.79893e-142
COL8A1	20.4176	11.7458	35.0224	38.3867	44.8413	73.772	0.357893	0.549429	0.191537	4.32093e-219	3.70762e-217
ANKRD33B	3.59186	2.78329	13.3212	14.2309	7.0495	7.03376	0.549424	0.285415	-0.264009	2.96628e-59	6.764e-58
PML	13.3989	13.5778	36.0008	30.6971	49.2399	51.3251	0.373605	0.548869	0.175264	5.5947e-172	3.6757e-170
ITGAV	28.003	24.3359	68.157	69.3086	91.9045	97.6121	0.410333	0.547894	0.137561	8.30841e-181	5.90698e-179
MIR5193,UBA7	10.4561	9.64858	8.0109	7.09633	31.1437	27.2741	-0.111636	0.436078	0.547714	2.95743e-108	1.2164e-106
PINLYP	0.439992	0.406641	2.20737	1.73912	3.91405	4.08008	0.318608	0.545383	0.226775	1.32213e-42	2.20432e-41
GSN	336.889	345.13	210.583	218.302	99.0414	94.3445	-0.200745	-0.544269	-0.343524	2.47729e-199	1.92638e-197
RARRES1	4.34858	3.26596	15.0364	16.4351	10.4251	9.70254	0.544138	0.364546	-0.179592	2.92415e-94	1.02484e-92
HTR1B	16.8898	16.4697	4.08044	4.02937	7.64205	7.36715	-0.543738	-0.317848	0.225889	1.41514e-61	3.3026e-60
GRAMD4	18.7502	21.5897	4.87976	5.20584	6.61427	8.3535	-0.54366	-0.398439	0.145221	2.10127e-130	1.051e-128
CD27,TAPBPL	4.89746	5.80201	9.27009	7.8872	20.7696	21.5238	0.178519	0.543596	0.365077	4.95878e-99	1.80136e-97
FAS	4.67734	5.78158	20.2627	21.1248	4.38084	7.94947	0.543511	0.0485855	-0.494925	9.75879e-177	6.65302e-175
AIDA	2.43166	24.8672	32.7751	31	26.1574	31.2245	0.542746	0.49691	-0.0458362	5.9095e-20	5.20993e-19
RGS14	6.2514	5.74712	1.24335	0.794987	3.95111	3.99773	-0.542291	-0.148033	0.394258	9.50617e-50	1.81961e-48
OLR1	0	0	2.51774	2.43517	0.212598	0.123067	0.541106	0.0670613	-0.474045	5.87639e-84	1.86573e-82
GBA2	69.387	65.0592	19.6899	17.6054	27.8891	26.0298	-0.541014	-0.387424	0.153589	8.57808e-192	6.49292e-190
SAMD14	3.75333	2.46616	10.0727	9.56252	12.6325	13.4047	0.425587	0.538117	0.11253	5.42497e-55	1.15502e-53
SNN	12.792	13.0439	45.8252	47.8597	18.8882	19.3287	0.536158	0.159795	-0.376363	2.66081e-243	2.68877e-241
TECTA	16.521	15.4085	3.90737	3.9616	4.81374	5.40727	-0.536078	-0.443749	0.0923292	1.0259e-162	6.44244e-161
UVRAG	11.1923	10.3849	39.3562	39.5597	16.5815	16.9522	0.535794	0.178378	-0.357416	2.87185e-141	1.53683e-139
RP11-137H2.6	14.0551	14.5542	5.43892	5.82115	3.03917	3.9199	-0.36343	-0.535641	-0.172211	2.59832e-50	5.05125e-49
HMGB1P3,SP100	34.4095	41.9132	93.0636	86.5242	127.691	137.753	0.36692	0.53504	0.16812	6.35358e-245	6.51962e-243
SHE	33.0993	31.6348	8.77286	8.82076	11.1158	11.2804	-0.532129	-0.436931	0.0951984	2.47807e-201	1.96538e-199
RP3-508I15.21	0.66552	1.06025	2.91635	1.91734	5.54212	5.07832	0.261199	0.532016	0.270817	1.36586e-10	7.22951e-10
NEURL3	0	0	1.15206	1.12435	2.12048	2.70616	0.33004	0.531573	0.201533	6.99114e-61	1.62017e-59
FKRP	3.09341	3.20077	11.3202	3.53273	13.2352	12.9409	0.255781	0.531119	0.275338	1.46323e-07	6.00217e-07
SYNGR3	0.144075	0.174146	1.56673	1.23584	2.78653	3.07816	0.315323	0.530264	0.214942	9.93291e-36	1.4134e-34
NTSR1	11.2602	11.4791	3.02523	3.08676	2.78556	2.52779	-0.484257	-0.529525	-0.0452683	8.05317e-116	3.53895e-114
FERMT3	51.1952	55.4398	38.9227	40.0335	131.498	140.425	-0.127428	0.401759	0.529188	4.72862e-253	5.00706e-251
C5orf56	4.37897	4.09888	17.331	16.0543	16.2104	15.3191	0.528422	0.505156	-0.0232663	5.77836e-67	1.44874e-65
EHD1	55.8071	60.2022	195.66	199.566	68.9162	65.8182	0.527401	0.0641511	-0.46325	0	0
CABLES1	5.32279	5.82633	0.952349	0.948931	1.38937	1.59804	-0.527371	-0.421083	0.106288	2.80612e-86	9.15761e-85
AGFG2	20.1308	19.2409	5.16879	5.11977	8.59789	7.04405	-0.527105	-0.371748	0.155358	1.97542e-108	8.19266e-107
PSME2	44.6623	38.2116	92.88	83.5791	154.048	128.889	0.323432	0.525534	0.202102	7.23772e-296	9.11907e-294
PIK3C2B	8.51231	7.47196	28.8043	29.3817	15.7007	12.3915	0.525311	0.221647	-0.303664	1.42825e-190	1.06487e-188
TSPAN11	39.5784	37.0146	16.8905	19.0865	10.6401	10.834	-0.316359	-0.524579	-0.20822	3.3354e-96	1.18567e-94
TMEM132A	18.2733	21.4053	20.0988	18.3238	62.8135	70.1904	-0.0124788	0.511013	0.523492	0	0
TENC1	29.9445	30.4825	8.67999	8.08339	12.1649	12.1665	-0.522265	-0.374884	0.147381	3.91758e-105	1.5443e-103
MED29	16.334	13.2824	9.36993	1.15654	10.6436	1.45128	-0.522084	-0.469111	0.0529727	1.31602e-05	4.43433e-05
LYN	20.1704	20.3224	5.38201	5.40532	13.4185	12.7942	-0.521534	-0.177975	0.343558	5.58169e-100	2.04631e-98
FBXO16,ZNF395	5.16098	5.20642	0.705821	1.03011	1.76428	1.63338	-0.521519	-0.360197	0.161322	1.15813e-73	3.28417e-72
ETS1	41.5852	44.862	119.638	177.416	96.2425	62.8172	0.521104	0.251041	-0.270063	0	0
ITGA2	25.9124	22.4737	11.8587	8.54295	36.239	35.2947	-0.355828	0.165154	0.520982	2.90674e-64	6.98845e-63
AF165138.7,NRIP1	6.85729	5.89045	23.2193	23.5744	20.4739	12.1099	0.520562	0.357994	-0.162568	1.3701e-134	7.01144e-133
LPCAT4	31.775	35.0177	9.63102	9.17528	15.1519	15.3731	-0.518969	-0.324852	0.194117	1.23621e-80	3.74e-79
PCK2	5.78734	4.30834	3.28938	3.40251	14.1595	12.5438	-0.140281	0.377884	0.518165	1.52767e-57	3.38656e-56
SLC25A28	10.4522	12.3788	36.4531	35.2325	39.9025	39.6785	0.473641	0.517905	0.044264	3.45971e-136	1.79355e-134
KRT80	5.0624	5.49998	1.11655	1.07812	0.905807	0.914834	-0.476129	-0.516673	-0.0405443	2.86891e-81	8.746e-80
BGN	195.362	187.538	147.643	147.543	60.2595	55.101	-0.11223	-0.516157	-0.403927	5.61813e-162	3.4733e-160
INPP5D	24.3735	24.5935	6.42704	7.14329	20.5958	22.5627	-0.515447	-0.0529575	0.462489	7.30389e-87	2.39932e-85
RP11-488C13.7,VASH1	23.1048	21.8277	6.77679	6.86632	6.33756	6.00535	-0.476997	-0.514792	-0.0377951	1.55591e-112	6.71878e-111
DUSP4	17.8083	18.3142	8.40744	8.2732	4.7897	4.9078	-0.309762	-0.513072	-0.20331	2.79275e-157	1.67456e-155
KCNN3	5.60376	4.19185	1.38155	1.52723	0.697971	0.903494	-0.377804	-0.512816	-0.135012	3.46674e-94	1.21287e-92
CTD-2047H16.4	0.121721	0.26179	0.244442	0.336655	3.24181	2.53803	0.035061	0.51272	0.477659	2.89305e-11	1.60331e-10
POSTN	1721.29	1660.19	1138.26	1145.44	508.461	528.711	-0.170275	-0.512688	-0.342414	3.32649e-189	2.44356e-187
FAM212A	5.25327	6.2533	1.07525	1.06895	2.48614	3.29289	-0.511911	-0.240774	0.271137	6.11361e-17	4.69717e-16
CST1	1.01195	0.837336	0.797352	0.674755	4.49486	4.77947	-0.0446101	0.46702	0.51163	1.47475e-19	1.27256e-18
GBP2,GBP7	9.30849	8.57011	34.1124	28.2872	26.2452	22.0664	0.509013	0.402079	-0.106934	8.89353e-155	5.22252e-153
THEMIS2	7.46008	6.65157	5.94073	7.92387	24.1464	24.6128	-0.00958337	0.498904	0.508487	6.133e-207	5.02427e-205
GPRC5A,MIR614	12.7119	13.1907	7.87902	9.57386	3.75689	2.95213	-0.158252	-0.507474	-0.349222	2.55934e-99	9.3484e-98
PCDH7	4.95025	5.03483	0.924971	0.803598	0.999194	0.867751	-0.507318	-0.491513	0.015805	1.5734e-101	5.93213e-100
TDRD7	6.35263	6.31677	16.028	16.6038	23.4	21.7386	0.373005	0.506695	0.133691	6.68398e-148	3.70635e-146
ZC3H12A	1.76954	1.70708	6.59474	6.81359	8.23893	7.29342	0.449227	0.504723	0.0554959	1.2764e-78	3.77552e-77
CXADR	3.14179	4.92963	0.336552	0.79982	1.40601	2.074	-0.504501	-0.260607	0.243893	4.2968e-80	1.29014e-78
COL4A2	189.905	171.174	202.125	218.632	581.109	573.405	0.0663366	0.503719	0.437382	3.02497e-155	1.78689e-153
SULF2	65.1734	64.3965	37.9592	42.5734	19.7073	19.5437	-0.203203	-0.503718	-0.300514	5.34525e-107	2.15838e-105
ABI3BP	11.2099	8.9444	9.06107	9.62753	35.8325	28.3533	-0.0276069	0.474799	0.502406	2.3415e-24	2.44174e-23
HID1	10.8742	9.19501	2.66227	2.63695	2.2686	2.66302	-0.479251	-0.502395	-0.0231433	6.28328e-68	1.59601e-66
FABP5P7	47.8585	47.8114	17.6699	19.5061	13.3517	15.4378	-0.397218	-0.502358	-0.10514	1.15654e-35	1.64335e-34
ZFP36L1	35.6342	74.9002	164.486	168.841	107.817	104.296	0.502338	0.307488	-0.19485	6.49283e-113	2.81596e-111
MAFF	16.8048	16.9134	91.8832	33.569	25.9673	24.3855	0.501454	0.165853	-0.335601	1.4651e-162	9.14285e-161
C19orf33,CTB-102L5.4,SPINT2	11.2504	11.9982	8.84341	8.90521	2.85921	3.11121	-0.106513	-0.500784	-0.394271	3.77704e-23	3.76136e-22
C1orf226,NOS1AP,RP11-565P22.6	4.11108	4.07069	0.605134	0.608963	2.05855	1.69957	-0.500761	-0.248385	0.252377	2.9046e-44	4.98465e-43
AHNAK2	15.0087	11.5495	3.0377	3.96449	5.9811	5.25617	-0.500486	-0.331374	0.169112	5.27944e-12	3.04985e-11
OPTN	47.4515	46.4021	160.374	140.959	144.885	139.33	0.499446	0.475028	-0.0244183	1.57432078843655e-311	0
PPAP2B	11.5337	11.4359	35.1463	35.8552	10.6204	10.5179	0.465904	-0.0330795	-0.498984	1.27971e-246	1.32683e-244
WARS	78.904	92.7301	142.316	178.661	269.447	274.105	0.268151	0.498567	0.230416	1.64506e-232	1.53029e-230
PDCD1LG2	8.42045	8.2214	20.2757	18.3082	28.6596	28.0962	0.337379	0.498567	0.161188	4.88819e-125	2.29503e-123
MYLK	6.4764	4.83828	7.85698	7.4264	19.316	20.2554	0.116475	0.497665	0.38119	7.93599e-103	3.07358e-101
TTC39A	0.096701	0.123464	2.157	1.94805	2.57907	2.39611	0.439081	0.497052	0.0579715	1.10529e-60	2.55551e-59
TSC22D1	50.7221	48.3791	14.7276	15.4845	19.7548	17.8715	-0.496741	-0.407147	0.0895944	2.86445e-125	1.35125e-123
CYP2J2	0.453502	0.301546	0.568709	0.744746	3.73886	2.92141	0.0801997	0.49612	0.41592	4.72711e-36	6.7651e-35
ADI1	27.6257	30.6075	27.5518	22.1989	6.43888	11.384	-0.0677235	-0.49609	-0.428366	6.13238e-21	5.60244e-20
C22orf46,Z83840.1	1.32471	1.43118	0.602161	1.14388	4.86853	4.7383	-0.10814	0.387563	0.495703	1.99439e-33	2.65036e-32
TRIM34,TRIM6,TRIM6-TRIM34	5.90201	6.11507	3.66698	3.01326	13.4149	11.7274	-0.209311	0.286198	0.495509	9.0138e-52	1.80521e-50
P2RX4	8.3832	10.4757	15.8359	18.3557	31.006	31.8884	0.240457	0.495072	0.254615	1.045e-119	4.7065e-118
NTN4	67.8617	62.7751	32.9371	36.085	19.2501	21.19	-0.271378	-0.495022	-0.223644	2.10383e-135	1.085e-133
PHF11	14.9148	10.7101	20.1024	16.3169	43.4604	39.8429	0.14622	0.494365	0.348144	7.85307e-132	3.97789e-130
PTX3	158.495	175.017	531.579	511.68	233.441	230.845	0.493964	0.143464	-0.3505	3.10728e-236	2.98824e-234
BBC3	10.0842	10.8798	33.5926	35.8402	12.7951	12.229	0.492896	0.070871	-0.422025	1.52946e-150	8.67434e-149
SQSTM1	161.403	167.525	514.298	511.314	389.772	366.327	0.492168	0.359859	-0.13231	7.30896e-273	8.26701e-271
PAPLN	0.675929	0.357967	1.01817	1.08365	3.56522	3.80095	0.133319	0.491822	0.358503	1.38368e-101	5.22673e-100
CTD-2313F11.1,ESM1	67.3453	69.8427	221.437	208.615	106.565	114.205	0.491813	0.204069	-0.287744	0	0
SGK223	19.2996	17.7948	5.29186	5.35765	13.9234	13.1831	-0.489725	-0.127944	0.361781	5.38532e-47	9.7793e-46
CAMKK1	3.40189	3.5816	0.51614	0.411703	1.09665	1.02853	-0.487087	-0.337974	0.149113	2.83132e-56	6.12642e-55
PDLIM1P4,ST3GAL6	9.50755	8.9543	2.44408	2.22456	5.60671	6.13357	-0.486984	-0.17311	0.313874	1.64183e-50	3.20116e-49
COLGALT1	49.0406	48.259	102.444	104.417	151.401	150.895	0.322902	0.486361	0.163459	1.50475e-262	1.66417e-260
ANTXR1	11.2312	9.49551	6.77796	5.62448	2.59927	2.81676	-0.198228	-0.485282	-0.287054	1.62573e-71	4.43333e-70
IGFBP6	53.702	47.4339	41.3036	42.7858	16.757	14.9776	-0.0777211	-0.485136	-0.407414	2.59736e-109	1.08625e-107
BIRC2	9.34829	11.0337	34.2102	31.9925	11.9379	22.4514	0.484909	0.193383	-0.291526	1.32448e-217	1.12677e-215
MIR3614,TRIM25	21.3379	19.6318	31.0082	33.136	67.8907	61.3617	0.187448	0.48475	0.297302	1.95728e-201	1.55854e-199
MMD	5.43746	5.59348	18.4393	19.2917	9.27849	10.5728	0.484085	0.223769	-0.260316	9.54263e-102	3.6115e-100
C19orf66	12.5472	12.2662	28.8963	27.6822	32.7182	48.1257	0.339317	0.482288	0.142971	2.3305e-173	1.55161e-171
CD47	33.6796	29.5542	87.412	79.854	97.867	97.7196	0.414534	0.482155	0.0676211	2.70754e-218	2.31326e-216
AK5	12.4738	9.93978	6.29266	6.41427	3.54791	2.52652	-0.217772	-0.48167	-0.263898	2.61489e-95	9.22954e-94
RNF24	3.15863	3.20755	10.9939	12.3737	6.0479	6.49791	0.481116	0.24001	-0.241106	1.47557e-90	5.00411e-89
JDP2	1.56105	0.719902	0.571274	0.496094	4.07526	3.24472	-0.136355	0.344693	0.481048	1.69447e-34	2.32153e-33
CCM2L	7.17954	7.53971	3.6081	3.66777	1.86406	1.66142	-0.25577	-0.481038	-0.225268	1.44921e-34	1.99237e-33
COL17A1,MIR936	6.39263	7.49645	7.47093	7.0242	1.74267	1.71418	0.0171481	-0.463112	-0.48026	7.04803e-105	2.76191e-103
FHL2	72.3655	72.443	24.5572	22.1016	30.7753	29.9828	-0.480143	-0.369116	0.111027	1.00841e-110	4.26209e-109
RAB11FIP1	6.11736	5.34252	10.1277	11.2336	19.2842	19.2705	0.239689	0.479721	0.240032	3.82568e-102	1.46176e-100
ELL2	4.5273	4.61835	16.6025	15.0332	10.4475	10.3528	0.479237	0.310847	-0.16839	3.55049e-124	1.65526e-122
C11orf96,RP11-613D13.4	0.377142	11.6169	10.8233	12.353	4.89915	5.65046	0.479194	0.176856	-0.302338	2.01712e-22	1.95781e-21
MAP2K6	2.78625	2.41802	0.365518	0.458675	0.090648	0.307316	-0.406364	-0.47896	-0.0725954	3.43984e-40	5.4694e-39
ECI2	38.8214	45.3511	30.9121	29.2686	14.2257	12.3988	-0.140615	-0.478267	-0.337652	4.00533e-96	1.42129e-94
JAG1	11.6701	10.8987	33.6477	32.5401	35.2685	36.5898	0.44348	0.47816	0.03468	3.64075e-223	3.16491e-221
CCR10	1.23049	1.19177	1.9539	2.12968	6.18255	5.10978	0.13835	0.476554	0.338204	1.00605e-20	9.11164e-20
TMEM140	7.94876	6.74796	10.4109	10.864	24.9846	22.855	0.145301	0.475673	0.330371	1.34189e-69	3.51025e-68
SMOX	8.75292	9.46145	19.0847	19.2445	5.79352	5.70458	0.300223	-0.17513	-0.475353	2.25281e-114	9.83479e-113
RP11-25K19.1	5.49439	6.18878	2.54788	2.26112	1.17703	1.40463	-0.302929	-0.475141	-0.172212	6.10807e-17	4.69473e-16
LACTB	18.2028	19.1758	57.2754	58.2532	38.9115	41.9733	0.475	0.32305	-0.15195	8.43392e-133	4.29397e-131
BCAM	24.9614	26.2031	17.4927	17.9954	7.60263	8.2211	-0.151648	-0.474766	-0.323118	9.52184e-71	2.55805e-69
NNMT	22.6012	19.7634	63.9346	65.5719	65.0863	47.9979	0.472767	0.410028	-0.062739	2.42485e-156	1.44094e-154
BTN2A2	4.1617	5.86025	15.5502	17.8084	15.4402	17.4536	0.472012	0.466428	-0.00558418	2.32474e-123	1.07126e-121
CREG1	7.19099	7.01185	8.20562	8.28008	22.4239	23.6241	0.0572678	0.471975	0.414707	3.76819e-108	1.54349e-106
PRKRIR	12.3895	1.07526	14.7713	14.472	14.0654	13.4601	0.471788	0.447157	-0.0246305	1.74077e-06	6.42803e-06
SMAD7	2.60548	3.16793	0.276842	0.444945	0.248724	0.371057	-0.455448	-0.471681	-0.0162333	1.87276e-52	3.81198e-51
IFNGR2	33.1169	27.6731	91.6437	91.5595	42.9415	57.8925	0.471396	0.211245	-0.260151	7.24313e-239	7.03361e-237
S100A10	561.564	782.727	496.755	541.908	222.93	223.823	-0.106298	-0.471192	-0.364894	8.37991e-101	3.10072e-99
HAND2-AS1	2.5766	2.37046	8.25753	8.25124	2.18971	2.06784	0.425768	-0.0452877	-0.471056	3.63253e-72	1.00855e-70
RDH10	7.1052	7.91397	1.77546	1.97508	4.08291	4.05649	-0.471001	-0.224437	0.246564	1.45379e-61	3.38884e-60
ARHGEF3	32.2612	28.7516	9.89899	9.38736	22.2183	23.3983	-0.470779	-0.121129	0.349649	1.13082e-112	4.89374e-111
GVINP1	1.20929	1.05073	3.05261	2.85989	5.47859	5.11132	0.269074	0.470727	0.201653	5.93494e-88	1.9724e-86
AL583828.1,GFOD1	6.32148	5.26781	1.41702	1.17506	4.13784	4.04045	-0.470481	-0.124232	0.346249	2.34248e-68	6.017e-67
TMEM74B	9.12377	7.41847	3.04975	1.41548	3.07407	3.25147	-0.470072	-0.346004	0.124068	1.00716e-19	8.78983e-19
ADAR	51.2164	47.0087	102.073	106.868	152.536	141.252	0.323454	0.470071	0.146616	1.7037e-129	8.43672e-128
AL953854.2	5.51142	4.01714	0.973013	0.900973	2.99255	2.52374	-0.470013	-0.182939	0.287074	7.15672e-14	4.67111e-13
SERPINE2	10.5043	9.71955	31.4431	32.0713	24.9731	24.7921	0.469769	0.367487	-0.102281	1.45003e-107	5.89097e-106
GMPR	22.1123	21.1124	14.8496	15.0103	47.7694	44.2391	-0.15203	0.317591	0.469621	6.79052e-110	2.84587e-108
TRIM69	11.5055	11.1038	13.5215	16.4333	34.1581	36.2752	0.111682	0.46871	0.357028	2.07505e-144	1.12864e-142
AC147651.4	0.299298	0.341169	1.54568	0.718818	2.77557	2.98466	0.199921	0.468091	0.26817	2.06732e-12	1.22885e-11
AC007362.1	28.6693	29.15	9.10845	9.25493	19.9448	20.813	-0.467989	-0.145902	0.322087	8.12147e-79	2.40587e-77
TNFRSF10D	31.9503	31.4879	34.2241	32.9928	10.7698	10.7912	0.0243229	-0.443626	-0.467949	4.38601e-180	3.08524e-178
TRIML2	25.6949	35.0921	22.3541	20.6845	9.65776	9.47811	-0.139664	-0.467946	-0.328282	1.43565e-107	5.84448e-106
RNF19B	11.3432	18.2991	44.4229	44.2273	32.6572	23.1676	0.467857	0.266674	-0.201182	2.72347e-167	1.766e-165
SLC45A3	14.1387	14.6751	4.49458	4.01005	4.85167	5.46714	-0.467761	-0.398652	0.0691082	7.3447e-84	2.32081e-82
PRKCH,RP11-47I22.3,RP11-47I22.4	59.137	60.5112	20.4096	19.0451	21.7545	40.1632	-0.467739	-0.29826	0.169479	3.22121e-84	1.02929e-82
HEY2	9.75741	10.4543	5.05457	4.95001	2.78672	2.78454	-0.267037	-0.4672	-0.200162	2.50372e-56	5.42345e-55
NFKBIB	7.38633	8.13012	27.6705	21.9072	15.1291	16.0256	0.466679	0.277333	-0.189347	3.00919e-101	1.12814e-99
RP11-395B7.7,TRIM56	5.90732	5.27888	16.6948	20.0077	15.0782	17.2348	0.466516	0.414973	-0.0515427	7.66203e-184	5.52638e-182
PDE2A	50.9834	44.6305	25.9522	26.4412	15.4507	15.876	-0.253061	-0.465833	-0.212772	8.53506e-106	3.39815e-104
PARP12	24.0793	21.6549	51.2194	54.0979	71.6763	65.7663	0.352244	0.465736	0.113492	4.91402e-180	3.4324e-178
FABP5	18.4763	18.4689	6.3784	7.18705	5.18642	6.18276	-0.398879	-0.465559	-0.0666794	2.9661e-21	2.75273e-20
ZSWIM4	6.51435	5.85921	19.9839	19.8983	11.2447	11.4611	0.464916	0.23567	-0.229246	2.32828e-129	1.1501e-127
INPP1	36.026	38.8041	16.5096	9.3144	11.0838	13.3907	-0.455857	-0.464076	-0.00821853	1.83301e-72	5.11777e-71
EDIL3	6.53286	6.12207	4.58737	4.60771	1.41318	1.63302	-0.116787	-0.463261	-0.346474	6.429e-70	1.69065e-68
CTA-221G9.11	3.44174	2.30893	0.247702	0.39683	1.12631	1.09882	-0.462993	-0.258819	0.204174	1.32316e-15	9.48851e-15
TCP11L2	16.183	17.2143	7.31128	5.45801	5.65846	4.5762	-0.382872	-0.462899	-0.0800271	7.68686e-84	2.42508e-82
NRGN	87.2022	86.0935	65.8222	62.7069	29.2759	29.1711	-0.128179	-0.462389	-0.33421	2.76309e-130	1.37857e-128
TAGLN	44.6282	42.7859	36.2765	32.4967	13.9459	14.8964	-0.102065	-0.462374	-0.360308	4.94703e-55	1.0544e-53
GPR116	13.8237	12.8791	5.12241	5.63125	3.84742	4.0555	-0.352399	-0.462021	-0.109622	2.02443e-71	5.51304e-70
PDE7B	5.0138	4.54848	1.1395	1.0915	4.95692	5.28837	-0.436277	0.0251187	0.461395	2.73307e-76	7.94267e-75
MFSD6	7.63614	7.44026	2.83962	2.7767	2.05207	1.86503	-0.350637	-0.460476	-0.109838	7.46769e-90	2.52393e-88
HLA-DOB,TAP2	20.0766	20.4366	39.6009	40.1162	60.1547	60.4738	0.283796	0.460081	0.176286	2.60528e-229	2.37905e-227
AC027612.6	11.1664	11.5806	4.51556	4.66023	3.3541	3.22808	-0.345221	-0.459912	-0.114691	2.97434e-25	3.18164e-24
NABP1	5.01775	5.31138	10.7643	8.33405	15.4628	18.1728	0.230538	0.459816	0.229277	1.62029e-81	4.96996e-80
ARHGAP29	42.6974	62.5705	17.1081	17.4635	38.8733	37.3993	-0.459762	-0.129352	0.33041	3.40023e-50	6.55261e-49
GNAI1	10.4136	10.9139	3.0757	3.01604	3.79508	4.22959	-0.459739	-0.367107	0.0926321	8.89626e-62	2.08109e-60
RNF152	3.78371	3.34436	0.634782	0.535526	1.12057	1.05715	-0.458987	-0.338986	0.12	2.11144e-78	6.19949e-77
LHX6	2.40993	2.1593	0.267661	0.546958	0.155312	0.13348	-0.369927	-0.457612	-0.0876843	5.06671e-66	1.2514e-64
NEAT1	39.323	30.5188	34.8193	28.9127	94.8849	90.7163	-0.0370746	0.420037	0.457112	2.84554e-21	2.64331e-20
Y_RNA	0.462306	0.104008	2.65123	2.62631	1.44	1.35922	0.456946	0.276074	-0.180873	1.38958e-05	4.66638e-05
CNP	27.216	33.6707	25.8287	31.2649	83.7595	82.6389	-0.0265642	0.430069	0.456633	9.35392e-138	4.92615e-136
FOXO6	2.9766	3.00118	0.366485	0.425814	1.6119	1.5207	-0.456016	-0.191611	0.264405	3.95788e-34	5.36348e-33
KLF7	6.05111	6.49304	18.9405	20.5933	10.0417	10.1446	0.45557	0.183593	-0.271976	1.01047e-151	5.78027e-150
SPRY2	29.6029	28.979	10.0417	9.19905	10.8247	12.0764	-0.455493	-0.386651	0.0688412	1.2442e-86	4.07373e-85
CYB5A	2.22883	4.58309	11.3669	10.8734	12.4181	6.93642	0.455457	0.385699	-0.0697579	2.01576e-68	5.19116e-67
SLC12A2	22.0677	19.1653	45.8467	49.0854	59.3048	61.5035	0.35139	0.454324	0.102933	4.24362e-97	1.52212e-95
AC107016.2,KRT18	134.588	104.066	75.9175	91.9686	42.9006	39.1055	-0.149662	-0.454006	-0.304343	7.6576e-164	4.83936e-162
TRAM2	50.428	45.287	16.1451	16.1686	31.2664	30.7817	-0.453893	-0.182866	0.271027	6.71257e-80	2.00341e-78
CNTNAP1	24.6615	21.7536	22.7495	22.4759	67.9318	64.0756	-0.0100276	0.442753	0.452781	3.6503e-162	2.26375e-160
BMP6	67.9003	68.8223	23.3079	23.6386	22.8865	25.6124	-0.452426	-0.43949	0.0129361	8.83706e-173	5.86398e-171
GRAMD3	2.51491	2.9011	12.2303	7.32235	3.99295	4.95048	0.452358	0.167904	-0.284454	1.71951e-54	3.61842e-53
TMEM120A	13.9337	12.8248	40.0719	39.3242	28.332	26.2718	0.452142	0.294114	-0.158027	1.05264e-120	4.77333e-119
CAGE1,SSR1	10.1805	9.98868	10.6764	9.82845	22.3805	41.0453	0.00623412	0.451582	0.445347	1.55629e-13	9.96498e-13
ATP9A	13.6693	12.7748	3.86108	4.21343	8.27378	3.39151	-0.450819	-0.347812	0.103007	1.29372e-11	7.35201e-11
FST	9.12306	8.49199	4.99288	4.8899	17.2658	14.3874	-0.217463	0.233068	0.450531	7.06994e-42	1.15646e-40
STX11	4.71275	6.18152	16.4206	17.6707	11.4757	10.8253	0.449581	0.277909	-0.171673	3.38641e-68	8.64273e-67
SYBU	9.6946	8.79593	3.25236	2.20278	2.29729	3.01777	-0.443026	-0.449034	-0.00600711	1.82614e-82	5.6713e-81
NEK6	14.7729	15.8207	5.0816	4.5188	7.30322	7.52746	-0.448946	-0.286844	0.162102	1.05155e-51	2.09963e-50
TMEM229B	0.043917	0.055144	0.455335	0.545061	1.68233	2.23236	0.154965	0.448027	0.293062	3.1919e-50	6.16904e-49
TOX	4.76384	4.87727	2.00128	1.97165	1.10596	1.04931	-0.289792	-0.447415	-0.157623	2.36626e-57	5.22809e-56
HLA-A,HLA-F,HLA-H,HLA-J,HLA-K	518.028	481.381	933.76	907.196	1438.49	1363.45	0.265149	0.447293	0.182144	4.68841e-177	3.21835e-175
SNCG	30.3926	33.7781	21.6527	20.5647	10.5402	11.0826	-0.174635	-0.446879	-0.272244	1.25857e-49	2.40676e-48
RP11-304L19.5	42.3173	50.8109	34.5644	30.7704	14.5499	17.4678	-0.149022	-0.44647	-0.297447	7.91823e-21	7.20751e-20
ERAP1	23.947	23.0155	46.845	46.365	68.7853	66.0704	0.288892	0.446393	0.157501	1.39071e-162	8.70594e-161
CTDSPL	5.93024	10.0688	3.20076	3.39927	2.23404	2.03646	-0.309071	-0.446368	-0.137298	6.03016e-101	2.24378e-99
ATP5A1P5,BX649597.3	2.34818	2.08882	0.12901	0.173765	1.3029	1.30226	-0.446162	-0.145086	0.301075	2.03421e-105	8.05071e-104
SNED1	22.7388	18.7993	11.5987	12.7581	7.10067	6.43541	-0.216613	-0.446142	-0.229528	7.90476e-36	1.12803e-34
SYTL3	0.689395	1.02927	1.98099	1.40068	4.81228	3.59337	0.159812	0.445704	0.285892	3.66067e-24	3.78954e-23
PTPRN2	20.8299	9.28261	4.47061	4.27686	6.60435	17.2033	-0.445372	-0.104972	0.3404	6.142e-20	5.41252e-19
PGK1P2	3.64858	3.58797	3.34191	3.26188	0.696123	0.624498	-0.0308295	-0.444382	-0.413553	6.44317e-07	2.48718e-06
VEGFC	9.55413	9.86078	28.2048	29.3212	27.8749	25.6501	0.443959	0.413468	-0.0304911	1.51768e-105	6.03044e-104
CLDN5	18.3666	26.0351	58.6369	17.0198	62.0623	63.1065	0.156141	0.443845	0.287704	1.26229e-09	6.19231e-09
DIO2	0.117063	0.066711	0.1461	0.110727	1.94458	2.11872	0.0143527	0.443437	0.429085	2.51987e-70	6.70629e-69
SPHK1	33.6949	35.9823	100.409	96.4594	69.0985	70.6584	0.44332	0.296358	-0.146962	2.76125e-194	2.11416e-192
NEDD4L	2.17482	1.96051	6.85034	8.21129	3.58208	3.26148	0.443062	0.158769	-0.284293	3.89207e-65	9.49503e-64
ADD3	11.1361	10.5062	12.4407	11.4885	31.1739	32.3724	0.0399596	0.442939	0.402979	8.18124e-159	4.92036e-157
RAPGEF5	17.9553	9.20565	37.3268	37.7916	20.1833	29.0652	0.442835	0.258744	-0.184091	1.7821e-183	1.28073e-181
LINC00094	4.2596	3.97692	1.16253	0.925716	4.57626	4.73074	-0.39918	0.0433206	0.4425	3.57873e-05	0.000114536
RP11-111G23.1	5.89914	5.25177	1.35057	1.39996	2.81719	2.53361	-0.44171	-0.252417	0.189293	7.20504e-25	7.63335e-24
AP001625.4,SLC37A1	1.41545	1.1343	4.98193	5.22324	5.00637	5.55207	0.429302	0.441368	0.0120663	6.9259e-57	1.51844e-55
TRAFD1	12.1516	13.2322	26.8934	28.8772	37.6294	35.8603	0.324295	0.440613	0.116318	3.23525e-103	1.25544e-101
ART4	6.22468	6.83015	20.0004	19.4508	17.615	18.5672	0.440175	0.404401	-0.0357739	5.61475e-124	2.61151e-122
XXYLT1-AS2	1.59228	1.71532	6.14382	6.47337	6.13642	6.11753	0.439972	0.429153	-0.0108187	6.76207e-23	6.67721e-22
ALCAM	43.2563	43.3911	122.161	119.79	57.7159	56.2142	0.439617	0.116494	-0.323122	8.20775e-286	1.0024e-283
FAM69B	66.6137	56.9574	20.3407	23.2832	43.4296	44.2329	-0.439315	-0.145008	0.294307	2.08613e-76	6.07144e-75
AC007283.5,CFLAR	40.9344	35.7355	105.461	108.298	91.7174	84.6582	0.439073	0.356137	-0.0829364	5.46224e-126	2.61387e-124
FLNC	61.7955	53.5707	27.3692	28.4953	20.9648	19.6652	-0.306144	-0.43896	-0.132816	6.05776e-42	9.94162e-41
C17orf72	7.00806	10.1436	6.9502	7.12216	2.51894	2.37706	-0.0702508	-0.437801	-0.36755	4.03799e-53	8.27851e-52
PTGIS	4.35759	3.73434	1.96947	2.39345	0.912097	0.766943	-0.200454	-0.437749	-0.237294	9.09318e-42	1.48254e-40
DNAJB6	40.9843	32.3615	95.2532	108.246	30.5562	44.96	0.437743	0.00756621	-0.430177	2.70626e-165	1.73227e-163
C8orf4	41.5878	46.2623	118.668	125.139	100.638	105.105	0.437512	0.364495	-0.0730173	9.38208e-126	4.46816e-124
ATP2A3	3.22587	3.21934	1.36445	1.78176	0.548229	0.536777	-0.216555	-0.437357	-0.220802	3.65393e-49	6.94735e-48
ARL4D	6.66951	7.23555	1.97657	1.83232	2.60443	2.59447	-0.4373	-0.343994	0.0933064	7.77444e-28	8.99278e-27
BAIAP2-AS1	5.70536	10.5853	2.18324	2.25912	3.62161	3.82404	-0.43718	-0.271062	0.166117	2.77243e-35	3.89491e-34
AMPD3	1.22395	1.44077	1.87805	1.95712	5.04375	5.72421	0.0976579	0.437148	0.33949	3.52606e-81	1.07165e-79
TFAP2A	1.66779	1.56116	6.22745	6.07562	2.14509	2.24081	0.437081	0.0868489	-0.350232	1.87339e-88	6.2573e-87
CTC-347C20.2	0	0	0.215774	0.466705	1.7088	1.75842	0.125598	0.436719	0.311121	2.83486e-12	1.66963e-11
RPS3A,SNORD73A	296.247	315.144	262.238	251.239	94.4031	131.132	-0.0754204	-0.436216	-0.360796	1.03685e-14	7.09299e-14
PPP3CA	33.4762	31.1171	14.8344	14.7691	10.6343	11.7863	-0.323423	-0.435884	-0.112461	1.93189e-104	7.55561e-103
SMAD6	2.39029	2.72733	0.32277	0.292835	0.552405	0.39086	-0.434303	-0.383673	0.0506305	1.07644e-38	1.6509e-37
E2F8	7.08017	7.24258	2.08123	1.9264	3.70726	3.92426	-0.434213	-0.229187	0.205025	1.88523e-40	3.01272e-39
SOGA2	12.5923	12.1501	3.65164	4.20815	5.89586	5.3939	-0.433967	-0.303934	0.130032	2.65315e-33	3.52108e-32
RNF207	0.245004	0.36677	1.24339	1.01424	2.72562	2.35819	0.212075	0.433219	0.221144	1.07173e-35	1.52393e-34
ZNF467	6.36051	5.69757	2.12134	2.29013	1.73099	1.45734	-0.340635	-0.43302	-0.0923853	8.11873e-32	1.04271e-30
NRROS,PIGX	9.07764	8.67603	2.23974	3.09758	4.5434	5.31296	-0.433009	-0.222523	0.210486	2.89534e-30	3.59561e-29
PPARG	2.22378	2.65463	1.64713	1.8171	0.308576	0.226002	-0.0993163	-0.43296	-0.333643	2.03736e-24	2.13013e-23
AC116366.6	0.273282	0.270242	1.38024	1.70193	2.50408	2.38301	0.299742	0.432533	0.132791	3.54704e-72	9.86186e-71
CTDSP1	46.2718	49.4124	21.3269	36.5575	18.0279	16.1052	-0.226808	-0.43231	-0.205502	9.03207e-18	7.22965e-17
RP11-902B17.1	4.24815	4.88945	1.14399	0.973524	2.04298	2.35461	-0.431808	-0.24057	0.191238	3.31812e-22	3.19409e-21
AC009948.5	5.58382	6.52179	4.33137	3.36479	11.2852	12.8335	-0.163998	0.267759	0.431757	6.70538e-61	1.55757e-59
NBN	14.4059	16.8353	40.9405	44.5874	43.5078	44.028	0.421255	0.431475	0.0102198	4.05286e-141	2.16301e-139
PTGS1	11.1514	11.0906	9.84765	8.86582	26.9288	26.9359	-0.0688028	0.36257	0.431372	5.05166e-166	3.25448e-164
PLAU	39.1152	36.0699	104.752	101.491	74.399	77.378	0.431321	0.299615	-0.131706	4.64585e-204	3.79037e-202
WFS1	13.8936	10.0404	7.34453	3.48078	3.5758	3.9369	-0.321615	-0.431032	-0.109417	3.59576e-130	1.78952e-128
NOX4,RP11-643G5.6	16.6163	15.1232	5.17041	5.33235	10.6773	11.4952	-0.430744	-0.14464	0.286103	1.22113e-38	1.86562e-37
WTAP	36.2651	39.3891	101.112	106.104	96.2908	99.6276	0.430657	0.406611	-0.0240466	1.17143e-159	7.10963e-158
N4BP1	5.68218	5.25929	9.46857	9.66033	17.0434	15.8227	0.213108	0.430386	0.217278	4.70519e-126	2.25702e-124
ZC3H12C	3.44665	2.89815	9.12173	10.3982	10.4766	9.95389	0.4116	0.430245	0.0186456	6.32438e-75	1.81673e-73
CYTL1	306.032	288.07	166.447	162.243	105.624	113.907	-0.255738	-0.429991	-0.174254	6.51977e-120	2.94306e-118
LAYN	3.74729	4.07723	0.686066	0.975131	1.51781	1.55092	-0.429801	-0.287176	0.142625	6.20503e-23	6.1424e-22
LRRC32	13.6521	8.43561	36.5659	25.5671	15.376	13.18	0.429234	0.112607	-0.316627	9.00477e-211	7.43809e-209
MARCH4	10.1716	9.74395	2.9447	3.21752	5.73619	5.50815	-0.429104	-0.218704	0.2104	3.35236e-50	6.46661e-49
LYRM1	12.6514	8.45912	21.233	21.8882	29.7162	29.2412	0.297791	0.42847	0.130679	2.08848e-46	3.73544e-45
NUAK1	12.4215	11.0273	3.62264	3.85593	9.09669	9.04966	-0.428404	-0.10082	0.327584	1.49102e-75	4.32049e-74
DLL4	19.1081	17.807	6.29598	6.23072	7.18762	7.47376	-0.427712	-0.368228	0.0594843	1.59243e-64	3.84714e-63
NEXN	5.15013	5.74354	1.50797	1.3123	1.95971	3.38866	-0.427202	-0.252096	0.175107	3.75901e-19	3.18699e-18
NECAP2	20.9199	51.7604	95.2752	84.7114	73.931	72.1638	0.426704	0.337906	-0.0887975	2.78666e-77	8.14596e-76
RANGAP1	40.7656	43.9435	116.812	112.395	101.809	97.2514	0.426148	0.365442	-0.0607061	1.49602e-200	1.17249e-198
CBR3	16.0282	17.8689	47.1362	46.4878	30.6968	31.58	0.426069	0.253526	-0.172543	2.03186e-86	6.64174e-85
MARCKS	157.753	153.325	411.527	421.156	214.951	230.657	0.425885	0.155022	-0.270862	1.67633e-246	1.72905e-244
SOX21-AS1	10.6987	7.7915	3.20617	2.44039	3.74958	3.21914	-0.425852	-0.35516	0.070692	6.35499e-45	1.10199e-43
AMIGO2	5.98888	6.25508	2.47712	2.24972	1.80974	1.55138	-0.325992	-0.424804	-0.0988121	3.77369e-37	5.55231e-36
MMP1	13.4937	16.1773	40.1672	41.6837	37.6554	38.9987	0.424339	0.39656	-0.0277787	1.80579e-81	5.53044e-80
TMEM121	2.77813	2.59431	0.41107	0.364821	1.37495	2.00102	-0.424134	-0.139985	0.284149	2.64231e-15	1.86659e-14
ITGB5	71.3976	71.5488	51.5568	53.1262	29.4375	23.5046	-0.133159	-0.423849	-0.29069	1.84229e-81	5.63357e-80
LMNA	471.795	501.943	379.089	354.005	188.714	178.156	-0.123036	-0.422429	-0.299394	1.30347e-164	8.29016e-163
KLHL4	8.67674	7.91144	3.44662	3.13492	2.53044	2.49999	-0.33559	-0.42189	-0.0863006	1.13488e-68	2.92644e-67
NOVA2	14.3821	11.1858	3.84546	4.55615	5.52551	5.11953	-0.421381	-0.335769	0.0856118	3.92204e-37	5.76207e-36
PSME1	81.5378	79.9021	140.723	136.355	217.346	211.742	0.232336	0.421193	0.188857	1.89808e-147	1.04958e-145
SHISA3	6.10187	5.9742	1.80529	1.54445	2.67336	2.65162	-0.420648	-0.283659	0.136988	1.47221e-27	1.68724e-26
ICAM5	0.028923	0.08326	1.95803	1.61224	0.711387	0.551331	0.42045	0.188469	-0.231981	2.9874e-44	5.11765e-43
DNAJB9	6.83953	6.90869	19.7892	19.6285	11.4714	11.7368	0.419955	0.20429	-0.215664	1.92741e-102	7.40712e-101
ETV1	11.2196	9.5717	3.89472	2.82694	8.69761	5.86467	-0.419311	-0.143959	0.275352	3.18985e-37	4.70722e-36
LXN	85.1247	85.315	39.8337	39.4275	31.1277	32.5935	-0.326759	-0.41904	-0.0922808	1.68655e-96	6.02768e-95
RP11-676M6.1	46.9631	50.569	128.716	130.186	72.2271	72.7516	0.418792	0.169574	-0.249219	5.34581e-129	2.62763e-127
MYD88	15.0384	18.2087	25.777	24.8264	46.305	43.6745	0.175584	0.418154	0.24257	3.33941e-190	2.48051e-188
RP11-309L24.6	16.0136	16.0111	6.85954	8.17496	6.32598	4.7607	-0.301764	-0.418094	-0.11633	2.01004e-05	6.63911e-05
IRF2	13.8569	14.7824	39.2273	38.9489	28.2501	26.4127	0.417962	0.266989	-0.150973	3.09174e-178	2.1445e-176
NYAP1	4.12124	4.09672	1.09733	0.955824	1.05673	0.851991	-0.401834	-0.417925	-0.016091	8.56377e-63	2.02951e-61
EGR1	9.15008	8.58068	5.85401	6.58564	2.72874	2.80611	-0.135965	-0.417911	-0.281946	9.06672e-43	1.51801e-41
SMAGP	27.6499	28.3586	13.4297	14.391	10.2014	9.96309	-0.289167	-0.417826	-0.128659	1.07762e-53	2.23694e-52
XRN1	10.034	8.8187	21.0392	20.2123	25.3902	27.1045	0.3175	0.417717	0.100217	1.15242e-60	2.66139e-59
ASNS	10.2556	12.0282	9.93068	9.03849	28.8346	24.1558	-0.0629681	0.354553	0.417522	3.8679e-82	1.19748e-80
SGMS2	18.9679	18.5181	10.164	4.10685	6.68168	9.47539	-0.417399	-0.342571	0.0748276	5.38901e-47	9.7793e-46
PANX1	6.65055	6.38712	18.5852	18.6515	17.5053	16.4469	0.416578	0.378423	-0.0381548	7.52768e-107	3.02734e-105
C1S,EMG1,U47924.27	13.2009	16.9619	15.6446	16.1676	38.809	42.5732	0.0246572	0.416265	0.391608	3.39374e-230	3.14229e-228
NT5C3AP1	2.97024	0.570383	0.133176	0.590131	4.57666	1.19604	-0.269546	0.146596	0.416142	5.62968e-13	3.47396e-12
BMF	3.68032	3.43178	10.3316	11.4335	6.0849	6.73407	0.416016	0.210944	-0.205072	2.73272e-89	9.18925e-88
WNT9A	4.11451	3.94581	1.26848	1.18809	0.893063	0.968714	-0.353621	-0.415847	-0.0622255	2.4108e-50	4.69128e-49
PLAT	141.242	189.482	67.1711	57.5843	107.489	98.0306	-0.41575	-0.200864	0.214886	2.60662e-100	9.60927e-99
PLLP	2.65419	3.3982	9.53125	9.30934	4.36291	4.9952	0.414822	0.150569	-0.264253	7.06354e-36	1.00943e-34
MB21D1	1.72629	1.96213	3.91077	4.14341	6.26631	6.50154	0.247612	0.414644	0.167032	4.22968e-59	9.61189e-58
STC1	5.73688	5.17404	1.59785	1.37293	2.4506	2.42654	-0.414564	-0.273139	0.141425	3.18213e-38	4.81358e-37
ZBTB45P2	2.52577	2.15009	0.303348	0.264804	1.02317	0.973912	-0.414247	-0.222108	0.192139	4.1341e-05	0.000131151
EMP1	122.027	352.742	166.519	37.5641	67.6793	203.806	-0.414219	-0.245258	0.168961	6.41582e-72	1.76408e-70
PTPN22	5.83906	6.05926	1.82248	1.54136	4.13007	3.63972	-0.41403	-0.15357	0.260459	8.80526e-36	1.25384e-34
RCN3	42.3438	39.7484	63.7261	79.5984	93.755	124.363	0.235184	0.413867	0.178683	5.2909e-102	2.01774e-100
IL1R1	6.58418	6.40504	18.0133	18.7921	10.1916	10.0652	0.413057	0.171707	-0.241349	4.85608e-180	3.40387e-178
IFITM3	271.765	188.811	175.415	194.041	502.271	455.547	-0.0887252	0.323589	0.412314	2.23238e-171	1.46184e-169
C6orf141	9.13588	7.52292	2.73469	2.46427	4.15736	4.14677	-0.412292	-0.256244	0.156048	4.2773e-26	4.70953e-25
ST3GAL5	10.9058	8.13879	3.26173	2.82543	4.63139	4.37925	-0.412191	-0.277655	0.134536	6.37798e-58	1.4298e-56
AC007228.8,ZNF71	2.97966	2.55885	8.07788	9.38584	5.72125	5.66423	0.411635	0.250022	-0.161613	1.40778e-81	4.32479e-80
NID2	25.3708	23.4549	18.2711	18.8558	48.2495	50.7098	-0.113348	0.298243	0.411591	3.58244e-62	8.40986e-61
CA8	0	0.010914	0.151865	0.297428	1.64691	1.53669	0.0848853	0.411146	0.326261	3.75359e-42	6.2062e-41
VWF	82.7792	64.499	47.8942	57.053	28.7267	26.8	-0.143145	-0.41109	-0.267945	3.65827e-10	1.88033e-09
RHBDL2	0.241222	0.087307	1.38356	1.51234	2.02195	1.96545	0.323551	0.411088	0.0875363	2.71987e-23	2.73319e-22
HTRA1	87.993	82.0563	60.2508	61.478	30.3052	34.6188	-0.142945	-0.410716	-0.267771	6.3178e-105	2.48064e-103
DANCR	10.045	22.6365	10.2818	16.9095	3.67411	7.43205	-0.0556437	-0.410558	-0.354914	1.95749e-19	1.68109e-18
CD38	0.36682	0.431684	0.453655	0.486905	2.83803	2.37523	0.021593	0.410427	0.388834	1.56251e-69	4.08201e-68
TSPAN12	5.88739	5.2667	1.544	1.56622	1.81427	1.91775	-0.410142	-0.36034	0.049802	9.58765e-34	1.287e-32
ZMAT3	25.2176	21.6985	16.961	18.2601	7.82911	9.2119	-0.1178	-0.409783	-0.291983	1.28556e-72	3.60954e-71
MKNK2	53.4553	53.2916	19.6227	20.7374	22.9107	22.6829	-0.40961	-0.358873	0.0507373	8.08174e-101	3.00155e-99
TSC22D3	51.4281	44.3907	16.1761	20.0114	32.1982	29.4494	-0.409576	-0.185919	0.223657	2.13044e-229	1.95441e-227
ARID5A	3.08862	2.55837	7.45322	10.3465	7.42359	5.81588	0.409528	0.298095	-0.111432	3.16885e-60	7.29276e-59
MANBA	7.74106	7.31128	3.15805	3.42811	2.35676	2.28781	-0.298062	-0.409203	-0.111141	4.14043e-20	3.66653e-19
CCND3	37.6593	38.2488	15.3158	13.131	35.8187	24.7517	-0.409151	-0.102103	0.307047	2.34969e-80	7.07644e-79
PALD1	6.19031	6.16049	2.16141	2.18796	7.13474	7.1213	-0.354149	0.0541396	0.408288	2.11629e-67	5.33279e-66
PSMB8	64.9894	69.7078	95.6784	92.2268	177.434	170.399	0.142964	0.408272	0.265308	2.51662e-127	1.21894e-125
C15orf54	3.89573	3.76958	2.9633	2.2956	7.91608	8.56439	-0.126153	0.281267	0.40742	4.08581e-50	7.86618e-49
BAMBI	0.936771	0.876031	3.70849	4.03786	1.60403	1.55436	0.407405	0.131305	-0.2761	4.41742e-31	5.57272e-30
PARP8	0.095226	0.110093	1.42136	0.840894	1.72848	1.90905	0.282113	0.407404	0.125292	4.50894e-46	8.02139e-45
FAM212B-AS1	2.86475	2.37688	0.456234	0.374196	0.433475	0.425319	-0.407179	-0.402668	0.00451118	1.45438e-05	4.87086e-05
NOTCH2	13.6751	11.7075	27.0651	28.9915	34.8293	32.8644	0.327261	0.40667	0.0794086	1.33147e-16	1.00476e-15
LACC1	2.75694	3.21218	8.88838	9.39293	7.0348	7.54484	0.406261	0.318669	-0.0875922	1.87046e-58	4.20262e-57
AL391319.1,SMOC2	13.6255	14.4553	9.68957	9.22236	4.65141	5.17919	-0.157839	-0.40555	-0.247712	2.25899e-70	6.02004e-69
NCEH1	17.4446	16.5286	44.7084	44.7372	42.0211	39.6294	0.405324	0.366452	-0.0388716	2.52862e-138	1.33875e-136
RELL1	16.6842	16.8016	44.489	43.7266	30.673	32.3632	0.405214	0.262956	-0.142258	6.71122e-106	2.68273e-104
CTC-326K19.6,IL4I1,NUP62,SIGLEC11,U3	26.1757	29.2538	63.8469	67.4514	72.2617	71.5148	0.366156	0.405172	0.0390161	1.58136e-164	1.00255e-162
MSRB3	10.9634	6.41592	6.26365	5.64034	19.3439	14.3027	-0.132338	0.272591	0.404929	3.22467e-25	3.4457e-24
TWIST2	7.24273	7.46574	15.474	15.8285	5.85953	5.26507	0.299554	-0.105258	-0.404812	3.77998e-45	6.58915e-44
MAB21L2	0.094393	0.093198	0.614756	0.753168	1.79266	1.7627	0.187029	0.40474	0.217711	6.07383e-40	9.61906e-39
CHAC1	2.59089	2.02658	2.78716	3.167	7.29153	7.4453	0.0809914	0.404547	0.323556	3.6676e-30	4.54613e-29
SOX21	5.67149	5.56161	1.63574	1.58518	2.24884	1.86634	-0.403919	-0.336089	0.0678305	1.87617e-29	2.27184e-28
VLDLR	8.4903	8.84211	2.80484	2.82341	2.76815	4.18469	-0.403791	-0.339758	0.0640325	1.93431e-62	4.56236e-61
TBC1D8	28.5411	28.7675	11.9811	12.4387	10.6756	10.735	-0.351251	-0.403702	-0.0524512	3.0919e-97	1.11102e-95
HMSD,SERPINB8	15.3205	16.8528	40.469	43.9001	24.0269	22.3198	0.402766	0.150846	-0.251919	3.14463e-191	2.37122e-189
CASC8	3.43649	3.06394	1.22896	1.76493	0.767065	0.597611	-0.2331	-0.402631	-0.169532	5.8624e-06	2.05535e-05
RAD21L1,SNPH	4.57128	4.26045	1.19808	1.08947	2.04765	2.06661	-0.402449	-0.248177	0.154272	1.13562e-44	1.9641e-43
AC010646.3,NR2F6,USHBP1	17.5612	16.6999	6.25395	6.10617	12.9201	12.6093	-0.402184	-0.11955	0.282633	1.9242e-47	3.52717e-46
CBLN3	0.904019	0.778391	2.57694	1.88285	3.61353	3.67517	0.241818	0.402066	0.160248	6.57395e-23	6.50112e-22
TLE2	30.0398	30.9382	21.955	20.0427	12.5521	10.4938	-0.156125	-0.401879	-0.245754	1.51338e-80	4.57159e-79
TM4SF18	14.2863	10.8972	4.40922	4.29424	11.8222	12.8744	-0.401405	-0.0047861	0.396619	3.22753e-53	6.62375e-52
KIAA1161	4.62651	4.5042	1.13247	1.28988	1.97633	2.04644	-0.401119	-0.26673	0.13439	4.5545e-52	9.16749e-51
SNRK	30.213	41.7205	15.2901	11.9137	19.9197	21.5281	-0.400999	-0.225846	0.175153	7.5703e-122	3.46441e-120
GTPBP2	19.5906	20.7267	32.2669	33.2796	52.2991	52.043	0.203193	0.400343	0.19715	4.24991e-148	2.36321e-146
PLOD2,RP11-274H2.3	43.8917	41.5002	86.1972	79.8101	110.62	106.954	0.283706	0.400212	0.116506	2.13707e-112	9.20835e-111
HLA-G	1.74492	1.53287	2.74738	0.176064	0.063168	0.035656	-0.0989921	-0.400163	-0.301171	8.2658e-24	8.47745e-23
MYRIP	4.01239	4.04208	2.00413	1.67654	1.03389	0.974476	-0.248681	-0.399437	-0.150756	4.42972e-72	1.22306e-70
ANKRD55	2.11223	2.21022	6.15719	6.13846	6.77363	7.07605	0.35437	0.399108	0.0447379	2.03707e-111	8.64649e-110
PDE4DIP	10.5122	8.73936	14.7946	12.1689	24.3825	26.7394	0.134185	0.398972	0.264787	2.46161e-71	6.66711e-70
TMEM171	2.90366	3.14852	5.62091	4.79982	9.3133	8.83889	0.187483	0.398489	0.211006	2.43725e-29	2.93517e-28
HDX,RP6-33F8.1	1.38273	1.31841	4.62843	5.1494	2.85829	2.90647	0.398478	0.217957	-0.180521	8.1888e-66	2.01501e-64
SH3PXD2B	21.3417	15.5781	6.66366	6.7165	13.007	13.413	-0.398397	-0.131775	0.266622	1.10831e-52	2.26288e-51
PDLIM3	49.1209	51.7326	28.7298	28.0277	19.5455	19.5492	-0.243047	-0.398293	-0.155246	7.69882e-82	2.36878e-80
RP11-500C11.3	7.59366	7.13148	19.849	19.9553	16.7692	17.3924	0.398015	0.334979	-0.0630361	2.35304e-51	4.67486e-50
CD97	8.39822	8.62331	4.07712	3.93877	11.7484	11.2737	-0.278567	0.119031	0.397598	1.58746e-58	3.57888e-57
KLHDC8B	8.61178	9.08549	2.94477	2.97006	3.3216	2.6091	-0.395842	-0.396729	-0.000887117	4.55215e-37	6.67303e-36
SCD5	27.8172	27.7244	10.2561	10.834	10.7733	10.9385	-0.396692	-0.385027	0.0116648	6.37225e-94	2.21383e-92
GPX8	21.4331	16.1242	3.95788	11.478	28.2158	7.68877	-0.396528	-0.0899615	0.306567	2.75599e-53	5.67945e-52
POU2F2	0.711442	0.73993	2.50998	2.36674	3.26948	3.31923	0.29931	0.395944	0.0966335	4.02168e-65	9.79922e-64
MAGI1,MAGI1-IT1	6.70065	6.02637	3.76539	4.01785	1.92496	1.98895	-0.177321	-0.395809	-0.218488	1.84441e-30	2.29622e-29
MIR1469,NR2F2	63.0535	108.748	33.2664	32.2156	66.2633	61.8158	-0.395364	-0.110546	0.284818	4.86537e-152	2.79121e-150
MLKL	12.9317	15.1013	10.5918	9.32275	27.3463	25.0488	-0.136459	0.25871	0.395169	1.02924e-62	2.43338e-61
PATL1	16.4074	15.9543	34.4959	36.5555	42.2338	41.0978	0.327419	0.395034	0.0676154	1.04558e-136	5.47745e-135
C1QTNF5,MFRP	116.386	124.522	88.9022	87.8607	46.4318	49.3848	-0.132928	-0.394983	-0.262055	4.63033e-84	1.47481e-82
LINC00475	2.18282	2.0308	0.589783	0.442401	0.028625	0.522047	-0.311973	-0.394842	-0.0828694	9.01702e-07	3.42823e-06
SMAD1	31.3833	34.3945	69.7952	61.5404	79.977	86.1667	0.293454	0.394728	0.101274	2.23971e-42	3.71239e-41
GMFG	9.18595	11.6099	7.91596	8.25057	23.3454	19.8518	-0.096189	0.298423	0.394612	8.77008e-46	1.55326e-44
NCF4	0	0	0.976132	1.44535	1.22891	1.75741	0.342078	0.394298	0.0522196	1.2609e-22	1.23043e-21
BLZF1	10.3825	10.992	16.26	16.0359	27.8856	28.026	0.166639	0.39417	0.227531	8.32311e-93	2.86162e-91
KRT8P3	3.11674	4.65686	3.24379	2.649	0.927182	0.97372	-0.0886005	-0.39346	-0.30486	5.22652e-09	2.44006e-08
EHMT2	20.9868	21.0165	7.92962	7.85956	14.148	13.187	-0.393332	-0.176332	0.217	6.20972e-45	1.07774e-43
FAM171A2	4.28562	3.41915	1.15199	1.6096	0.982347	0.925925	-0.30951	-0.393308	-0.0837974	1.8363e-22	1.78405e-21
MASTL	4.90184	6.18878	7.81796	6.96911	15.2531	14.9636	0.109568	0.393212	0.283645	4.44357e-67	1.11689e-65
CARHSP1	30.3284	34.5288	17.8221	8.68665	15.2034	11.9431	-0.392838	-0.362436	0.0304023	9.41957e-15	6.45492e-14
CLEC2D,RP11-75L1.2	11.5409	13.9242	34.042	31.578	15.0427	13.2201	0.392647	0.0429809	-0.349666	7.5402e-129	3.68803e-127
KCTD15	15.1847	18.6749	7.72519	6.21749	6.77273	5.7195	-0.351929	-0.392554	-0.0406249	5.89621e-97	2.11108e-95
CACFD1	3.29833	2.85934	1.49388	1.31924	0.665734	0.633551	-0.228796	-0.392537	-0.163741	4.9326e-28	5.7289e-27
RP11-389C8.2	1.58095	1.62015	0.06381	0.043589	0.489922	0.480267	-0.392356	-0.243301	0.149055	5.01217e-32	6.46226e-31
IGFBP4	370.062	385.468	234.631	238.738	152.258	152.666	-0.202295	-0.39228	-0.189985	2.01429e-121	9.19689e-120
LGMN	27.1934	26.0943	39.5605	39.4758	71.1903	63.381	0.166136	0.392105	0.225969	7.87369e-106	3.14111e-104
EXOC3L1	0.272731	0.371984	0.311463	0.637953	2.627	1.929	0.0449859	0.392091	0.347105	2.42058e-15	1.71727e-14
DCLRE1B	1.48653	1.38503	5.27637	4.74666	2.80549	6.43004	0.392018	0.339157	-0.0528613	1.13254e-52	2.30999e-51
SHISA2	2.66924	3.0615	0.916937	0.912127	0.564226	0.566794	-0.304569	-0.391976	-0.0874066	3.81904e-28	4.45115e-27
CMTR1	14.1102	15.3979	20.1256	18.5113	38.4659	37.1596	0.110518	0.391884	0.281366	2.38445e-108	9.84796e-107
RP11-134L10.1	0.967059	0.994397	1.30406	1.63831	4.4787	3.35126	0.0950948	0.391832	0.296737	8.80769e-10	4.38556e-09
ZMYND8	15.5886	11.7608	4.87584	4.93074	11.5884	12.7431	-0.391754	-0.0438154	0.347939	8.20517e-58	1.83322e-56
PGPEP1	5.61792	5.67847	2.04084	1.40191	3.37856	2.80726	-0.390924	-0.211727	0.179197	2.4849e-38	3.77034e-37
LRFN4	20.0754	20.4185	8.08887	7.22292	11.3189	11.1779	-0.390515	-0.23921	0.151304	9.98174e-35	1.37608e-33
PPL	1.82074	1.27052	0.207557	0.27192	0.032532	0.02907	-0.31006	-0.39007	-0.0800095	1.66063e-48	3.11283e-47
FBN1	34.4999	24.4723	56.1289	94.396	63.2038	62.3384	0.390045	0.326466	-0.0635793	7.70426e-13	4.7089e-12
AF127936.7	0.628372	0.521912	1.66128	1.62057	3.18613	2.56682	0.224672	0.389976	0.165304	5.75805e-11	3.12672e-10
IFITM1,IFITM2	274.99	340.695	217.998	213.906	542.309	520.363	-0.150922	0.238827	0.389749	6.59459e-107	2.65746e-105
SLC26A6	6.3641	5.42232	2.7055	2.45453	7.79475	7.75747	-0.283788	0.105895	0.389683	2.06541e-38	3.13864e-37
KDM6B	3.65754	3.082	8.06723	8.19712	2.75641	2.69144	0.321049	-0.0685302	-0.389579	2.05833e-70	5.49265e-69
GP1BA	0.307965	0.223592	0.582187	0.657673	2.10354	2.09847	0.107262	0.389386	0.282124	3.23005e-28	3.77572e-27
CTD-2083E4.5	2.63642	3.12235	3.9331	3.74188	0.082636	2.59768	0.0966261	-0.292657	-0.389283	0.000180839	0.000529252
PDGFB	56.3637	46.3948	27.6095	28.9836	70.7759	70.6375	-0.250487	0.138375	0.388863	2.84511e-71	7.69533e-70
CXCL9	0	0	0.52551	0.533127	1.54355	1.35433	0.184497	0.388654	0.204157	8.57186e-49	1.62031e-47
TLE1	20.8281	22.0644	7.97689	8.36839	12.8859	12.1765	-0.388584	-0.219793	0.168791	1.23673e-54	2.61354e-53
GAMT	6.33247	6.21936	4.29264	4.26647	1.95866	1.99069	-0.139278	-0.388441	-0.249163	4.54805e-15	3.17789e-14
HES2	13.3986	12.9589	6.78506	6.63437	4.93691	4.66265	-0.26457	-0.388297	-0.123727	9.70216e-58	2.16283e-56
NMI	26.6422	28.8827	41.1712	40.3657	70.221	68.322	0.162331	0.388243	0.225912	1.38258e-108	5.74591e-107
RNF166	14.5566	12.6245	5.03523	4.88405	7.82387	7.76629	-0.387932	-0.21888	0.169053	5.18092e-35	7.20227e-34
CYTH1	19.2178	19.4746	49.621	47.7752	37.5696	38.7593	0.387791	0.284369	-0.103422	6.34513e-84	2.01135e-82
TFAP4	3.74235	4.81502	1.30457	1.00759	3.04688	3.01511	-0.38764	-0.114864	0.272777	6.70288e-24	6.88871e-23
CNTNAP3B	19.5182	16.2879	6.75471	6.67857	10.6188	9.25452	-0.387517	-0.236902	0.150615	3.15686e-19	2.68448e-18
LINC00961	9.5234	9.14042	3.44771	3.02883	6.58948	6.5094	-0.387448	-0.136198	0.25125	5.43891e-22	5.19541e-21
H1F0	51.7985	56.5608	33.4703	31.0474	80.8544	79.36	-0.219755	0.167667	0.387422	4.89266e-79	1.4537e-77
STEAP1	3.40279	4.75077	2.80009	3.27571	8.71679	8.95383	-0.0963262	0.291029	0.387355	1.89063e-21	1.77281e-20
MAZ,PRRT2	64.7296	108.323	43.5828	42.8201	33.333	34.2213	-0.282816	-0.386978	-0.104162	8.79542e-23	8.63791e-22
IQCG	4.604	4.54919	7.82488	7.64707	11.4841	13.793	0.194925	0.386842	0.191917	2.27437e-38	3.45354e-37
APOBEC3B	5.80249	6.84544	9.67026	8.46642	17.4125	16.2025	0.138538	0.38671	0.248172	1.30085e-17	1.03254e-16
KIAA0247	7.96627	6.8391	17.1634	18.2753	20.4867	18.4021	0.348659	0.38657	0.0379111	5.56412e-125	2.60012e-123
CTD-2370N5.3,EVI2A,EVI2B	3.29823	3.19372	0.84747	0.645094	1.50902	1.24378	-0.38656	-0.252703	0.133858	1.01211e-15	7.29209e-15
PTK2B	3.87817	4.3605	1.22528	0.986683	3.54721	2.28047	-0.385974	-0.12189	0.264084	4.63662e-31	5.84554e-30
EGFL7,MIR126	291.027	309.686	125.654	120.274	153.567	163.051	-0.385679	-0.276825	0.108854	2.7172e-70	7.2218e-69
F2RL1	2.68585	2.55853	6.71975	6.17645	7.02603	8.62533	0.312853	0.385054	0.0722018	7.59738e-50	1.45704e-48
CALCRL	36.8954	35.2085	13.5215	15.0605	33.6725	31.959	-0.384813	-0.0397188	0.345094	1.38436e-74	3.96524e-73
MGLL	44.6487	47.8449	94.9027	95.0241	114.549	112.505	0.307982	0.384767	0.0767848	1.39809e-224	1.23149e-222
CD200,RP11-90K6.1	7.14295	7.45338	11.4779	11.8978	18.5198	19.7119	0.184423	0.384442	0.200019	3.46126e-56	7.48136e-55
TGM2	547.711	568.767	390.526	403.208	242.162	218.294	-0.147837	-0.38406	-0.236223	2.66966e-95	9.40617e-94
AC009951.1,ZEB2	12.7635	12.0465	23.2623	23.2481	7.91826	10.2558	0.257692	-0.126285	-0.383977	6.05538e-80	1.80998e-78
C1orf110	6.94533	6.60492	4.82815	4.39188	2.60426	1.87406	-0.141968	-0.382947	-0.240979	6.88484e-17	5.26938e-16
GSTM3	12.1088	11.4534	8.49563	8.5671	4.41787	4.16578	-0.127274	-0.382944	-0.25567	1.9219e-14	1.29649e-13
ALX1	5.25488	5.40104	1.66656	1.57812	2.72209	3.07538	-0.382607	-0.210757	0.17185	1.77639e-15	1.26702e-14
FRY	6.67004	7.01548	3.08341	4.09918	2.0202	2.49821	-0.235102	-0.382423	-0.147321	5.14167e-131	2.59127e-129
TNFSF4	5.89694	5.40137	11.2565	9.66723	15.0213	15.0301	0.235744	0.382351	0.146607	5.4859e-64	1.31734e-62
PROCR	167.226	185.778	97.2084	96.0806	72.8107	72.2138	-0.258969	-0.382253	-0.123284	5.38114e-72	1.48164e-70
LINC01106	1.92921	1.64164	0.142269	0.167166	0.720728	0.677439	-0.381862	-0.214133	0.167729	3.00063e-11	1.66111e-10
ZCCHC24	2.91205	2.82925	0.607061	0.606483	1.17328	1.02052	-0.381805	-0.266469	0.115335	1.02778e-38	1.57749e-37
ZNF175	8.29617	7.84113	2.65188	2.88453	3.78953	4.00298	-0.381478	-0.267645	0.113833	4.50265e-45	7.83516e-44
SLC7A5	8.68373	8.85633	6.49176	6.40661	17.4551	16.4176	-0.117777	0.263674	0.381451	4.61171e-69	1.19538e-67
LRCH1	7.56764	6.5153	18.8018	17.8226	14.4294	13.9188	0.381288	0.276638	-0.10465	7.79988e-102	2.96239e-100
FAM26F	0.149246	0	0.279231	0.217341	1.61796	1.53964	0.0659741	0.381161	0.315187	2.26551e-09	1.08989e-08
NECAB3	4.57139	3.80782	2.02191	1.26437	1.34347	0.976145	-0.296341	-0.381116	-0.0847757	3.00166e-09	1.42748e-08
TRIM2	6.71134	5.86833	1.68387	2.41436	3.38912	3.31933	-0.380955	-0.223093	0.157861	1.22934e-33	1.64465e-32
PTAFR	0.034741	0.047251	1.39388	1.04497	1.62766	1.38113	0.327453	0.380735	0.0532817	1.55537e-72	4.34871e-71
PDGFRL	5.40036	5.3493	8.20252	7.17456	14.4428	14.1862	0.133721	0.380623	0.246903	1.27569e-47	2.34924e-46
TMEM63B	13.3442	15.3114	35.2542	36.2377	15.1751	16.2934	0.380588	0.0387803	-0.341808	3.97549e-171	2.59476e-169
CLDND2,CTD-2616J11.11,ETFB	69.1617	77.3783	48.6776	50.0915	29.1874	30.6024	-0.167893	-0.380375	-0.212481	1.90755e-38	2.90318e-37
KRT18P48	2.7036	2.43936	1.09962	1.06524	0.536352	0.438756	-0.233995	-0.380312	-0.146317	0.000227271	0.000657791
NT5C3A	6.36731	8.50278	6.41864	7.04966	19.0327	16.178	-0.0345288	0.345777	0.380306	1.34404e-53	2.78127e-52
ADAMTS1	32.4476	34.6993	15.742	15.0619	13.85	12.9633	-0.32371	-0.380155	-0.0564446	8.23342e-103	3.18258e-101
NEURL1B	1.84936	1.44115	0.346546	0.282418	0.088096	0.110165	-0.302546	-0.380144	-0.077598	4.29727e-54	8.99535e-53
TXNIP	29.9871	34.1432	13.8599	11.7455	18.4553	14.9976	-0.379826	-0.271965	0.107861	2.30578e-69	6.00014e-68
DNAJB4,GIPC2	55.4433	78.9308	27.3994	26.6309	25.9964	35.2799	-0.379812	-0.331677	0.0481345	2.20877e-94	7.76854e-93
YPEL1	1.93865	2.56627	0.446822	1.21938	0.366121	0.334638	-0.256857	-0.379755	-0.122898	3.6403e-08	1.58226e-07
MOV10	23.0096	21.3198	26.6069	27.1436	58.5432	50.7168	0.0806606	0.379694	0.299033	7.66525e-90	2.58631e-88
TSHZ1	8.35376	7.39005	2.59192	2.81001	3.93594	3.88858	-0.379249	-0.256099	0.12315	1.34756e-48	2.53314e-47
PTGIR	6.80598	6.12664	7.73365	7.36135	17.337	16.3668	0.0590797	0.378867	0.319788	6.37991e-55	1.35544e-53
RASSF7	3.6827	2.85342	0.770831	0.781211	2.395	1.97267	-0.378725	-0.126178	0.252547	2.30224e-17	1.80649e-16
OSBPL6	4.62469	4.06302	1.53818	1.32422	1.33017	1.1374	-0.341854	-0.378617	-0.0367636	1.86101e-32	2.42931e-31
PRKACB	19.8076	19.4365	8.13994	8.28074	7.44878	7.8075	-0.350051	-0.37849	-0.0284397	1.71613e-84	5.50128e-83
OTUD4	9.57032	8.00408	22.2995	22.3362	18.271	24.8033	0.378425	0.359026	-0.0193984	4.23922e-96	1.50161e-94
RP11-690G19.3	2.25143	2.45131	1.28066	1.48235	0	0.964594	-0.148568	-0.378393	-0.229825	3.11531e-05	0.000100578
BCL9L	8.70416	7.39299	19.6175	21.5467	11.4274	10.9714	0.378222	0.130826	-0.247396	9.25111e-48	1.70678e-46
CMTM7	8.59637	12.7018	8.31476	3.86545	15.3995	14.7685	-0.231294	0.146868	0.378163	3.43376e-24	3.55835e-23
EIF3F	120.854	86.5552	112.51	67.7859	37.2861	47.8556	-0.0677932	-0.378083	-0.310289	1.21588e-14	8.28921e-14
AL118508.1,CD93	233.896	229.566	93.0988	99.9193	171.265	180.945	-0.378056	-0.118766	0.25929	6.13483e-70	1.61542e-68
AC010441.1,SMIM3	1.57172	1.54218	0.085003	0.116986	0.047499	0.095215	-0.365975	-0.377888	-0.0119128	1.73222e-25	1.86598e-24
RP11-292B8.1	12.5114	11.098	4.54303	4.17864	7.08909	7.17935	-0.377725	-0.196397	0.181328	5.31154e-14	3.50006e-13
MEF2C	9.18964	10.1423	3.36929	3.5658	7.15094	7.6296	-0.377603	-0.103967	0.273635	5.99841e-39	9.24945e-38
BLOC1S6,RP11-96O20.4,SQRDL	37.7742	44.4054	96.0786	92.6715	96.9599	101.248	0.35654	0.377527	0.0209862	2.98973e-99	1.09005e-97
HIF3A	2.82064	2.67299	0.817579	1.15027	0.679846	0.470431	-0.277584	-0.377221	-0.0996363	9.34867e-47	1.6842e-45
ABTB2	0.042184	0.048428	1.46176	1.5179	0.501239	0.569442	0.376901	0.166856	-0.210045	6.18631e-64	1.48018e-62
ADAM19	6.75906	9.76174	6.47747	4.95887	19.7372	11.1848	-0.136387	0.240438	0.376824	2.67819e-21	2.49251e-20
MAPK11	5.5135	7.34871	5.41652	5.35191	14.3174	14.0546	-0.062615	0.31371	0.376325	1.82775e-13	1.1647e-12
C11orf95,RP11-466C23.4	15.8801	14.5145	10.0941	9.44755	6.1562	5.48105	-0.177003	-0.375892	-0.198889	6.08844e-69	1.57406e-67
FAM131A	12.5238	7.66566	3.30968	3.8182	9.29364	6.65426	-0.375785	-0.0862141	0.289571	2.34131e-31	2.97628e-30
CAB39	38.8182	38.3765	93.9348	92.1775	71.2896	75.3951	0.375709	0.273411	-0.102298	3.80564e-184	2.75487e-182
IL33	24.9226	33.0409	26.0232	22.6657	9.41336	14.0308	-0.0699124	-0.375553	-0.305641	3.89214e-66	9.62496e-65
PRKAR2B	66.3827	66.0476	35.3922	34.993	27.3551	27.2752	-0.268853	-0.375448	-0.106595	4.56675e-105	1.79665e-103
ERAP2	36.9338	52.5367	53.8112	53.8135	109.934	102.003	0.0850396	0.375117	0.290077	9.78502e-85	3.14685e-83
ADORA2B	7.7022	8.00652	2.89436	2.57719	3.87254	3.85258	-0.375104	-0.260229	0.114875	3.72447e-22	3.57488e-21
KLF6	43.603	36.9579	96.4245	96.7251	37.8766	44.6494	0.375004	0.0102287	-0.364775	2.89379e-11	1.60331e-10
EML1	21.5583	22.6723	8.87261	8.61864	12.4978	9.01544	-0.375001	-0.298307	0.076694	5.49566e-64	1.3181e-62
ARHGEF37	3.06222	3.48087	0.917606	0.69024	1.66197	1.57082	-0.374709	-0.212426	0.162283	1.42144e-40	2.27831e-39
MT2A	566.989	721.604	1581.55	1454.13	1006.54	1015.78	0.37451	0.198626	-0.175884	1.26326e-54	2.66677e-53
CTD-2267D19.3	1.96056	2.06109	3.13497	3.4208	6.21619	6.04598	0.152361	0.3745	0.222138	1.02782e-45	1.81874e-44
TLE3	6.79239	6.90236	18.4345	16.7556	8.93506	7.92864	0.374241	0.0792641	-0.294977	7.10415e-202	5.7256e-200
A2M	2.24409	2.50104	1.26391	1.2967	0.331534	0.52487	-0.169663	-0.373852	-0.20419	5.23441e-45	9.10056e-44
PELI2	3.0701	2.73644	1.14658	0.971835	0.654133	0.645194	-0.277723	-0.373637	-0.0959147	1.60348e-38	2.44414e-37
SH3TC2	2.43791	2.05174	0.392287	0.361485	1.42651	0.957704	-0.371551	-0.172057	0.199493	2.77245e-27	3.1448e-26
EEF2K	16.3181	14.7202	5.84266	6.19845	10.3563	8.5946	-0.371248	-0.198847	0.172401	1.51172e-26	1.68028e-25
HCG4B	0.138471	0.191967	1.82968	1.64806	1.02269	0.894975	0.371039	0.225473	-0.145566	0.000128348	0.00038312
PPP1R15B	13.0356	12.5815	31.7728	31.1139	20.623	21.331	0.371014	0.201822	-0.169192	3.90811e-155	2.30174e-153
HCFC1R1	12.2485	12.6463	8.26377	8.49753	5.07725	4.38857	-0.156392	-0.371001	-0.214609	3.83547e-33	5.07327e-32
CLEC11A	24.0633	25.6931	18.6108	17.7065	9.96442	10.0547	-0.130474	-0.370951	-0.240478	1.52215e-55	3.26173e-54
RASL10A	6.79026	7.67147	2.68869	2.33084	3.63662	3.98267	-0.370109	-0.23299	0.137118	1.44616e-16	1.08842e-15
RAMP2	13.3523	12.1963	5.3678	4.80629	4.64543	5.11358	-0.354743	-0.36969	-0.0149476	7.52601e-16	5.45396e-15
MAP3K12	5.78541	6.03045	1.80579	2.09917	4.14101	4.46479	-0.369629	-0.114969	0.25466	7.91461e-34	1.06673e-32
ENDOD1	12.3898	12.4871	4.77218	4.71526	10.8895	10.4032	-0.369159	-0.0622528	0.306906	4.08569e-60	9.38107e-59
LMBR1	22.0951	23.5655	7.82546	10.7441	12.1681	7.15083	-0.369143	-0.36156	0.00758328	1.70757e-38	2.6008e-37
LINC00338,SEC14L1	144.554	110.832	53.0254	54.0791	104.085	113.47	-0.369003	-0.0656798	0.303324	3.76261e-59	8.56025e-58
ADAMTS4	13.442	13.9695	33.2159	33.488	34.1267	30.5075	0.368531	0.354609	-0.0139218	9.73063e-86	3.16516e-84
DDIT4	33.9679	35.7703	14.7209	13.9899	23.8154	22.5688	-0.368446	-0.171054	0.197392	2.00283e-25	2.15398e-24
HES4	1.82299	1.55902	2.48496	2.70206	5.46347	5.09296	0.125929	0.368256	0.242327	3.30968e-28	3.86653e-27
HIP1R	40.4092	39.2459	15.7522	17.2858	20.823	20.1238	-0.367817	-0.279066	0.0887517	7.80145e-73	2.19665e-71
C4orf33	2.88265	2.3041	1.03943	1.73839	4.49943	4.51818	-0.180588	0.186966	0.367554	2.49103e-17	1.94848e-16
ASB13	4.3247	3.80798	1.25237	1.09486	2.43729	1.97374	-0.367231	-0.199369	0.167862	3.09393e-28	3.61874e-27
RGP1	32.9261	32.7241	19.1469	21.3025	13.4149	13.6617	-0.202956	-0.366739	-0.163783	4.73213e-06	1.67471e-05
RIN2	13.9318	12.8473	26.5996	32.4423	32.9142	32.0026	0.32486	0.366725	0.0418653	2.53934e-96	9.04305e-95
ADAMTS6	2.58821	2.13693	2.65125	2.76303	5.79419	7.96647	0.0432984	0.366688	0.32339	4.35483e-69	1.13027e-67
NBEAL2	57.6626	50.8121	20.895	24.6544	33.5449	35.2413	-0.366643	-0.192602	0.17404	1.24776e-17	9.92308e-17
RP11-54A9.1	18.2343	16.5637	7.18903	6.62586	14.0126	14.0493	-0.366585	-0.08736	0.279225	3.66347e-19	3.10732e-18
CDC14A,RP5-837M10.2	2.53142	2.48887	7.26558	7.0387	4.41504	4.3583	0.365913	0.185997	-0.179915	1.09344e-68	2.82324e-67
PIM1	2.19312	3.80452	5.05865	4.78882	1.88882	1.25502	0.179551	-0.185997	-0.365548	1.17859e-27	1.35384e-26
HSD17B2	1.4587	1.8148	0.399086	0.404991	0.114529	0.153427	-0.273318	-0.365536	-0.0922182	4.60894e-15	3.21817e-14
PRKCD	8.32005	7.97188	20.3844	20.0511	10.4179	11.287	0.365535	0.112365	-0.25317	2.08481e-96	7.43768e-95
LNX1	2.52158	2.60947	0.59257	0.484273	1.54986	1.76822	-0.365284	-0.127733	0.237552	2.49872e-23	2.51849e-22
SEMA6C	18.7411	14.1554	5.91731	7.07245	7.91786	8.90844	-0.364499	-0.264837	0.0996618	3.66979e-72	1.01609e-70
LTBP2	66.6808	69.5175	47.4392	73.117	29.3533	28.37	-0.0618235	-0.364327	-0.302503	5.32965e-27	6.00778e-26
MYCBPAP	1.76023	1.38625	0.909862	0.637184	3.48934	2.71525	-0.161781	0.201755	0.363536	8.79659e-14	5.70775e-13
LONRF3	1.6473	1.54496	0.12134	0.126922	0.188783	0.150609	-0.363426	-0.346226	0.0171996	4.51498e-39	6.99453e-38
BTC	0.068012	0.031841	0.07762	0.10736	1.36805	1.47892	0.0172828	0.363233	0.34595	1.58641e-37	2.35501e-36
MAGEF1	16.4712	17.8862	7.20856	6.55885	14.4532	15.1743	-0.362873	-0.0603121	0.302561	1.94496e-30	2.41989e-29
FAM110A	3.72762	4.08817	4.3738	9.97283	2.02857	2.66129	0.194698	-0.168166	-0.362864	8.28616e-39	1.27475e-37
ZNF140	3.85438	2.11073	8.14298	7.78173	4.96973	2.4526	0.362836	0.0675518	-0.295284	5.92019e-19	4.97902e-18
CTTNBP2NL,WNT2B	8.576	14.3882	23.7978	26.0167	10.8325	9.66351	0.328836	-0.0336971	-0.362534	4.47163e-45	7.78799e-44
THEM6	6.5868	6.90244	2.34275	2.38437	4.25368	4.40156	-0.362119	-0.162419	0.1997	2.38825e-19	2.04398e-18
UBL4A	14.7901	16.1904	6.51824	5.81725	11.2048	10.9027	-0.361972	-0.135748	0.226224	2.22524e-34	3.03618e-33
PGF	153.941	142.045	61.326	66.2075	128.447	131.326	-0.361775	-0.0559504	0.305825	3.11242e-53	6.39411e-52
IFI16	81.2147	92.7721	87.5633	83.3246	201.743	193.517	-0.0069074	0.35444	0.361348	5.68213e-175	3.82142e-173
C5orf15	12.0423	10.7881	24.5568	24.2501	29.1972	25.8545	0.311485	0.361093	0.0496079	8.254e-135	4.23486e-133
C14orf80,CRIP1,CRIP2	590.087	803.145	586.751	513.39	287.34	311.841	-0.09825	-0.360879	-0.262629	4.37265e-101	1.63314e-99
NOD2	0.036496	0.042251	1.4604	1.31298	0.631841	0.634602	0.360818	0.196275	-0.164544	4.86648e-56	1.04959e-54
PLXNA4	2.41536	2.41234	1.19558	1.2461	0.462335	0.513318	-0.186756	-0.360756	-0.174001	2.2853e-72	6.36273e-71
FAM102B	3.67747	2.93498	0.97378	0.771024	1.19817	1.24206	-0.360715	-0.286122	0.0745931	2.91259e-47	5.31935e-46
NAV2	6.83407	5.53912	14.3061	16.6178	15.3664	14.078	0.360655	0.341395	-0.01926	3.64375e-12	2.12841e-11
NSG1	3.82738	3.77427	2.25859	2.16796	1.24693	0.949127	-0.174405	-0.360594	-0.186189	2.74993e-25	2.94475e-24
PCDH1	33.4634	29.7194	9.49742	18.1798	19.5205	19.9688	-0.360422	-0.195504	0.164919	2.67046e-47	4.88611e-46
THSD1	9.2607	8.64796	3.26693	3.41362	7.28863	6.75945	-0.360351	-0.0936494	0.266702	2.61826e-29	3.14555e-28
CBS	20.1371	19.8588	13.9871	14.186	36.7044	30.7025	-0.143587	0.216576	0.360162	3.02078e-55	6.44531e-54
TBC1D2	13.1989	13.9989	5.47036	5.26766	6.82988	6.46633	-0.360139	-0.280725	0.0794142	2.34852e-41	3.79788e-40
MAP2K3	19.6078	20.0097	47.0045	46.3346	21.0481	19.3304	0.360004	0.00753148	-0.352472	1.30874e-154	7.66265e-153
TNFRSF10B	76.7633	75.4928	178.637	172.781	116.522	118.559	0.360001	0.186654	-0.173347	2.99527e-228	2.69804e-226
EHD2	170.032	80.093	107.649	73.5416	62.2273	40.817	-0.116819	-0.359901	-0.243082	1.7525e-93	6.06731e-92
TMEM52B	0.007648	0	1.08972	1.528	0.105652	0.172965	0.359778	0.0547973	-0.30498	8.34409e-25	8.82602e-24
RP11-392O17.1	0.050473	0	0.287203	0.177195	1.43582	1.26045	0.0795553	0.359727	0.280172	3.60895e-13	2.25639e-12
ZNF703	4.40309	4.00867	1.25521	1.29201	2.45424	2.12394	-0.35948	-0.199655	0.159826	7.00155e-23	6.90341e-22
ADPRH	1.47698	1.552	2.63409	2.4411	4.98409	4.52731	0.148145	0.359355	0.21121	1.77299e-51	3.52597e-50
SERTAD4-AS1	6.14433	7.75244	3.58568	3.89217	2.36102	2.5558	-0.222593	-0.359342	-0.136749	6.27396e-09	2.91006e-08
MSANTD3,MSANTD3-TMEFF1,TMEFF1	33.3245	33.1325	80.0126	74.6251	56.5733	59.4274	0.359223	0.236341	-0.122882	5.88238e-57	1.2925e-55
CASP7	20.8422	21.1949	48.5257	50.173	37.0631	37.8325	0.359161	0.242075	-0.117086	1.90045e-128	9.27259e-127
ZIC1	13.3297	11.8086	5.00023	4.85381	9.79649	7.66732	-0.359066	-0.146286	0.21278	2.07175e-31	2.63866e-30
CHMP5	22.9015	24.5918	26.7219	28.0797	56.2014	54.8009	0.0599435	0.358761	0.298817	8.16555e-112	3.47332e-110
PIR	68.0716	69.6187	52.05	51.4658	28.986	30.1861	-0.121829	-0.35867	-0.236841	5.4097e-71	1.45725e-69
FAM107B	80.76	83.8908	70.3948	69.2437	29.7694	42.2864	-0.0705641	-0.358466	-0.287902	6.75924e-82	2.08614e-80
RP11-838N2.4	2.25543	2.71296	0.539443	0.510097	0.918982	0.977343	-0.35798	-0.251588	0.106392	4.06474e-05	0.000129035
MERTK	8.57251	7.31694	3.04755	2.78458	5.75918	6.05733	-0.35789	-0.111227	0.246662	2.99455e-42	4.95532e-41
SPPL2A	17.1334	15.9109	30.5802	31.1019	38.4526	39.3967	0.25965	0.357887	0.0982375	2.3882e-89	8.04433e-88
ITPKB	13.0488	11.5184	4.91252	4.7236	9.48146	9.44098	-0.357874	-0.103014	0.254861	2.90826e-44	4.98662e-43
MCTP1	0.321961	0.282273	1.74312	2.21115	1.15588	0.565336	0.357853	0.149517	-0.208336	1.35493e-26	1.51191e-25
CTA-384D8.36	1.70813	1.58455	2.86692	2.09947	5.19401	4.86903	0.116799	0.357742	0.240943	2.08302e-08	9.25182e-08
SLFN11	21.1995	19.483	47.6	47.5898	42.4308	42.0664	0.357722	0.3071	-0.0506219	6.58641e-112	2.80762e-110
MYADM	399.794	389.131	239.972	242.989	176.435	168.741	-0.212397	-0.357653	-0.145256	2.134e-83	6.69e-82
UBE2Z	19.8802	19.8559	47.2619	45.8188	29.9156	40.6516	0.357531	0.235423	-0.122108	2.54508e-115	1.11351e-113
EFNA5	7.36228	6.65913	2.75211	2.29202	4.624	4.72077	-0.357383	-0.149502	0.207881	6.35357e-38	9.50982e-37
OSBP2	6.71536	6.01072	2.9184	3.78855	2.53807	1.96264	-0.229903	-0.356337	-0.126434	3.33186e-22	3.20577e-21
B3GNT1	17.8088	18.257	7.42342	7.33484	9.3375	9.7868	-0.356282	-0.255821	0.100461	2.51733e-36	3.62085e-35
PDXP,SH3BP1	7.23227	7.68462	2.72237	2.72354	5.55591	5.4187	-0.356248	-0.115095	0.241153	2.09553e-20	1.87739e-19
OCIAD2	27.3886	39.581	25.484	22.8709	55.8396	56.3606	-0.130308	0.225898	0.356206	8.35495e-54	1.73977e-52
ENO2	6.17955	9.7324	3.05682	2.68448	4.72027	5.09279	-0.356116	-0.172281	0.183835	4.49716e-25	4.79512e-24
C17orf62	8.77935	9.18177	4.66882	5.51763	13.5327	12.0999	-0.215275	0.14074	0.356015	9.15113e-26	9.9276e-25
GADD45A	21.9171	22.8016	8.88677	9.70746	15.1179	16.4408	-0.356012	-0.143946	0.212066	2.66854e-29	3.20209e-28
RP1-193H18.2	1.28306	1.44356	0.089585	0.091074	0.018529	0.065031	-0.335712	-0.355602	-0.0198898	5.05323e-33	6.66818e-32
IRF9,RNA5SP383,RNF31,RP11-468E2.4	24.8919	21.6645	40.0022	38.5639	49.3775	58.7838	0.220799	0.355156	0.134357	3.56785e-99	1.29845e-97
EBPL	27.0365	27.9052	16.0504	16.7322	9.93476	13.4483	-0.214102	-0.355036	-0.140935	6.30699e-19	5.28645e-18
SBNO2	15.1807	13.5156	28.6817	28.7322	34.257	33.1406	0.287443	0.354843	0.0673999	1.64545e-92	5.62817e-91
WBP2	32.977	33.2603	67.4161	86.1702	73.0685	55.7766	0.354775	0.278913	-0.0758617	5.54245e-39	8.55962e-38
RP11-14N7.2	16.8255	17.3056	9.67549	9.09816	6.3003	7.73132	-0.240498	-0.354602	-0.114105	5.98087e-12	3.44905e-11
ELK3	76.7171	79.0797	37.9996	36.2071	36.5237	31.4058	-0.316176	-0.354555	-0.0383785	1.77115e-168	1.15223e-166
ATF5,MIR4751	15.2605	16.2373	36.3151	37.4103	30.6329	29.2925	0.354364	0.266935	-0.0874295	9.66701e-93	3.31224e-91
PLEKHN1	0.910801	0.919238	0.555865	0.686052	2.74589	2.58093	-0.0727507	0.281604	0.354354	4.69688e-32	6.05967e-31
LEMD2	19.7813	16.3007	8.38887	6.49093	9.68227	8.24546	-0.354294	-0.280572	0.0737215	3.85423e-05	0.00012288
CD207	0.020617	0.077199	1.37668	1.364	0.843259	0.860114	0.354229	0.246984	-0.107246	1.7891e-35	2.52952e-34
SPIN1	20.2106	15.4015	13.4763	14.8233	4.59881	11.1633	-0.090741	-0.354143	-0.263402	1.14928e-13	7.41369e-13
ENO1P4,TMEM237	18.5272	19.337	34.3149	19.9967	8.68314	13.9983	0.135591	-0.218433	-0.354024	1.2761e-15	9.16097e-15
UBTD1	35.87	36.3767	14.7817	16.1224	20.0829	19.4129	-0.353778	-0.252719	0.101059	1.94055e-36	2.80134e-35
DBNDD1	18.9839	18.3031	9.39073	9.47527	7.84972	7.54747	-0.274748	-0.35377	-0.0790221	2.72565e-50	5.27816e-49
PFKFB3	8.92051	10.727	20.6521	26.3987	16.3489	19.5366	0.353754	0.243038	-0.110716	5.7845e-140	3.07072e-138
SMURF1	7.60832	7.3602	18.0718	18.2166	15.4948	15.0128	0.353466	0.28234	-0.071126	4.06435e-121	1.84724e-119
FUT8	10.076	12.4158	5.63471	5.70868	13.8621	14.249	-0.261771	0.0916602	0.353431	2.76765e-52	5.59915e-51
LRIG3	5.79081	6.09919	15.3708	13.7139	14.9947	14.2948	0.349335	0.352695	0.0033603	3.70984e-112	1.5848e-110
AQP3	1.19981	1.39025	0.458861	0.506653	0.025093	0.011972	-0.1894	-0.352448	-0.163048	4.88664e-19	4.12721e-18
CD70	10.3794	14.655	29.7659	28.3487	16.8284	12.176	0.352443	0.060062	-0.292381	2.06979e-67	5.22223e-66
RP4-575N6.5,S1PR1	20.1651	18.1688	32.2319	33.2539	87.7645	22.1541	0.224025	0.352326	0.1283	2.10687e-102	8.08119e-101
STK17A	22.5233	23.1974	9.76073	9.45649	12.7991	13.4184	-0.352019	-0.228249	0.12377	2.885e-38	4.37076e-37
RSAD1	16.6025	12.0724	5.72129	5.77153	12.3655	11.6517	-0.351895	-0.0668968	0.284998	7.02567e-31	8.82398e-30
SLC2A1	11.6456	12.3584	4.85141	4.7176	7.67861	8.22684	-0.35161	-0.162096	0.189514	1.03779e-37	1.54519e-36
INHBB	1.31757	1.17599	0.026185	0.045752	0	0	-0.336017	-0.351344	-0.0153272	1.33467e-49	2.54983e-48
WDFY4	2.1128	1.59649	0.744901	0.703911	3.01227	2.73517	-0.21716	0.134081	0.351241	5.03397e-40	7.9786e-39
TNFRSF11B	0.228554	0.159496	1.07269	0.869742	1.79998	1.56374	0.217327	0.351182	0.133856	1.53807e-19	1.32604e-18
ANGPTL2	19.3126	20.77	8.64341	8.10387	20.0626	18.9852	-0.351083	-0.0107007	0.340382	1.74957e-66	4.35359e-65
TBKBP1	9.70083	9.35111	3.86184	3.5232	5.34211	4.52598	-0.351079	-0.249881	0.101198	1.24016e-39	1.94546e-38
SESN1	11.3591	12.5494	6.38193	6.69205	4.64349	4.89395	-0.234847	-0.350976	-0.116129	1.39608e-28	1.65035e-27
MDK	94.7289	86.0819	74.4827	84.8842	172.404	186.936	-0.0546049	0.296049	0.350654	3.22513e-81	9.81693e-80
AL513327.1,ZNF362	24.8304	24.986	10.3236	10.8171	14.5455	15.9081	-0.350187	-0.203584	0.146603	1.00795e-30	1.26275e-29
GABARAPL1	26.4832	27.1567	11.6026	11.2461	5.25273	25.0951	-0.350097	-0.33801	0.0120866	6.83139e-58	1.52801e-56
CTD-2589H19.4	2.50136	2.04146	0.503391	0.413947	0.584126	0.515914	-0.349907	-0.323427	0.0264796	2.43726e-09	1.16968e-08
RP11-1180F24.1	0.41462	0.385126	1.97168	2.30143	1.59938	1.12789	0.349787	0.225344	-0.124443	3.15434e-08	1.38068e-07
STAT6	42.7051	41.0854	94.8326	95.0379	93.8929	94.3186	0.349646	0.345874	-0.00377218	5.01551e-188	3.67072e-186
SSH1	6.80575	6.32983	15.3364	16.5102	15.7852	14.0458	0.349469	0.322417	-0.0270525	3.10665e-87	1.02222e-85
FHL3	18.3726	17.0147	12.6226	11.3677	27.0157	29.0628	-0.158132	0.191309	0.349441	1.58747e-46	2.84445e-45
CMBL	2.79991	2.91218	1.5204	1.37108	0.896781	0.568337	-0.197888	-0.349368	-0.151479	2.52736e-15	1.78983e-14
IL15	0	0.083899	1.63375	1.05317	1.09329	1.0101	0.349004	0.294529	-0.0544752	3.85594e-30	4.77365e-29
BRIP1	3.29024	3.34526	2.65917	2.46761	7.40885	6.51737	-0.0835418	0.265153	0.348694	7.9571e-55	1.68334e-53
ADRB2	8.25331	8.78486	3.52574	3.02452	5.33781	5.34126	-0.348224	-0.176369	0.171855	8.42817e-19	7.02006e-18
RGS7BP	2.52472	2.21521	0.565709	0.457018	0.523604	0.727344	-0.348079	-0.317041	0.0310375	1.09861e-26	1.22796e-25
CTD-2527I21.9,SCN1B	13.6458	13.9164	7.89751	8.08461	5.55545	5.72256	-0.215901	-0.34762	-0.131719	5.74003e-25	6.09748e-24
ANKRD20A3	1.78451	1.63731	0.236684	0.198053	1.13275	1.6405	-0.347587	-0.0576404	0.289946	1.67476e-06	6.20152e-06
MPZL1	18.2788	17.6456	41.7657	40.5951	38.4182	38.8928	0.34724	0.320467	-0.0267731	1.44292e-160	8.83824e-159
GDF6	1.69906	1.6359	0.993267	0.836656	0.223702	0.175872	-0.144274	-0.347053	-0.202779	1.85122e-29	2.24435e-28
PHEX	4.15195	3.37458	2.16588	2.2014	1.23754	1.03747	-0.173536	-0.347022	-0.173486	3.35621e-37	4.94905e-36
KIAA1671	13.7628	9.38818	4.46247	4.68591	5.05942	5.97826	-0.34676	-0.279765	0.0669948	2.97768e-49	5.66699e-48
NDRG1	46.5673	48.2438	19	22.7339	27.2852	22.8821	-0.346629	-0.270014	0.0766153	2.95688e-82	9.16862e-81
HSPA12B	26.5916	27.7894	11.5011	11.9163	16.8021	18.3046	-0.34596	-0.181938	0.164022	1.20001e-48	2.26004e-47
MAP3K11	35.8991	42.3436	95.7203	80.2788	85.0196	71.3151	0.345777	0.294943	-0.0508342	6.03359e-67	1.51083e-65
BTN3A1,BTN3A2,BTN3A3	23.2679	23.9965	38.1157	53.805	55.8231	51.4392	0.27413	0.345635	0.0715053	7.01736e-98	2.5307e-96
SLCO4A1	3.01919	3.10371	5.84776	5.93398	8.59734	7.44092	0.229608	0.345613	0.116005	8.09109e-35	1.11931e-33
GRAP	11.393	10.8471	4.78873	4.22174	11.3324	11.0305	-0.343195	0.0022723	0.345467	4.58639e-09	2.15079e-08
RP1-178F15.4,RP1-178F15.5,S100A13	98.6805	104.341	80.5141	75.0046	35.827	57.1497	-0.114567	-0.345246	-0.230679	2.79643e-28	3.28041e-27
UNC5B	4.07966	3.71003	2.84546	3.06632	1.24795	1.17137	-0.092354	-0.345169	-0.252815	7.20494e-50	1.38311e-48
ADAMTS9	23.6032	22.5374	58.2439	46.872	25.8246	24.6102	0.344989	0.037099	-0.30789	1.23243e-74	3.53517e-73
REC8	0.863346	1.55106	2.31076	2.22394	3.4307	4.25413	0.175651	0.34498	0.169329	2.24595e-19	1.9255e-18
RAB12	38.0987	40.3824	87.8956	88.0996	58.3601	61.4558	0.344889	0.180045	-0.164844	6.2106e-128	3.01547e-126
TBL1X	12.2744	11.3936	11.6626	11.9623	4.56189	5.04748	-0.000503742	-0.344708	-0.344204	4.83057e-14	3.19504e-13
HPCAL1	62.3236	69.0362	45.5218	42.9648	29.5465	28.6981	-0.168063	-0.344599	-0.176536	7.90131e-71	2.12556e-69
CASC10	3.76337	4.18402	4.17688	3.88758	1.18745	1.3665	0.00529058	-0.339268	-0.344558	4.84116e-43	8.13961e-42
SLC46A3	2.74506	2.60641	0.558698	0.774181	0.655111	0.772111	-0.344387	-0.331608	0.0127791	2.63818e-23	2.65377e-22
ZMYM3	9.60732	8.46383	3.69678	3.37892	6.65181	7.05412	-0.344253	-0.105945	0.238308	4.62331e-38	6.95138e-37
EPHX4	1.73742	1.3857	0.186273	0.127889	0.454748	0.398523	-0.344253	-0.25325	0.0910032	3.69207e-13	2.30618e-12
CNTNAP3,RP11-290L7.3	17.6453	15.2953	8.12955	8.73952	6.74982	7.04681	-0.266823	-0.343858	-0.0770356	6.93912e-51	1.36499e-49
C15orf26	0.476185	0.50595	1.6151	1.93676	2.70499	1.92223	0.269203	0.343775	0.0745719	4.02228e-23	4.00357e-22
WWP1	47.2169	40.0567	19.2654	19.8536	19.1313	19.233	-0.335323	-0.343326	-0.00800245	9.3219e-72	2.55607e-70
CTD-2337A12.1	7.12895	7.27436	3.36026	3.81061	2.70841	2.73226	-0.253028	-0.343304	-0.0902766	1.66643e-19	1.43547e-18
RP4-529N6.1	0.03474	0	1.37071	1.11939	0.076689	0.11953	0.343129	0.0331474	-0.309982	1.08526e-09	5.35288e-09
AC007036.5,MTURN	3.27298	1.33759	4.08326	4.05541	1.7177	0.950261	0.2052	-0.137603	-0.342802	9.44454e-57	2.06154e-55
PARVB	59.0142	52.1011	24.7097	24.5713	25.144	48.4112	-0.342754	-0.196079	0.146674	2.57149e-07	1.02669e-06
CLEC14A	186.086	190.237	84.7593	85.134	105.761	111.249	-0.342578	-0.237508	0.105071	1.63608e-78	4.83226e-77
RHEBL1	1.66864	1.73108	4.9727	3.19423	4.61244	5.28626	0.268099	0.34246	0.0743606	3.87829e-14	2.57436e-13
CLMN,CTD-2240H23.2	6.56139	7.78775	3.1596	2.30589	3.06794	3.7452	-0.34207	-0.268425	0.0736449	1.116e-65	2.73598e-64
DIS3L	12.7044	10.1584	5.10102	4.19084	6.74768	6.30157	-0.34191	-0.215936	0.125974	1.29795e-30	1.62403e-29
CSRNP1	5.77109	6.15387	14.5645	13.9983	12.1879	12.3758	0.341488	0.280648	-0.0608397	3.46957e-79	1.03242e-77
SDPR	180.545	181.268	92.3113	92.0183	82.4638	81.322	-0.290595	-0.34134	-0.0507442	3.95497e-117	1.7574e-115
EIF2S3L	5.35997	5.78372	6.80315	6.85538	0.710065	6.44493	0.0762572	-0.265025	-0.341282	1.6287e-08	7.28926e-08
NRP2	149.396	129.128	60.7952	64.8462	107.878	110.01	-0.341062	-0.104654	0.236408	9.45721e-34	1.27034e-32
NR3C2	3.36698	3.14143	0.897231	0.983656	3.18276	2.86389	-0.340873	-0.0244224	0.31645	6.63697e-35	9.20712e-34
TMEM106A	1.16168	1.43227	3.81547	3.82857	3.76771	4.28157	0.322827	0.340135	0.017308	1.20962e-38	1.84946e-37
EMILIN1	9.80289	9.76162	9.67188	9.74659	23.1278	21.7473	-0.00295316	0.337016	0.339969	1.52911e-100	5.64748e-99
HDAC9	0.513825	0.351346	0.568777	0.62346	2.15066	2.10265	0.0475803	0.339646	0.292065	2.11812e-31	2.696e-30
EFCAB4A	3.24584	2.4984	2.11851	1.44982	0.816927	0.710875	-0.144376	-0.339639	-0.195263	4.97469e-12	2.87965e-11
BMX	28.7808	28.8428	40.3547	48.8144	18.1406	21.5321	0.182552	-0.157009	-0.339562	2.0241e-72	5.64338e-71
LPHN2	26.8357	22.2678	10.5636	10.7413	14.5899	14.0499	-0.339274	-0.22049	0.118784	1.23502e-43	2.09595e-42
UHRF1BP1	4.04306	3.33347	7.51516	8.1186	9.29931	9.1194	0.275295	0.339217	0.0639212	4.72215e-51	9.34432e-50
CD3EAP	4.26006	8.26562	2.37626	2.02698	2.65058	3.32982	-0.339211	-0.244517	0.0946941	3.8083e-05	0.000121552
ULBP2	3.86149	4.54038	2.02585	1.9747	5.28343	5.82685	-0.238009	0.101054	0.339063	2.64052e-12	1.55932e-11
NGEF	4.57526	5.29774	3.52294	3.49119	1.97642	1.4755	-0.118834	-0.339046	-0.220213	3.43285e-30	4.25781e-29
EXOSC3,FBXO10,RP11-613M10.8,RP11-613M10.9,SHB,SLC25A51,TOMM5	93.063	114.723	136.156	155.639	68.5176	63.8847	0.147639	-0.1913	-0.33894	2.94222e-89	9.87703e-88
XBP1	30.5825	32.5116	67.7057	72.3292	71.447	52.0432	0.338814	0.280004	-0.0588094	1.65635e-132	8.41148e-131
TMCC3	14.964	13.69	6.2811	5.76999	11.6384	12.0157	-0.33869	-0.0770021	0.261688	1.19316e-50	2.32865e-49
GNA11	19.5866	17.3914	42.2296	40.6472	34.6156	33.6088	0.338584	0.256314	-0.0822702	2.3401e-07	9.38821e-07
ASAP2	41.1539	30.4742	13.5517	18.1822	25.9934	20.3648	-0.33849	-0.180918	0.157572	1.30275e-09	6.3798e-09
CNN3	81.8449	87.25	179.532	191.453	96.9416	102.038	0.338449	0.0699921	-0.268457	2.65212e-131	1.33999e-129
SLC30A1	7.13962	7.7178	2.88426	2.8442	3.89827	4.13819	-0.338448	-0.225079	0.113369	5.68604e-39	8.77457e-38
ZFYVE26	6.98482	6.15977	8.5179	9.55094	16.6911	14.3552	0.122334	0.338423	0.216089	6.01985e-24	6.19955e-23
DOK4	6.00974	6.5001	2.33886	2.31455	3.12196	3.18545	-0.338373	-0.241961	0.0964114	2.45088e-21	2.2863e-20
SORBS2	24.5064	16.8154	9.05345	8.52009	8.76237	9.56591	-0.338244	-0.321991	0.0162529	8.6729e-51	1.69765e-49
LIMS2	38.0963	24.1103	15.7261	15.5593	13.6493	13.1366	-0.274775	-0.337913	-0.0631375	3.9627e-122	1.81764e-120
MT1P3	58.9412	76.5229	103.218	92.6907	45.2005	43.6186	0.161241	-0.176496	-0.337737	0.000121987	0.000364845
CAPN2	190.415	210.851	135.053	134.417	80.8031	103.663	-0.171312	-0.337721	-0.16641	1.43386e-122	6.59212e-121
FAM50B	3.72525	3.92751	1.2005	1.23517	2.682	2.95231	-0.33761	-0.102059	0.235552	6.79568e-13	4.17536e-12
RHOG	37.4896	40.5283	85.4456	86.4569	51.906	53.0697	0.337425	0.126386	-0.211039	1.01439e-98	3.67823e-97
AIM1	5.73157	5.27199	10.2083	11.0606	13.2756	12.983	0.252695	0.337337	0.0846427	1.7648e-50	3.43756e-49
ERMP1	10.4781	9.82525	6.24519	7.6635	4.35245	3.91991	-0.148283	-0.336899	-0.188617	3.32103e-50	6.41238e-49
VEGFA	3.45484	3.47176	8.651	8.73505	7.1658	9.69672	0.3368	0.32097	-0.0158305	1.0497e-33	1.40621e-32
DACH1	8.20188	6.96931	2.80504	3.0931	4.33784	4.20014	-0.336443	-0.210958	0.125485	1.0281e-23	1.0501e-22
RP11-284F21.10	1.02601	1.14406	0.253621	0.42977	2.01266	1.80059	-0.192224	0.144159	0.336383	1.66982e-16	1.25249e-15
SIAE	36.2124	35.213	23.7783	23.4947	16.4137	15.4503	-0.173204	-0.336244	-0.16304	7.7358e-22	7.35067e-21
TYSND1	3.49087	3.19034	1.04723	0.956661	1.88868	1.86621	-0.335948	-0.178287	0.157662	8.49384e-22	8.0441e-21
PITPNM3	2.04817	1.63597	0.662714	0.607945	0.388785	0.232895	-0.238946	-0.33571	-0.0967638	1.53318e-47	2.81559e-46
MARCKSL1	127.854	127.885	115.893	118.285	57.8056	59.2462	-0.037964	-0.335477	-0.297513	5.78869e-101	2.15797e-99
NR2F2-AS1	2.74336	2.53289	0.758278	0.604995	1.94774	1.54125	-0.335415	-0.123428	0.211987	2.77432e-07	1.10479e-06
PRKAR1B	6.17314	8.08867	4.16943	4.68708	2.63836	2.82481	-0.172939	-0.335347	-0.162408	2.80249e-20	2.49861e-19
TNFRSF14	6.0569	6.55616	7.88411	7.56998	14.9039	14.6969	0.0773393	0.335201	0.257862	3.23516e-57	7.11629e-56
HEXDC	5.03831	4.18853	4.09915	3.43497	9.0046	9.57093	-0.0707859	0.264177	0.334963	1.89205e-35	2.67128e-34
SH3RF3-AS1	3.03278	2.57971	5.06951	4.42686	7.40949	7.02291	0.179125	0.334824	0.1557	3.54158e-20	3.14321e-19
ELL2P1	0.804505	0.884505	3.04169	2.92964	1.81924	1.86369	0.33468	0.187751	-0.146928	1.16647e-16	8.82926e-16
ANKRD44	3.94836	3.90615	1.40967	1.15967	1.98749	1.62179	-0.334428	-0.245649	0.0887794	7.11792e-14	4.65036e-13
KDR	72.7906	63.3805	37.3646	40.0502	86.46	82.9924	-0.239754	0.094647	0.334401	1.15303e-31	1.4761e-30
MIR503HG	4.6137	4.1947	1.64428	1.36469	4.88349	2.99535	-0.334364	-0.0468102	0.287554	2.69326e-09	1.28696e-08
SLC20A1	53.736	57.872	25.6087	24.9767	49.1151	42.2947	-0.334287	-0.0858891	0.248398	2.83302e-67	7.12983e-66
PTPRK	28.8754	26.2248	52.2695	70.1325	44.5126	39.289	0.334134	0.17652	-0.157614	1.23639e-88	4.1366e-87
PABPC1L	1.69482	1.169	1.1963	0.670543	3.1597	3.10715	-0.10112	0.232907	0.334027	2.70702e-12	1.5967e-11
ABHD15	2.44557	2.49803	0.678956	0.541827	1.51131	1.36274	-0.334005	-0.153884	0.180121	2.36923e-18	1.94171e-17
GSAP	1.23431	1.35046	3.10174	3.0622	4.17519	3.717	0.250716	0.333647	0.0829316	3.03411e-35	4.25352e-34
KANK2	21.956	19.6659	8.76651	9.45412	15.0076	15.6915	-0.333562	-0.124664	0.208898	6.07992e-42	9.96977e-41
SH2D3C	36.7471	38.8813	17.5014	16.5257	37.8294	35.6857	-0.333386	-0.0119972	0.321389	2.66635e-60	6.14341e-59
RP11-281P23.2	1.56476	1.38514	0.855604	0.837243	0.207373	0.092387	-0.126955	-0.333172	-0.206217	1.28125e-06	4.80063e-06
SAV1	1.31525	1.32322	3.80265	4.1867	2.18432	1.82007	0.332842	0.111295	-0.221547	6.83432e-11	3.69102e-10
JRK	5.36654	5.03111	3.17622	3.09942	0.893618	3.37904	-0.175398	-0.332815	-0.157417	1.62913e-07	6.64571e-07
TOX2	34.2035	32.4862	14.6647	15.2788	29.4762	21.8487	-0.332454	-0.114315	0.218139	1.66413e-42	2.76527e-41
CDO1	2.07007	2.40815	0.572006	0.439914	0.980136	0.859518	-0.332438	-0.226786	0.105652	1.44027e-11	8.14762e-11
AL021707.1,AL021707.2,GTPBP1,RP3-508I15.14,RP3-508I15.18,RP3-508I15.19	20.3971	21.1322	32.4794	32.5048	47.275	44.2967	0.187253	0.332204	0.144952	1.03739e-70	2.77946e-69
PRNP	50.3164	52.0234	23.7552	29.0228	23.0047	23.5937	-0.281803	-0.331802	-0.0499987	2.29705e-35	3.23619e-34
GCKR	6.35316	6.82229	16.3892	14.2446	9.64963	9.81919	0.331795	0.150861	-0.180934	6.1027e-42	9.99889e-41
TSPAN5	27.4262	26.4516	12.0996	11.9255	16.399	15.6946	-0.331791	-0.214594	0.117197	6.28282e-55	1.33624e-53
GSDMD	17.7253	19.6723	20.683	19.3107	40.9996	41.4578	0.0280136	0.331693	0.30368	1.54423e-72	4.32363e-71
PRPS2	9.55825	9.8433	6.07308	5.27362	12.6054	14.007	-0.205814	0.125626	0.33144	5.27569e-14	3.47759e-13
ETS2	31.8357	30.9926	57.6116	59.626	69.2116	67.7844	0.264623	0.331252	0.0666283	1.29192e-209	1.06274e-207
GOLGA8A,GOLGA8B	6.94888	4.01257	4.74507	2.19549	8.31673	8.05249	-0.168267	0.162833	0.331099	2.16352e-08	9.59865e-08
TYK2	23.6761	21.1364	44.9245	53.6085	30.0758	32.1976	0.33096	0.138072	-0.192888	2.0208e-99	7.39488e-98
LTBP1	71.2647	95.6816	65.5188	66.2526	35.1078	41.2306	-0.0968082	-0.330521	-0.233713	1.54233e-98	5.58239e-97
PRRX1	4.6636	4.27699	10.3326	11.0811	7.82203	6.3335	0.330479	0.167701	-0.162778	3.24907e-71	8.77602e-70
RP11-73K9.3	0.378232	0.324117	1.90393	1.87799	1.4966	1.30787	0.330413	0.249656	-0.0807574	1.88072e-07	7.60966e-07
TNK2	13.3228	12.556	5.4261	5.60338	11.3456	10.9506	-0.330222	-0.0596272	0.270595	2.63423e-44	4.52456e-43
ZNF692	7.25867	6.91344	3.47872	2.55996	7.71134	7.37292	-0.306338	0.0238433	0.330181	9.40282e-08	3.92992e-07
YPEL2	0.955639	1.4647	3.55218	3.84285	1.84719	1.90114	0.330134	0.116966	-0.213168	2.60513e-101	9.80348e-100
RARG	5.9913	6.43293	2.49825	2.24975	3.69949	2.968	-0.330009	-0.222548	0.10746	1.14801e-24	1.20918e-23
TMEM33	2.79733	3.23497	3.06206	7.47623	9.97953	5.6883	0.16531	0.329786	0.164475	1.57712e-05	5.2642e-05
BTG3	23.9991	24.9793	52.9661	53.9379	46.868	47.3141	0.329721	0.275784	-0.0539369	6.55442e-85	2.11473e-83
OSBPL7	5.91202	5.06429	2.45959	1.65734	4.59401	4.97353	-0.329456	-0.049215	0.280241	1.50307e-26	1.6716e-25
PEAR1	36.6157	32.6106	16.1817	15.1481	22.1298	22.6871	-0.329329	-0.181581	0.147749	3.25806e-45	5.6943e-44
TCN2	65.4506	63.7439	52.3836	51.5851	27.9116	31.659	-0.0927137	-0.329311	-0.236598	2.03308e-63	4.8412e-62
CTGF	657.028	666.812	309.316	309.875	527.987	534.815	-0.329254	-0.0952189	0.234035	9.8637e-83	3.07288e-81
KLHL6	1.6268	1.4338	0.752936	0.616969	2.52599	2.66016	-0.176622	0.152535	0.329157	1.18294e-37	1.75999e-36
RAB31,VAPA	24.8867	50.8235	55.318	86.918	38.4847	26.5736	0.283561	-0.0453401	-0.328901	3.14079e-27	3.55653e-26
EIF4BP3	14.5445	16.0223	11.3921	12.5096	5.99557	7.31897	-0.0994018	-0.32885	-0.229448	1.80723e-15	1.2881e-14
PLVAP	1.12457	1.51425	1.28513	1.08211	0.064089	0.10425	-0.0251319	-0.328817	-0.303685	6.77124e-26	7.38198e-25
SLC16A13	4.36289	5.01246	1.98285	1.68768	5.06373	5.00904	-0.302221	0.0265467	0.328768	1.52345e-16	1.14486e-15
UHRF1	15.5014	10.222	5.51346	5.26826	9.52511	9.64963	-0.328316	-0.109015	0.219301	2.26194e-21	2.11302e-20
RP11-203I2.1	6.54866	4.33858	1.94402	2.01969	1.77863	2.58518	-0.328197	-0.303477	0.0247198	8.31397e-07	3.17914e-06
NRP1	112.909	124.439	52.5287	57.9548	86.1038	82.6596	-0.327942	-0.146218	0.181724	5.96335e-48	1.10636e-46
PCNAP3	0	0.014424	0.765784	0.831185	1.17364	1.11193	0.251725	0.327824	0.0760992	0.000108387	0.000326375
ANKRD35	1.37664	1.70266	0.152351	0.23203	0.479916	0.482419	-0.327775	-0.233274	0.094501	1.87169e-19	1.6081e-18
FAM127A	45.3752	42.104	43.0759	85.2262	28.4178	27.5613	0.139519	-0.188208	-0.327726	1.90226e-17	1.49855e-16
LRRC8A	41.0884	39.0065	18.7672	17.8486	28.7627	28.118	-0.327535	-0.144229	0.183305	1.48403e-63	3.53803e-62
ARHGEF9	3.4692	3.47065	1.2877	0.932754	2.08905	1.83672	-0.327513	-0.17898	0.148533	4.80521e-13	2.97998e-12
ST6GAL1	43.2748	44.3311	40.7949	107.201	86.9426	102.127	0.176402	0.327509	0.151107	1.30855e-159	7.91772e-158
MYL9	43.2995	42.9145	31.1403	31.3375	19.7464	19.7676	-0.136125	-0.327339	-0.191214	1.89813e-16	1.4168e-15
EGFR	5.50999	3.48682	11.4114	9.62599	6.09324	6.03988	0.327336	0.116445	-0.210891	2.36944e-56	5.13818e-55
EPHB4	73.7672	80.5422	37.1999	34.3871	41.4202	35.6494	-0.327093	-0.296727	0.0303659	3.01512e-85	9.77556e-84
DIRAS3	2.31101	2.5614	1.17464	0.970709	0.546278	0.691118	-0.219785	-0.327059	-0.107274	4.07638e-10	2.08501e-09
CUL4B	64.7222	61.6926	27.6994	30.849	40.5993	38.3723	-0.32698	-0.200326	0.126654	1.85012e-69	4.82705e-68
MTHFD2	12.4777	12.7768	13.6447	15.5524	28.2552	27.6045	0.0578889	0.326938	0.269049	1.73914e-41	2.8193e-40
FAM214B	13.3297	12.9332	6.43771	4.95823	8.97147	8.1207	-0.326865	-0.17075	0.156115	2.37218e-24	2.4724e-23
DYSF	120.323	97.0164	68.4241	74.9446	53.0428	47.8611	-0.176617	-0.32677	-0.150153	3.67372e-28	4.28679e-27
B3GNT5	13.7872	19.4529	36.4075	35.3568	25.3392	25.8531	0.326451	0.184478	-0.141973	5.89039e-51	1.16214e-49
TACSTD2	6.24981	6.98233	2.78693	2.40093	3.9443	3.71402	-0.326286	-0.19748	0.128806	4.55672e-14	3.01765e-13
GCA	3.24984	3.1667	4.16615	4.15488	8.35204	7.5046	0.0886103	0.326198	0.237587	7.48455e-24	7.68015e-23
TRA2B	21.8336	24.8046	27.2297	22.2982	49.9606	50.8675	0.0238786	0.325929	0.302051	0.000201167	0.000585559
KRT15	3.35407	4.36428	1.2404	1.32458	1.57888	1.34955	-0.325869	-0.292996	0.0328726	1.33792e-11	7.60104e-11
LRP8,RP5-1024G6.8	12.2388	10.7147	4.65766	5.11693	8.98021	9.49125	-0.325704	-0.085306	0.240398	3.59288e-48	6.70952e-47
TMEM200A	2.82322	3.12255	1.02648	0.951432	0.869877	0.881173	-0.30025	-0.325677	-0.0254268	6.31264e-30	7.77634e-29
RP11-271K21.11,TFDP2	6.67734	6.13864	3.08096	3.66435	2.36241	2.64035	-0.229636	-0.325516	-0.0958798	1.4885e-21	1.3997e-20
BAZ1A	22.6382	23.0156	49.9227	48.875	34.5606	33.7017	0.325344	0.168606	-0.156737	1.11604e-141	5.9884e-140
TLX1	2.45283	2.80762	0.809358	0.624301	1.99335	1.71725	-0.325319	-0.104272	0.221048	4.17901e-15	2.92619e-14
GSTA4	15.7346	15.1385	8.10799	10.1043	6.48153	7.07337	-0.213282	-0.325216	-0.111934	3.8573e-25	4.11728e-24
HYI	33.4624	32.6267	24.9777	30.4569	15.2111	15.0007	-0.0758559	-0.325039	-0.249183	7.11103e-19	5.94787e-18
RPP25	5.26624	5.51172	2.05948	1.98655	4.30941	4.24077	-0.324943	-0.0831307	0.241813	7.50281e-22	7.13268e-21
CMTM8	5.8778	5.63135	2.01886	2.38392	3.57954	3.4768	-0.324894	-0.173631	0.151263	2.45049e-09	1.17575e-08
CCDC175,GPR135,L3HYPDH,RP11-701B16.2	6.86447	7.69183	4.03898	3.65985	8.4075	10.1393	-0.232033	0.0927756	0.324809	3.88461e-24	4.01719e-23
DUSP8	0.163621	0.134487	1.49755	1.35756	1.1312	1.05123	0.324683	0.260014	-0.0646691	5.3443e-51	1.05545e-49
TMEM65	13.2992	13.1652	5.8621	5.62713	7.55507	7.75857	-0.324377	-0.21594	0.108437	4.4246e-35	6.17242e-34
FAM63B	3.09878	2.50457	6.77698	7.22633	7.32138	3.73046	0.324364	0.218905	-0.105459	1.04918e-06	3.96168e-06
ADA	56.6197	62.2033	53.6093	58.298	27.3028	27.8974	-0.0255021	-0.324311	-0.298809	1.02804e-87	3.40518e-86
DOCK9	48.3418	37.6518	33.2759	29.4302	60.9413	73.9384	-0.131045	0.19315	0.324195	5.21047e-33	6.86465e-32
HPGD	1.49674	1.49113	0.692388	0.757547	0.195708	0.169503	-0.160182	-0.324072	-0.16389	7.20677e-19	6.02289e-18
ARHGAP20	2.01317	2.03421	0.458904	0.46998	0.462425	0.410489	-0.314865	-0.323313	-0.00844742	4.12943e-47	7.52101e-46
RAVER2	10.366	10.3143	5.09323	4.84806	4.36048	4.41558	-0.278687	-0.323193	-0.0445055	6.41458e-47	1.16034e-45
SAMD12	0.459164	0.481949	1.45772	1.31208	2.02447	2.16421	0.209799	0.322989	0.11319	3.22543e-59	7.34652e-58
ANKUB1,PFN2,RNU6-507P	82.5462	49.3695	32.1853	27.6748	42.6836	27.2831	-0.322824	-0.266125	0.0566988	8.4537e-47	1.52573e-45
MPP4	3.73755	4.1425	3.4246	3.25124	8.28714	7.95683	-0.0561695	0.266654	0.322824	3.01837e-36	4.33839e-35
CEACAM1	0.17551	0.124768	0.279249	0.250364	1.5886	1.25803	0.0413511	0.322752	0.281401	3.42433e-22	3.29314e-21
KIAA1644	0.081863	0.067986	1.03646	1.07538	1.28219	1.23595	0.281618	0.322538	0.04092	4.87927e-83	1.52723e-81
FAT4	4.88899	3.17519	1.19077	1.5426	1.99595	1.99644	-0.322421	-0.218789	0.103632	6.24746e-06	2.18381e-05
PCDH12	16.3662	14.9203	6.89757	6.95582	12.8107	12.6129	-0.321738	-0.0837443	0.237994	1.89554e-35	2.67431e-34
DENND5A	37.3895	35.8466	76.933	78.8589	61.5748	57.6041	0.321718	0.206859	-0.114859	1.73051e-125	8.1827e-124
IL7	0.056013	0.082526	0.490983	0.651492	1.5335	0.984151	0.166621	0.321594	0.154973	4.59284e-40	7.28524e-39
GNG2	13.8312	14.8186	8.52346	5.96351	5.99863	6.62663	-0.274361	-0.321499	-0.0471384	1.03218e-21	9.75665e-21
PNRC1	25.1336	23.2392	51.2287	52.2662	29.6923	27.9833	0.321322	0.0737302	-0.247591	4.31388e-82	1.33348e-80
MAOA	1.6456	1.95828	0.754594	0.74167	0.325463	0.345629	-0.204211	-0.321135	-0.116925	7.86894e-30	9.6636e-29
UAP1L1	8.68223	8.19062	3.78383	3.23941	6.49425	6.13981	-0.32112	-0.110453	0.210667	1.66353e-35	2.35365e-34
SPTAN1	142.623	100.236	52.2589	61.2608	83.5049	76.681	-0.320976	-0.172681	0.148295	4.65644e-12	2.70171e-11
DAPK2	1.07976	0.789393	2.65678	3.45983	1.72315	1.48967	0.320849	0.130248	-0.190601	3.47952e-27	3.93785e-26
AC093616.4,LINC00152	45.5765	49.5491	22.4001	21.9863	28.1675	29.8284	-0.320596	-0.209015	0.111581	9.48293e-18	7.58748e-17
CDK6	8.6636	7.04382	14.215	15.0058	17.2252	17.6646	0.247974	0.320546	0.072572	4.20403e-40	6.67381e-39
EPS8L1	6.19371	6.19509	17.6043	11.165	13.6085	13.0549	0.320368	0.299222	-0.0211461	8.58938e-67	2.14541e-65
SHANK3	43.4916	26.0857	14.618	16.6589	20.3253	31.4159	-0.320216	-0.120683	0.199533	6.5274e-07	2.51823e-06
NT5E	47.8091	49.0647	26.0017	25.1301	55.4559	53.5731	-0.26975	0.0503278	0.320078	2.86153e-63	6.8058e-62
GPR126	3.9408	5.94815	2.22192	1.4422	3.02422	2.64195	-0.319885	-0.184825	0.13506	2.05717e-27	2.34012e-26
CAV2	116.844	111.018	183.715	186.51	86.5877	89.7851	0.209466	-0.110069	-0.319535	6.49113e-70	1.70474e-68
HOXA3,HOXA4,HOXA6,RP1-170O19.22,RP1-170O19.23	3.80613	3.08559	1.24815	1.00615	1.70022	1.43348	-0.319432	-0.237711	0.0817203	5.19242e-12	3.00219e-11
S100A16	463.635	495.366	273.87	220.624	258.08	203.498	-0.289084	-0.319395	-0.0303104	1.14538e-07	4.74922e-07
C1RL-AS1	0.3375	0.252888	0.257793	0.141783	1.80169	1.23071	-0.0335066	0.285828	0.319335	3.41729e-17	2.65216e-16
CTXN1	27.4044	24.9847	16.3164	16.1249	12.6116	11.4617	-0.198009	-0.319307	-0.121298	1.31678e-20	1.18611e-19
FAM98C	6.24606	5.41247	2.58625	1.97783	3.14264	2.80607	-0.319293	-0.234687	0.084606	7.92891e-11	4.26597e-10
DLEU1	7.09903	6.89769	2.82248	2.84614	3.07366	2.70295	-0.319282	-0.3137	0.00558146	1.41835e-11	8.03085e-11
SLC43A1	4.65	4.86401	1.71528	1.80755	2.84472	2.5204	-0.31905	-0.194393	0.124657	3.268e-15	2.29961e-14
BTBD3	6.92761	6.27321	3.60756	1.87952	5.1093	2.17816	-0.319039	-0.236351	0.082688	8.40383e-07	3.21104e-06
MAP3K5	6.99531	6.99447	14.8906	16.4802	12.7081	11.7636	0.319031	0.218663	-0.100368	4.44687e-70	1.17718e-68
GPR124	15.383	15.2615	9.79921	10.5163	6.84077	6.82681	-0.165424	-0.318805	-0.153381	1.22954e-46	2.20906e-45
MPZL2	51.4659	50.9759	27.1002	25.5261	23.8309	24.3338	-0.281649	-0.318493	-0.0368445	3.66991e-72	1.01609e-70
MSH5,MSH5-SAPCD1,SAPCD1	6.41654	5.61235	3.12741	2.78862	7.14885	7.30767	-0.248199	0.0700093	0.318208	1.26086e-09	6.1868e-09
BFSP1	2.92431	2.76272	1.64148	1.92722	0.807689	0.887515	-0.140482	-0.318126	-0.177644	8.58798e-12	4.92257e-11
RP11-168K11.3	0.10021	0.171209	0.516922	0.427335	1.36382	1.359	0.11269	0.318117	0.205427	1.87219e-33	2.49296e-32
LRP5	16.0578	15.3462	7.39413	7.18599	7.22507	6.85668	-0.304146	-0.31748	-0.013334	2.97865e-51	5.90009e-50
OGFR	18.1098	18.8498	39.3369	39.5595	38.0713	36.0454	0.317391	0.290789	-0.0266015	1.16176e-90	3.94661e-89
FER1L6	0.589605	0.550009	0.331737	0.392818	1.85472	1.80006	-0.0616553	0.255554	0.317209	1.30269e-56	2.83726e-55
ECE1	284.913	272.423	423.685	429.033	590.657	567.789	0.18425	0.316976	0.132726	5.33991e-94	1.85842e-92
FOXF1	3.36198	3.35285	7.96892	8.09372	8.11419	7.87026	0.316512	0.314599	-0.00191353	2.61918e-50	5.08684e-49
RP4-549L20.3,SLC30A7	7.26458	6.83299	15.7477	15.6033	10.8956	11.4341	0.3165	0.179428	-0.137072	3.10889e-101	1.16332e-99
IGSF8	3.97503	4.28585	3.31118	3.01652	7.31694	7.94199	-0.0907321	0.225744	0.316476	1.04087e-17	8.30482e-17
ZNF792	2.95776	2.86947	0.855203	0.922721	1.92459	2.01509	-0.316396	-0.119868	0.196529	6.05714e-21	5.53625e-20
ZIC4	4.90897	4.6279	1.8421	1.72605	3.80783	2.53855	-0.316343	-0.145542	0.170801	4.12355e-15	2.88837e-14
IL12A	0.295226	0.403853	1.96141	1.53827	1.4941	2.12672	0.308185	0.316168	0.007983	9.05458e-24	9.26733e-23
CNDP2	44.1844	42.5835	71.534	75.6539	93.1395	88.6893	0.225382	0.316101	0.0907181	6.34894e-157	3.79545e-155
RP11-475N22.4	8.89562	7.86957	6.21176	5.87105	3.48511	3.56436	-0.124141	-0.316096	-0.191956	9.20222e-42	1.49909e-40
LY96	10.8257	11.5509	5.67762	6.83087	13.2341	14.7258	-0.226536	0.0892196	0.315755	7.69862e-11	4.14431e-10
NYNRIN	1.85653	1.64817	0.337842	0.321477	0.527947	0.461877	-0.31566	-0.264883	0.0507773	6.43082e-43	1.08032e-41
FAM213A	77.1997	113.599	58.4377	58.7265	45.4991	44.045	-0.201078	-0.315647	-0.114569	6.26455e-124	2.90696e-122
IPMK	2.36983	2.07947	5.77442	5.55108	4.211	4.16389	0.31555	0.206906	-0.108644	1.24247e-57	2.76355e-56
NAGK	12.4863	15.1581	16.6636	17.2396	28.4519	30.6312	0.0849067	0.315473	0.230567	1.48618e-60	3.4282e-59
EMILIN2	1.27701	1.29161	1.97223	1.84176	2.48602	5.39416	0.104582	0.315304	0.210721	1.42879e-26	1.59077e-25
DOCK5	10.3151	7.87347	3.72754	3.97247	5.53711	5.8141	-0.315273	-0.17648	0.138794	3.63464e-21	3.35753e-20
DIAPH2-AS1	2.70905	4.02064	1.23769	1.33443	0.952685	1.23718	-0.276021	-0.314844	-0.0388236	7.20146e-06	2.49973e-05
CREB3	25.2244	27.6668	58.1727	53.1404	46.5898	45.6395	0.314778	0.235091	-0.0796873	1.29676e-69	3.39667e-68
DLG1	40.9794	37.3025	35.6889	36.2819	18.8503	18.0116	-0.0351148	-0.314739	-0.279624	5.12895e-68	1.30565e-66
NFIB	42.3273	37.8834	18.2191	19.5866	22.3913	21.9085	-0.314604	-0.248738	0.0658663	5.06215e-47	9.21136e-46
NALCN	1.89454	1.54592	3.99125	4.06106	1.14261	1.77185	0.267513	-0.0468553	-0.314368	1.34437e-38	2.05076e-37
RGS3	55.3985	55.1856	113.854	116.339	106.121	107.194	0.314348	0.281593	-0.0327549	7.02855e-66	1.73165e-64
TNIK	7.15942	7.07887	3.09269	2.78748	4.07701	3.9803	-0.314325	-0.208073	0.106252	2.5315e-39	3.94942e-38
MAP3K13	5.68309	10.1604	15.8955	6.80196	16.6736	16.935	0.123659	0.314185	0.190526	9.46294e-10	4.69187e-09
RAI1	16.9484	14.6418	8.59541	5.88676	11.3887	11.0193	-0.314117	-0.137703	0.176414	1.07652e-13	6.95113e-13
DAPK1	32.4744	27.8515	17.7126	18.1872	14.4976	13.6723	-0.214869	-0.31406	-0.099191	8.33541e-48	1.54213e-46
AC008865.1,LNPEP	5.00098	4.54255	6.45825	6.82297	10.9256	10.8435	0.122039	0.314015	0.191976	7.88762e-14	5.13469e-13
TMEM194A	5.82132	5.98925	9.91801	10.4525	13.2763	13.1577	0.209373	0.313655	0.104282	2.91184e-93	1.00635e-91
TCEA2	17.9793	18.7418	10.8919	11.9499	7.80805	9.04452	-0.193074	-0.313429	-0.120355	1.48585e-29	1.81021e-28
TBX18	10.1189	9.36422	4.28026	4.15401	5.58891	5.79316	-0.313398	-0.205356	0.108042	3.85606e-31	4.87691e-30
CITED2	54.5634	54.7105	25.4686	26.6194	37.9335	36.8157	-0.31339	-0.161365	0.152025	1.17062e-36	1.69728e-35
TFRC	7.22139	6.49131	5.75202	5.76623	12.7043	13.1133	-0.0648613	0.24849	0.313352	5.71645e-47	1.03546e-45
SNRPA1	13.4913	18.7303	34.2634	33.2892	22.913	23.916	0.313121	0.159436	-0.153685	3.79786e-44	6.48405e-43
RP11-275N1.1	2.22877	1.93073	2.28354	2.38648	0.725015	0.524704	0.035039	-0.278017	-0.313056	3.06664e-08	1.34377e-07
SH2D2A	0.334541	0.275118	1.44503	1.31914	1.42302	1.96701	0.261365	0.312897	0.0515321	3.07431e-13	1.93e-12
AFAP1L1,GRPEL2	18.2135	15.276	13.5555	13.7213	39.402	21.3919	-0.0820896	0.23067	0.31276	6.38544e-19	5.34996e-18
DSP	0.013859	0.00228	0.080868	0.076869	1.07753	1.0637	0.0294845	0.312613	0.283129	3.47174e-112	1.48628e-110
ARHGEF40	17.583	20.6759	39.1077	30.0875	15.0396	17.4281	0.245361	-0.0672088	-0.31257	2.91413e-103	1.13304e-101
TACC2	24.3797	24.1642	12.1933	14.2232	9.89156	12.9102	-0.251204	-0.312423	-0.0612183	3.83221e-66	9.48854e-65
GAS2L1	57.3225	57.9677	27.6564	29.0629	25.0335	30.339	-0.300599	-0.312416	-0.0118171	1.76262e-74	5.027e-73
CTSF	7.78532	8.98104	6.66609	4.37683	3.29789	3.84074	-0.163917	-0.312383	-0.148467	3.98373e-18	3.23031e-17
SIM1	2.08271	1.45421	0.377317	0.303899	0.674525	0.398249	-0.312284	-0.254685	0.0575991	7.39946e-26	8.05364e-25
SLC39A10	12.9145	11.618	7.40904	7.47594	6.59587	4.48787	-0.195763	-0.312239	-0.116476	1.29749e-14	8.83654e-14
CARD8	42.0417	38.8402	20.5392	17.9167	32.679	29.0433	-0.312068	-0.114551	0.197517	1.8191e-58	4.09184e-57
DGKA	23.6048	24.8885	11.4573	11.1502	11.6281	13.7996	-0.31206	-0.26627	0.0457903	2.10128e-45	3.68872e-44
FAM45A	9.32765	7.60559	4.59944	2.77444	5.46964	5.06754	-0.311892	-0.177445	0.134448	2.88251e-11	1.59794e-10
RP11-536K7.3	1.55292	1.95323	2.0374	2.0046	5.04836	4.2367	0.0414775	0.311681	0.270203	2.25907e-20	2.02027e-19
SSFA2	45.8594	40.5609	22.7515	18.5258	27.8694	29.0366	-0.311591	-0.175697	0.135893	6.06148e-67	1.5159e-65
BTN2A1	6.32634	5.42841	11.8841	14.3435	12.8204	11.7046	0.311494	0.285746	-0.0257476	2.75569e-85	8.94901e-84
VPS37D	1.52424	1.61529	0.245004	0.263522	0.34712	0.38496	-0.311449	-0.274404	0.037045	3.1105e-13	1.95068e-12
C2orf27A	2.93585	3.07239	1.24245	1.71264	4.17475	3.92786	-0.210386	0.10083	0.311217	3.85026e-11	2.11382e-10
SRGAP1	1.35406	1.0327	3.18764	3.78961	2.05814	2.46685	0.31119	0.172751	-0.138439	7.51809e-44	1.28026e-42
FAM167A	6.12422	6.33604	2.87096	2.8281	2.59598	2.47008	-0.273699	-0.311021	-0.0373228	1.59646e-35	2.26358e-34
PRCP	24.4044	36.9709	38.2929	40.9069	58.7495	66.5529	0.11612	0.310809	0.19469	8.21758e-154	4.79728e-152
CYP2U1	4.44935	4.28886	1.58921	1.66305	2.37953	2.33577	-0.31058	-0.203826	0.106753	1.0617e-26	1.18804e-25
CTD-2521M24.5	0.024278	0.050341	0.073509	0.160904	1.13641	1.10439	0.0319269	0.310532	0.278605	9.18922e-11	4.91747e-10
TNFSF9	2.06231	1.87969	5.00109	5.13282	2.32734	2.25146	0.310248	0.0443907	-0.265857	1.46229e-23	1.48519e-22
PTHLH	12.3634	13.8953	9.00048	7.46402	5.48627	6.3563	-0.185685	-0.310156	-0.124471	4.84288e-25	5.15822e-24
YPEL3	15.7919	16.2934	7.18092	7.52926	8.32338	8.61892	-0.309634	-0.255141	0.054493	3.46674e-18	2.81798e-17
LRRC20	2.80148	2.49112	0.831694	0.741183	1.52902	1.36423	-0.30961	-0.173138	0.136472	1.94151e-17	1.52887e-16
EEPD1	1.58172	1.86914	0.347146	0.322118	0.255074	0.614296	-0.309488	-0.281504	0.0279838	5.97986e-25	6.3421e-24
MT1E	45.2964	58.3731	71.2603	67.4017	34.4841	32.5366	0.127415	-0.181792	-0.309207	5.50138e-26	6.02067e-25
CTD-3092A11.1,CTD-3092A11.2	9.51179	10.1343	21.2303	20.86	12.165	11.9354	0.309128	0.0814298	-0.227698	2.07232e-43	3.49904e-42
DAW1	7.13033	8.92117	5.10836	5.8137	3.14078	3.69319	-0.143682	-0.309061	-0.165379	9.64226e-31	1.20951e-29
PLXNA2	42.7297	35.8115	17.8615	19.5619	33.3093	33.4448	-0.30906	-0.0671122	0.241948	2.31902e-18	1.90135e-17
FAM46A	3.30483	2.77974	3.08388	3.18547	7.48185	6.95361	0.0106999	0.308819	0.298119	1.35636e-41	2.20417e-40
FNBP1L	23.6153	23.2379	10.9926	11.0046	13.0258	12.7675	-0.30872	-0.244959	0.0637615	8.19011e-50	1.56921e-48
ST8SIA4	1.76609	1.73839	0.80773	0.799567	2.61193	2.73209	-0.18353	0.125165	0.308695	3.98712e-32	5.15066e-31
GTPBP3	7.9208	7.71592	3.56655	3.11235	6.14857	7.80807	-0.308519	-0.0458085	0.262711	5.90454e-15	4.08983e-14
FANCE	3.78502	4.42334	1.60507	1.40685	2.58263	3.02021	-0.308441	-0.12785	0.180591	3.16908e-12	1.85823e-11
SOBP	5.86817	5.09143	2.0679	2.29707	3.49357	2.74129	-0.308295	-0.197974	0.110321	1.00877e-15	7.27068e-15
FNBP1	18.954	16.0163	25.276	27.091	12.1427	12.5787	0.168616	-0.139676	-0.308292	4.70261e-59	1.06745e-57
RP11-674N23.1	1.1508	1.11465	0.351495	0.273977	0.053283	0.044025	-0.210931	-0.308291	-0.09736	8.24726e-06	2.84686e-05
TMEM189,TMEM189-UBE2V1,UBE2V1	132.284	120.079	108.446	97.8384	42.156	89.4468	-0.0868605	-0.308207	-0.221346	1.30311e-18	1.07818e-17
MIR4680,PDCD4	18.6634	20.5899	15.8693	16.7932	8.70992	9.58559	-0.0752788	-0.307989	-0.23271	1.46513e-49	2.7937e-48
NFE2L3	18.0457	25.8882	37.1645	42.0529	39.1322	51.6877	0.253152	0.307922	0.0547698	2.98566e-125	1.40509e-123
APCDD1L-AS1	3.49706	4.31832	1.48063	1.49595	1.23221	1.59496	-0.293452	-0.307918	-0.0144662	3.22449e-16	2.37653e-15
SYNE1	14.2743	10.0313	8.30483	11.3826	22.479	19.257	-0.0825318	0.225335	0.307867	3.14741e-08	1.37795e-07
KLHL3	2.95486	2.84717	1.06015	0.789947	2.59521	2.70818	-0.307766	-0.0286936	0.279073	1.09856e-40	1.76363e-39
TEP1	8.05362	4.37845	7.60455	8.87435	15.8443	10.9215	0.120879	0.307652	0.186773	9.18567e-11	4.91747e-10
NUPR1	1.68052	2.08526	0.420435	0.843135	2.66317	1.94626	-0.249766	0.0578089	0.307575	1.74564e-05	5.80236e-05
SDC1	3.86638	4.63778	1.44146	1.72659	1.63011	1.67878	-0.307522	-0.295202	0.0123206	5.59093e-20	4.93345e-19
PITPNM2	6.26745	5.20098	2.21882	2.39756	4.56346	4.1137	-0.307489	-0.0998812	0.207608	1.15244e-24	1.2132e-23
CCDC51,RP11-24C3.2	4.66512	5.20308	2.20215	2.18789	5.65806	5.3178	-0.268436	0.0390484	0.307484	2.85205e-10	1.47661e-09
RHOBTB3	13.2191	12.1138	5.93678	5.60271	12.6125	12.8388	-0.304859	0.00221992	0.307079	2.89497e-50	5.6006e-49
GDPD1	2.6325	2.52075	0.63976	0.899684	1.99544	1.55344	-0.30669	-0.111627	0.195063	1.33841e-07	5.50375e-07
EDN1	80.0934	80.7846	97.7806	97.6746	163.849	164.076	0.08361	0.306557	0.222947	1.52495e-125	7.22789e-124
AC002480.3	2.06134	1.80867	0.355292	0.54666	1.38373	1.15796	-0.306492	-0.111555	0.194936	3.10974e-10	1.6046e-09
COBLL1	9.68915	10.6662	20.593	22.652	16.2049	19.5916	0.306154	0.226735	-0.079419	2.98982e-44	5.11765e-43
MTMR14	17.7394	18.6168	37.8469	37.7526	20.9667	21.7094	0.306136	0.0662934	-0.239843	3.43526e-116	1.51296e-114
MAML2	2.40288	2.16492	4.60007	4.92414	5.88989	5.40019	0.244305	0.306098	0.061793	3.56217e-46	6.34844e-45
UNC5B-AS1	0.550602	0.548025	1.60761	1.95851	0.320194	0.42723	0.253519	-0.0525733	-0.306092	3.93142e-08	1.70643e-07
PASK	3.6119	3.17798	1.94261	1.36626	4.24787	4.42466	-0.221025	0.0847547	0.30578	1.27999e-20	1.15455e-19
LINC00920	4.18928	4.39823	1.68841	1.55156	2.38549	2.42926	-0.305529	-0.191268	0.11426	1.34149e-09	6.55981e-09
KDM2B	7.47323	7.88732	2.92909	3.70099	7.07681	6.46061	-0.305169	-0.048403	0.256766	2.54812e-07	1.01797e-06
RP11-134K13.2	11.9598	14.4092	11.6912	7.41351	5.04056	7.11391	-0.135951	-0.305037	-0.169086	7.94931e-05	0.000243494
BX088645.3,RP11-133G22.1	8.88517	6.74048	4.44461	4.17835	3.31351	3.3577	-0.216797	-0.304832	-0.0880352	4.25018e-05	0.000134641
HRCT1	1.48514	1.71506	0.149581	0.442095	0.442481	0.517883	-0.304799	-0.244391	0.0604075	5.51653e-05	0.000172236
PLP2	127.477	141.735	98.8569	95.426	65.9988	66.2639	-0.139893	-0.304754	-0.164862	9.56773e-43	1.59786e-41
RP11-686D22.3,RP11-686D22.7,RP11-686D22.8,SLFN12	9.26697	7.45032	18.3974	17.1871	16.7482	14.4773	0.304596	0.250267	-0.0543295	7.9277e-51	1.55485e-49
TGFBR2	143.54	124.383	253.515	288.409	275.706	257.957	0.3045	0.29851	-0.0059899	2.91748e-105	1.15235e-103
ACER3	10.8909	6.94625	14.2328	10.4392	4.79456	6.39878	0.132898	-0.171599	-0.304497	4.53268e-37	6.64938e-36
ROR1	4.46417	4.3213	2.28768	2.31016	1.68392	1.66793	-0.213402	-0.304299	-0.0908973	7.56143e-35	1.04677e-33
GALNT4,POC1B,POC1B-GALNT4	14.2957	14.0034	32.2355	26.9867	18.8665	13.9256	0.303897	0.0556469	-0.24825	1.89959e-146	1.04462e-144
PRICKLE2,RP11-14D22.2	3.35255	2.89283	1.02008	1.10053	1.05493	1.035	-0.300656	-0.303823	-0.00316714	1.98923e-26	2.20365e-25
CCNG2	6.77461	6.12571	11.2549	11.747	5.0965	5.32529	0.225105	-0.0786731	-0.303778	2.75107e-74	7.82365e-73
RP11-434H6.6	0.782969	0.831613	1.61949	1.46963	2.9265	2.3684	0.148435	0.303725	0.15529	5.57851e-05	0.000174062
FMNL3	12.743	10.9123	31.4149	19.4472	21.5389	20.3172	0.303651	0.233793	-0.069858	3.52549e-108	1.44705e-106
FXN,TJP2	62.0413	66.5692	132.03	128.497	87.5486	83.5087	0.303418	0.122355	-0.181063	3.77181e-167	2.43784e-165
DIXDC1	33.484	36.2276	17.8054	15.9237	18.428	18.2523	-0.302853	-0.267787	0.0350669	2.29702e-46	4.10474e-45
PDE5A	2.41588	2.15954	5.30016	5.90565	3.773	4.38375	0.302715	0.188375	-0.11434	4.56845e-54	9.55295e-53
RP1-111D6.3,TAB2	13.0302	11.8655	25.0012	26.9523	18.8271	18.2479	0.30246	0.162576	-0.139884	1.64554e-156	9.80771e-155
HIVEP1,RP11-456H18.2	6.06446	3.48595	13.7593	7.64187	10.0426	9.86042	0.302369	0.288993	-0.013376	1.49724e-42	2.49002e-41
SLCO2B1	12.0346	10.7689	17.6396	23.4672	23.7764	23.9099	0.236594	0.302288	0.0656949	1.40302e-63	3.34892e-62
NHSL2,RP11-262D11.1,RP11-262D11.2	9.487	6.6046	4.62404	2.52697	6.58975	4.33267	-0.302139	-0.147278	0.154861	1.87183e-45	3.28884e-44
QDPR	15.7177	16.715	8.78068	6.53484	11.447	10.6719	-0.302038	-0.154655	0.147383	1.51006e-09	7.36062e-09
WSCD1	34.4246	33.2158	17.3607	15.4366	15.9004	19.1945	-0.301915	-0.2752	0.0267151	1.49611e-42	2.49002e-41
AL161772.1,IL17D	7.13409	7.56822	3.04711	3.28881	4.01415	4.76004	-0.301859	-0.191288	0.110571	2.27405e-22	2.20183e-21
VPS13C	12.7186	12.7675	24.8432	22.8565	25.1571	27.96	0.256894	0.301611	0.0447177	7.74598e-08	3.2704e-07
UBE2B	39.7184	18.6038	56.0353	55.1246	42.6517	45.9035	0.301583	0.204538	-0.0970454	1.24326e-19	1.07747e-18
GGACT	3.17523	2.22699	2.07122	2.57086	5.96386	5.30587	-0.0446971	0.256558	0.301255	3.83501e-08	1.66616e-07
ACP5	0.925207	1.2012	0.398554	0.401	0	0.058869	-0.16751	-0.301148	-0.133638	2.84664e-13	1.79103e-12
HIBCH	15.2092	13.141	7.94182	8.14693	6.53817	6.60224	-0.22377	-0.301016	-0.0772466	4.38398e-17	3.38788e-16
RP11-1024P17.1	1.83684	1.59649	3.46632	4.53228	4.39155	4.46409	0.262816	0.301005	0.0381891	3.10847e-16	2.29186e-15
AC012360.2,TGFBRAP1	11.2734	8.2056	4.20781	4.42567	7.4182	8.44181	-0.300954	-0.0763707	0.224583	4.36666e-26	4.80526e-25
TNFRSF10C	14.3233	9.70063	5.8261	7.39778	4.73895	6.14564	-0.228212	-0.300943	-0.0727317	1.37295e-22	1.33584e-21
DDX11	9.26544	7.22869	4.93436	4.65477	11.2479	9.95165	-0.20046	0.100417	0.300877	6.07647e-26	6.63909e-25
EEF1G,MIR3654,TUT1	416.089	483.87	252.861	234.433	231.686	216.64	-0.264694	-0.300673	-0.0359783	2.3834e-09	1.14466e-08
MYEOV,RP11-211G23.2	10.9237	11.3829	17.4729	14.8979	22.1404	24.4736	0.14932	0.300614	0.151293	3.47134e-68	8.84814e-67
ABCA2	6.38357	7.12195	4.2252	5.8866	2.5751	3.2023	-0.11091	-0.300576	-0.189666	3.56009e-15	2.50249e-14
TKT	235.93	219.122	166.32	172.806	112.096	114.725	-0.126834	-0.300205	-0.17337	8.75065e-63	2.07133e-61
DAPK3,MIR637	23.9516	27.16	51.2204	52.6108	35.8347	35.4594	0.300181	0.140668	-0.159513	1.19845e-116	5.28992e-115
LCP2	0.033376	0.024112	0.057796	0.211112	1.11354	0.994473	0.0414902	0.300117	0.258626	1.81495e-26	2.01507e-25
PSAT1	21.8439	21.388	15.2179	14.6325	30.8457	30.6963	-0.15238	0.147637	0.300017	2.81665e-47	5.14886e-46
