# Supplementary material for: Integrative analysis of vascular endothelial cell genomic features identifies AIDA as a coronary artery disease candidate gene
Source: Genome Biol. 2019 Jul 8;20:133. doi: 10.1186/s13059-019-1749-5 (PMC6613242; doi:10.1186/s13059-019-1749-5)
Supplement: Supplementary file 3 — Biological pathways enriched for genes that are differentially expressed in teloHAEC upon TNFα treatment. (XLSX 14 kb) [file 13059_2019_1749_MOESM3_ESM.xlsx]

## Sheet: Sheet1
Additional file 3. Biological pathways enriched for genes that are differentially expressed in teloHAEC upon TNFalpha treatment. Analyses were performed in DAVID (https://david.ncifcrf.gov/) using default parameters. We only report pathways with nominal P-value <0.05.
Biological pathway (KEGG)	Number of genes	P-value	Genes
hsa04668:TNF signaling pathway	34	8.61009e-15	CXCL1, CSF2, CCL2, TNF, PTGS2, CXCL3, CSF1, EDN1, NFKB1, IL15, CX3CL1, CCL5, CXCL10, LIF, VCAM1, MAP3K5, NOD2, CCL20, CASP7, MAP3K8, IL1B, MLKL, FAS, MAP2K6, PIK3R2, CFLAR, IL6, CREB3, MAP2K3, MAPK11, BIRC3, JUNB, TNFAIP3, SELE
hsa04060:Cytokine-cytokine receptor interaction	44	1.72252e-10	CSF3, CSF2, IL1R1, CCL2, TNF, PDGFB, CSF1, CXCL9, CD70, IL15, CX3CL1, CCL5, CXCL11, TNFRSF4, TNFSF18, CXCL10, LIF, TNFRSF11B, CCL20, CXCR4, CCR10, IL15RA, CSF2RB, IL1B, FAS, LTB, IFNGR2, CD27, IL1A, EGFR, IL6, TNFSF4, IL7, ACKR3, CD40, TNFSF9, KDR, VEGFC, TNFRSF9, TNFSF10, TNFSF13B, VEGFA, IL12A, IL3RA
hsa05164:Influenza A	37	3.10706e-10	CCL2, TNF, NFKBIB, PML, OAS3, TLR3, RSAD2, NFKB1, OAS1, OAS2, CCL5, CXCL10, MYD88, IL1B, FAS, MX1, CASP1, HLA-DOB, IFNGR2, MAP2K6, IL1A, PIK3R2, IL6, MAP2K3, MAPK11, STAT2, TYK2, DDX58, IKBKE, TNFRSF10C, TNFSF10, TNFRSF10B, TNFRSF10D, IRF7, IL12A, EIF2AK2, ADAR
hsa05162:Measles	31	1.12994e-09	STAT5A, NFKBIB, OAS3, NFKB1, OAS1, OAS2, MYD88, IL1B, FAS, MX1, IFNGR2, IL1A, PIK3R2, IL6, CDK6, STAT2, DDX58, TYK2, IKBKE, TNFRSF10C, TNFSF10, TNFRSF10B, CCND3, TNFRSF10D, BBC3, IRF7, IL12A, JAK3, EIF2AK2, TNFAIP3, ADAR
hsa05168:Herpes simplex infection	32	6.79692e-07	CCL2, TNF, C3, NFKBIB, OAS3, PML, TLR3, NFKB1, OAS1, OAS2, IL15, CCL5, CD74, MYD88, TAP1, IL1B, FAS, IFNGR2, HLA-DOB, IL6, SP100, HLA-C, HLA-G, HLA-F, STAT2, DDX58, TYK2, IKBKE, IFIT1, IRF7, IL12A, EIF2AK2
hsa04064:NF-kappa B signaling pathway	20	2.27404e-06	CFLAR, IL1R1, TNF, LYN, PTGS2, LY96, BCL2A1, RELB, NFKB1, NFKB2, CD40, BIRC3, DDX58, VCAM1, MYD88, TNFSF13B, IL1B, TNFAIP3, LTB, PLAU
hsa04380:Osteoclast differentiation	25	3.10152e-06	IL1R1, TNF, CSF1, PPARG, FHL2, ACP5, NFKB1, NFKB2, CYLD, TNFRSF11B, SQSTM1, IL1B, PPP3CA, IFNGR2, MAP2K6, IL1A, PIK3R2, NCF4, SOCS1, RELB, MAPK11, JUNB, STAT2, TYK2, LCP2
hsa05133:Pertussis	18	4.5485e-06	IL6, TNF, CXCL5, LY96, C3, GNAI1, NFKB1, C1R, MAPK11, CXCL6, MYD88, CASP7, IRF1, IL12A, IL1B, C2, CASP1, IL1A
hsa04621:NOD-like receptor signaling pathway	14	3.78868e-05	CARD8, IL6, TNF, CCL2, NFKBIB, MAPK11, NFKB1, BIRC3, CCL5, NOD2, IL1B, RIPK2, CASP1, TNFAIP3
hsa05323:Rheumatoid arthritis	18	4.25997e-05	CSF2, IL6, TNF, CCL2, CXCL5, CSF1, ACP5, CXCL6, IL15, CCL5, MMP1, TNFSF13B, CCL20, VEGFA, IL1B, LTB, HLA-DOB, IL1A
hsa04620:Toll-like receptor signaling pathway	20	4.55935e-05	IL6, TNF, LY96, MAP2K3, CXCL9, TLR3, NFKB1, MAPK11, CD40, CXCL11, CCL5, CXCL10, IKBKE, MYD88, IRF7, MAP3K8, IL12A, IL1B, MAP2K6, PIK3R2
hsa04210:Apoptosis	14	0.000142447	CFLAR, TNF, NFKB1, BIRC3, CAPN2, TNFSF10, TNFRSF10C, TNFRSF10B, TNFRSF10D, CASP7, CSF2RB, FAS, IL3RA, PIK3R2
hsa05134:Legionellosis	13	0.000142566	CXCL1, IL6, TNF, C3, CXCL3, NFKB1, NFKB2, MYD88, CASP7, IL12A, IL1B, EEF1G, CASP1
hsa05166:HTLV-I infection	33	0.000258222	CSF2, IL1R1, NRP1, TNF, PDGFB, STAT5A, NFKB1, NFKB2, IL15, VCAM1, XBP1, SLC2A1, IL15RA, PRKACB, PPP3CA, HLA-DOB, PIK3R2, DLG1, EGR1, ZFP36, IL6, RELB, HLA-C, CD40, HLA-G, HLA-F, MSX1, ATF3, CCND3, ETS1, ETS2, JAK3, WNT9A
hsa05140:Leishmaniasis	14	0.000581068	TNF, PTGS2, MARCKSL1, C3, NCF4, NFKBIB, NFKB1, MAPK11, MYD88, IL12A, IL1B, IFNGR2, HLA-DOB, IL1A
hsa05145:Toxoplasmosis	19	0.000582819	TNF, LY96, GNAI1, NFKBIB, MAP2K3, SOCS1, NFKB1, MAPK11, CD40, BIRC3, TYK2, LAMB3, MYD88, IL12A, LAMC2, IFNGR2, HLA-DOB, MAP2K6, PIK3R2
hsa05160:Hepatitis C	20	0.000947684	EGFR, TNF, CLDN5, OAS3, TLR3, NFKB1, OAS1, MAPK11, OAS2, CLDN14, STAT2, DDX58, TYK2, IKBKE, IFIT1, IRF7, CLDN1, IRF1, EIF2AK2, PIK3R2
hsa04062:Chemokine signaling pathway	25	0.000962375	CXCL1, CCL2, LYN, CXCL5, GNAI1, NFKBIB, CXCL3, CXCL9, NFKB1, CX3CL1, CXCL6, CCL5, CXCL11, PRKCD, STAT2, CXCL10, CCL14, CCL20, CXCR4, PTK2B, CCR10, GNG2, JAK3, PRKACB, PIK3R2
hsa05143:African trypanosomiasis	9	0.00100549	VCAM1, IL6, TNF, MYD88, F2RL1, IL12A, IL1B, FAS, SELE
hsa05332:Graft-versus-host disease	9	0.00100549	IL6, TNF, IL1B, HLA-C, FAS, HLA-DOB, IL1A, HLA-G, HLA-F
hsa05144:Malaria	11	0.00103734	VCAM1, CSF3, IL6, SDC1, TNF, CCL2, MYD88, IL12A, IL1B, CD40, SELE
hsa05142:Chagas disease (American trypanosomiasis)	17	0.00105701	CFLAR, IL6, TNF, CCL2, C3, GNAI1, GNA11, NFKB1, MAPK11, CCL5, ACE, MYD88, IL12A, IL1B, FAS, IFNGR2, PIK3R2
hsa04512:ECM-receptor interaction	15	0.00137371	COL4A2, COL4A1, TNC, ITGB4, ITGA2, ITGB5, SDC4, CD47, VWF, LAMB3, SDC1, ITGAV, GP1BA, LAMC2, AGRN
hsa04622:RIG-I-like receptor signaling pathway	13	0.00170579	DDX58, IKBKE, CYLD, TNF, ISG15, IRF7, NFKBIB, IL12A, NFKB1, MAPK11, TBKBP1, DHX58, CXCL10
hsa04514:Cell adhesion molecules (CAMs)	20	0.00208358	MPZL1, CADM3, CLDN5, HLA-C, CD40, SDC4, CLDN14, PDCD1LG2, HLA-G, HLA-F, ALCAM, NRCAM, VCAM1, SDC1, ITGAV, CLDN1, CNTNAP1, HLA-DOB, SELE, ICOSLG
hsa04010:MAPK signaling pathway	30	0.00224081	MEF2C, FGF5, IL1R1, TNF, PDGFB, FGF16, MKNK2, NFKB1, NFKB2, MAP3K5, RASGRP3, MAP3K8, IL1B, FAS, PRKACB, PPP3CA, MAP2K6, IL1A, EGFR, MAP2K3, RELB, MAPK11, FLNC, DUSP4, PLA2G4C, DUSP8, GADD45A, MAP3K13, MAP3K12, MAP3K11
hsa04623:Cytosolic DNA-sensing pathway	12	0.0025728	DDX58, IKBKE, IL6, MB21D1, IRF7, NFKBIB, IL1B, NFKB1, CCL5, CASP1, CXCL10, ADAR
hsa04630:Jak-STAT signaling pathway	20	0.00265617	CSF3, CSF2, IL6, IL7, STAT5A, SOCS1, PIM1, IL15, STAT2, TYK2, STAT6, LIF, CCND3, IL12A, IL15RA, CSF2RB, JAK3, IFNGR2, IL3RA, PIK3R2
hsa04510:Focal adhesion	25	0.00385222	EGFR, CAV2, COL4A2, COL4A1, PDGFB, PGF, TNC, ITGB4, ITGA2, ITGB5, BIRC3, FLNC, CAPN2, KDR, MYL9, VWF, VEGFC, LAMB3, CCND3, ITGAV, VEGFA, LAMC2, PARVB, MYLK, PIK3R2
hsa04940:Type I diabetes mellitus	9	0.00509756	TNF, IL12A, IL1B, HLA-C, FAS, HLA-DOB, IL1A, HLA-G, HLA-F
hsa05132:Salmonella infection	13	0.00720114	CXCL1, CSF2, IL6, MYD88, CXCL3, IL1B, NFKB1, MAPK11, FLNC, CASP1, IFNGR2, RHOG, IL1A
hsa04360:Axon guidance	17	0.00817019	NGEF, NRP1, EFNA1, GNAI1, PLXNA2, NTN4, EPHB3, EPHB4, RND1, SEMA6C, UNC5B, CXCR4, RGS3, SEMA3F, SEMA3C, PPP3CA, SRGAP1
hsa05146:Amoebiasis	15	0.00864575	CSF2, COL4A2, IL1R1, IL6, TNF, COL4A1, GNA11, NFKB1, LAMB3, SERPINB2, IL12A, IL1B, LAMC2, PRKACB, PIK3R2
hsa04640:Hematopoietic cell lineage	13	0.00869588	CSF3, CSF2, IL1R1, IL6, TNF, TFRC, IL7, CSF1, IL1B, ITGA2, GP1BA, IL3RA, IL1A
hsa05200:Pathways in cancer	39	0.00884404	FGF5, PTGS2, PDGFB, GNAI1, PGF, GNA11, STAT5A, FGF16, PPARG, PML, NFKB1, NFKB2, MMP1, LAMB3, RASGRP3, CXCR4, ITGAV, SLC2A1, RALA, NKX3-1, GNG2, FAS, PRKACB, PIK3R2, EGFR, IL6, BMP2, COL4A2, COL4A1, ITGA2, CDK6, DAPK2, BIRC3, DAPK3, DAPK1, VEGFC, VEGFA, LAMC2, WNT9A
hsa05330:Allograft rejection	8	0.00895799	TNF, IL12A, HLA-C, FAS, CD40, HLA-DOB, HLA-G, HLA-F
hsa04151:PI3K-Akt signaling pathway	35	0.00972478	CSF3, FGF5, PDGFB, PGF, EFNA1, CSF1, TNC, FGF16, ITGB4, ITGB5, NFKB1, LAMB3, ITGAV, GNG2, NOS3, ANGPT2, PIK3R2, EGFR, IL6, COL4A2, COL4A1, CREB3, IL7, ITGA2, CDK6, PCK2, KDR, DDIT4, VWF, VEGFC, CCND3, VEGFA, LAMC2, JAK3, IL3RA
hsa04672:Intestinal immune network for IgA production	9	0.0102107	IL6, TNFSF13B, CXCR4, CCR10, IL15RA, IL15, CD40, HLA-DOB, ICOSLG
hsa04066:HIF-1 signaling pathway	14	0.0107967	EGFR, IL6, PFKFB3, EDN1, MKNK2, NFKB1, TFRC, VEGFA, SLC2A1, ENO2, NOS3, IFNGR2, ANGPT2, PIK3R2
hsa04014:Ras signaling pathway	25	0.011983	FGF5, PDGFB, PGF, EFNA1, CSF1, FGF16, NFKB1, RGL2, RASGRP3, RAPGEF5, PLA1A, RALA, GNG2, PRKACB, ANGPT2, PIK3R2, EGFR, KDR, VEGFC, ETS1, ETS2, VEGFA, RIN1, PLA2G4C, KSR1
hsa04370:VEGF signaling pathway	10	0.0165618	SH2D2A, PTGS2, VEGFA, SPHK1, NOS3, MAPK11, PPP3CA, PLA2G4C, KDR, PIK3R2
hsa04015:Rap1 signaling pathway	23	0.0181791	EGFR, FGF5, ADORA2B, PDGFB, EFNA1, PGF, GNAI1, MAP2K3, CSF1, FGF16, MAPK11, RGS14, KDR, VEGFC, RASGRP3, ID1, VEGFA, RALA, RAPGEF5, ANGPT2, MAP2K6, PIK3R2, LCP2
hsa05020:Prion diseases	7	0.0183408	EGR1, IL6, IL1B, PRKACB, CCL5, PRNP, IL1A
hsa04350:TGF-beta signaling pathway	12	0.0199435	INHBB, INHBA, BMP2, TNF, LTBP1, SMAD7, ID1, GDF6, SMAD6, FST, SMAD1, BAMBI
hsa05205:Proteoglycans in cancer	22	0.0202526	EGFR, CAV2, TNF, TFAP4, ITGB5, ITGA2, MAPK11, FLNC, SDC4, PDCD4, KDR, SDC1, HPSE, ITGAV, VEGFA, HBEGF, FAS, WNT9A, PRKACB, GPC1, PLAU, PIK3R2
hsa05321:Inflammatory bowel disease (IBD)	10	0.0221555	STAT6, IL6, NOD2, TNF, IL12A, IL1B, NFKB1, IFNGR2, HLA-DOB, IL1A
hsa04612:Antigen processing and presentation	11	0.0250613	TNF, PSME1, PSME2, LGMN, TAP1, HLA-C, CTSS, HLA-DOB, CD74, HLA-G, HLA-F
hsa05202:Transcriptional misregulation in cancer	19	0.0252334	MEF2C, SLC45A3, CSF2, ETV7, IL6, FUT8, PPARG, BCL2A1, PML, NFKB1, SMAD1, CD40, NUPR1, LYL1, ETV1, IGFBP3, HPGD, TLX1, PLAU
hsa04664:Fc epsilon RI signaling pathway	10	0.031563	CSF2, TNF, LYN, MAP2K3, MAPK11, INPP5D, PLA2G4C, MAP2K6, LCP2, PIK3R2
hsa05152:Tuberculosis	19	0.0396585	IRAK2, IL6, TNF, C3, SPHK1, NFKB1, MAPK11, CTSS, CD74, NOD2, MYD88, IL12A, RIPK2, IL1B, PPP3CA, KSR1, IFNGR2, HLA-DOB, IL1A
hsa05169:Epstein-Barr virus infection	20	0.0407519	LYN, NFKBIB, MAP2K3, RELB, NFKB1, HLA-C, MAPK11, NFKB2, CD40, HLA-G, HLA-F, DDX58, TYK2, CD38, PRKACB, JAK3, EIF2AK2, TNFAIP3, MAP2K6, PIK3R2
hsa04611:Platelet activation	15	0.0433694	LYN, GNAI1, FERMT3, PTGS1, ITGA2, MAPK11, VWF, PTGIR, GP1BA, NOS3, PRKACB, PLA2G4C, MYLK, PIK3R2, LCP2
hsa05203:Viral carcinogenesis	21	0.0453877	SP100, LYN, CREB3, C3, STAT5A, NFKB1, HLA-C, CDK6, NFKB2, PMAIP1, HLA-G, HLA-F, CCND3, GSN, IRF7, JAK3, PRKACB, EIF2AK2, HDAC9, PIK3R2, DLG1
hsa05219:Bladder cancer	7	0.0481528	EGFR, VEGFA, HBEGF, DAPK2, DAPK3, MMP1, DAPK1
hsa05222:Small cell lung cancer	11	0.0490502	COL4A2, LAMB3, COL4A1, PTGS2, ITGAV, ITGA2, NFKB1, CDK6, LAMC2, BIRC3, PIK3R2
