# Supplementary material for: Integrative analysis of vascular endothelial cell genomic features identifies AIDA as a coronary artery disease candidate gene
Source: Genome Biol. 2019 Jul 8;20:133. doi: 10.1186/s13059-019-1749-5 (PMC6613242; doi:10.1186/s13059-019-1749-5)
Supplement: Supplementary file 4 — ATAC-sequencing results of teloHAEC NT or treated with TNFα for 4 or 24 h. (XLSX 381 kb) [file 13059_2019_1749_MOESM4_ESM.xlsx]

## Sheet: Sheet1
Additional file 4. ATAC-sequencing results of teloHAEC untreated or treated with TNFalpha for 4 or 24 hours. Each treatment was done in two independent biological replicates and we provide the number of reads found in each peak for each replicate. We calculated the LOG10 fold-change (LFC) between each condition. The P-values were calculated with DESeq2 (analysis of deviance) and the false discove…
CHR	START	STOP	NT_1	NT_2	4h_1	4h_2	24h_1	24h_2	P-value	FDR	LFC_NT_4h	LFC_NT_24h	LFC_4h_24h
chr6	113955942	113956418	2	0	112	68	25	33	1.88504e-15	4.8001e-13	1.65801	1.17609	-0.48192
chr6	16685296	16685776	2	0	75	73	52	56	2.56693e-17	8.84906e-15	1.57403	1.43933	-0.1347
chr1	186677659	186678279	1	0	47	44	55	54	1.52611e-15	3.91747e-13	1.49136	1.5682	0.07684
chr2	161065955	161066415	3	2	123	105	54	33	4.68558e-19	2.01546e-16	1.51663	1.10429	-0.41234
chr4	80997752	80998281	2	1	68	89	51	54	2.23722e-16	6.58685e-14	1.50243	1.33041	-0.17202
chr1	204389619	204390102	2	3	121	90	50	61	1.67132e-18	6.67766e-16	1.48328	1.20798	-0.2753
chr17	77034360	77035412	14	17	495	491	388	393	7.41719e-96	2.36092e-91	1.47625	1.37525	-0.101
chr6	126251836	126254051	24	22	678	663	518	448	1.41395e-124	1.3502e-119	1.44684	1.30464	-0.1422
chr8	106322932	106323499	0	0	23	30	30	21	1.07543e-08	8.23531e-07	1.43933	1.42325	-0.01608
chr6	86203258	86204006	0	2	47	51	35	25	2.81449e-10	2.98289e-08	1.39794	1.19033	-0.20761
chr11	58162911	58163732	1	4	27	21	84	87	1.30397e-19	6.1706e-17	0.853872	1.39295	0.53908
chr15	95243477	95243925	2	2	78	68	58	57	3.66242e-16	1.03777e-13	1.39211	1.29004	-0.10207
chr21	37814762	37815301	0	0	17	28	4	4	2.65398e-05	0.000738435	1.37107	0.69897	-0.6721
chr5	148384611	148385378	9	6	203	191	113	127	3.47558e-32	5.92654e-29	1.36725	1.15337	-0.21388
chr17	66180822	66181361	0	0	20	24	9	5	3.0762e-05	0.000836893	1.36173	0.90309	-0.45864
chr7	92672852	92673385	2	2	73	61	34	42	3.55728e-12	5.31594e-10	1.35539	1.11394	-0.24145
chr4	169650379	169651068	0	2	50	34	23	28	1.94271e-08	1.39064e-06	1.33244	1.12222	-0.21022
chr2	68078087	68079047	5	2	77	65	114	77	4.47753e-20	2.25034e-17	1.20412	1.33132	0.1272
chr4	74961451	74962897	19	23	481	456	284	291	5.20349e-72	8.28144e-68	1.32922	1.11773	-0.21149
chr5	58779394	58780420	2	4	83	58	93	73	1.95092e-18	7.76232e-16	1.25225	1.32222	0.06997
chr6	143174767	143175633	3	3	79	87	41	30	2.6714e-13	4.85895e-11	1.32222	0.96023	-0.36199
chr13	21984331	21985152	2	1	34	16	60	41	1.66565e-10	1.84305e-08	1.01703	1.31387	0.29684
chr6	151261935	151262661	2	7	110	112	59	83	7.14786e-18	2.63535e-15	1.30886	1.11697	-0.19189
chr2	36719126	36719982	2	5	97	83	26	37	5.75282e-13	9.86253e-11	1.30583	0.858667	-0.44716
chr11	96020846	96021641	2	0	42	36	25	38	8.92165e-09	6.97084e-07	1.30103	1.21085	-0.09018
chr17	9292090	9293009	9	15	241	268	226	230	3.37196e-49	1.53329e-45	1.29345	1.2459	-0.04755
chr5	124271442	124272310	10	3	121	81	169	120	3.02114e-25	2.64671e-22	1.13354	1.2878	0.15426
chr17	32584198	32585581	63	46	1061	990	660	716	4.75452e-43	1.68153e-39	1.26707	1.09393	-0.17314
chr9	35186232	35186817	1	2	48	41	36	23	9.51809e-09	7.35945e-07	1.26007	1.08636	-0.17371
chr10	3800233	3800742	0	4	44	63	22	15	4.18725e-08	2.78038e-06	1.25928	0.812909	-0.44637
chr12	90353459	90354789	14	9	254	196	171	186	2.35122e-36	5.34572e-33	1.2572	1.15715	-0.10005
chr18	53043389	53044246	0	2	27	42	24	16	1.20281e-06	5.32486e-05	1.2492	1.02119	-0.22801
chr1	178868475	178868892	0	0	22	9	16	17	1.74447e-05	0.00052384	1.21748	1.24304	0.02556
chr11	109957313	109958257	17	10	224	272	178	217	3.52206e-36	7.82152e-33	1.23483	1.13639	-0.09844
chr4	74610686	74611348	8	8	161	146	73	77	8.5154e-22	5.34963e-19	1.23469	0.926567	-0.30812
chr16	84844499	84844900	4	0	55	46	22	13	2.07868e-07	1.1291e-05	1.23469	0.790049	-0.44464
chr5	139412445	139413296	2	2	38	62	62	36	5.96665e-11	7.25811e-09	1.23045	1.22185	-0.0086
chr7	110753521	110754196	0	3	23	25	35	47	5.77936e-09	4.70083e-07	1	1.22531	0.22531
chr3	141582094	141582687	0	3	38	44	33	24	3.86006e-08	2.59578e-06	1.22531	1.07188	-0.15343
chr18	54622844	54624012	14	9	149	144	217	200	3.94058e-39	1.10673e-35	1.07188	1.22427	0.15239
chr11	126209289	126209616	6	2	89	75	54	72	4.00067e-14	8.21566e-12	1.22011	1.10721	-0.1129
chr14	21553230	21553482	1	2	37	44	29	28	3.23354e-08	2.20238e-06	1.22011	1.07188	-0.14823
chr2	99350539	99351312	6	4	104	93	18	25	3.08882e-13	5.5757e-11	1.21967	0.574029	-0.64564
chr3	69733636	69734136	2	0	29	35	22	18	2.11257e-06	8.57337e-05	1.21748	1.02119	-0.19629
chr5	131780900	131782112	14	12	239	219	106	122	1.0659e-29	1.51916e-26	1.2156	0.91457	-0.30103
chr1	72583792	72584364	1	0	4	8	25	22	3.24243e-06	0.000123922	0.669007	1.21308	0.544072
chr1	198747121	198747737	4	3	81	63	56	66	5.44848e-14	1.07496e-11	1.21011	1.13918	-0.07093
chr15	90830410	90830868	2	2	44	51	28	17	1.06361e-07	6.30055e-06	1.20862	0.893949	-0.31467
chr1	192758989	192759746	6	13	151	184	101	98	6.45235e-24	5.09208e-21	1.20541	0.98098	-0.22443
chr8	79768178	79769041	7	9	72	72	141	142	2.0926e-26	2.12579e-23	0.909077	1.19957	0.29049
chr9	5787717	5788318	3	0	32	45	25	26	3.9673e-07	2.01619e-05	1.19866	1.02531	-0.17335
chr6	89743307	89743510	5	0	53	55	43	36	1.02442e-09	9.64724e-08	1.19629	1.06339	-0.1329
chr8	71126562	71127193	1	0	28	17	18	21	7.25511e-06	0.000247339	1.19498	1.13566	-0.05932
chr6	151809339	151809675	1	2	37	39	14	20	2.32403e-06	9.28939e-05	1.19312	0.85733	-0.33579
chr6	12592530	12593571	9	4	98	128	104	104	8.59399e-21	4.71637e-18	1.18184	1.14613	-0.03571
chr3	179306614	179307582	12	12	178	155	195	196	5.95144e-37	1.4572e-33	1.11007	1.17942	0.06935
chr11	128188474	128189475	8	6	138	99	89	89	5.39735e-19	2.30088e-16	1.17428	1.05115	-0.12313
chr10	94998026	94998611	3	0	31	41	21	19	3.60455e-06	0.000135941	1.17026	0.92428	-0.24598
chr11	66418227	66418923	4	0	37	49	20	26	1.23784e-06	5.45971e-05	1.16633	0.903089	-0.26324
chr8	103403119	103403691	0	3	25	46	13	12	1.9967e-05	0.000584563	1.16435	0.73239	-0.43196
chr8	30273147	30273877	3	2	49	51	19	26	1.72264e-07	9.62533e-06	1.1635	0.827002	-0.3365
chr2	101358842	101359855	5	8	123	92	81	85	7.80418e-18	2.85528e-15	1.16037	1.04922	-0.11115
chr7	41142768	41143712	12	16	166	156	233	197	1.52454e-39	4.41152e-36	1.03343	1.15836	0.12493
chr4	103445760	103446782	5	6	100	85	90	83	1.1843e-18	4.8329e-16	1.1579	1.1291	-0.0288
chr19	10496714	10497376	0	5	56	42	14	17	9.24865e-07	4.23376e-05	1.1549	0.673412	-0.48149
chr8	17208423	17209010	12	6	148	134	110	107	1.22109e-22	8.63725e-20	1.15229	1.03941	-0.11288
chr5	58886790	58887574	0	5	54	43	32	25	8.71005e-08	5.31118e-06	1.15054	0.925752	-0.22479
chr2	39931159	39931573	0	2	7	14	27	27	4.06767e-06	0.000150903	0.75967	1.14613	0.38646
chr1	198873285	198873873	1	2	34	34	12	13	1.55814e-05	0.000476426	1.14613	0.73239	-0.41374
chr21	40152691	40153254	4	0	36	46	9	21	2.4608e-05	0.000693579	1.14613	0.726999	-0.41913
chr13	97967466	97968371	10	3	101	106	29	34	5.09227e-12	7.46952e-10	1.14406	0.636819	-0.50724
chr5	37317701	37318603	7	3	40	21	96	68	1.03573e-13	1.99803e-11	0.720159	1.14093	0.42077
chr7	111696476	111696919	2	0	17	21	32	21	4.08636e-06	0.000151498	1	1.1383	0.1383
chr3	53919328	53919947	6	6	58	63	101	89	1.12862e-17	4.0214e-15	0.943782	1.13717	0.19339
chr5	131810268	131812028	23	43	480	450	137	130	4.70685e-51	2.36559e-47	1.13691	0.59724	-0.53967
chr6	113969965	113971294	5	10	137	94	39	34	1.13984e-13	2.18231e-11	1.13691	0.644611	-0.4923
chr7	35054917	35055589	5	4	72	76	73	53	9.32148e-14	1.80918e-11	1.1347	1.06582	-0.06888
chr6	31546102	31546733	0	5	55	38	24	24	6.27971e-07	3.00279e-05	1.13262	0.853872	-0.27875
chr5	97430797	97431420	5	6	84	90	35	48	2.3485e-11	3.04288e-09	1.13157	0.815477	-0.31609
chr3	15402137	15402931	13	5	131	136	44	44	4.11091e-15	9.88804e-13	1.12872	0.65321	-0.47551
chr19	45477944	45478548	0	3	34	31	21	14	1.41688e-05	0.000438999	1.1271	0.86923	-0.25787
chr6	26464042	26464906	9	8	131	120	94	73	1.13768e-18	4.68269e-16	1.12437	0.949136	-0.17523
chr2	224753814	224754823	16	18	259	216	115	139	1.8552e-27	2.05994e-24	1.12222	0.85194	-0.27028
chr11	89327342	89327914	0	2	31	19	25	26	1.82831e-06	7.58745e-05	1.11394	1.12222	0.00828
chrX	71209517	71210319	1	6	55	61	32	49	4.80067e-09	3.96215e-07	1.11764	0.964837	-0.1528
chr14	23777397	23777983	5	0	46	43	40	35	2.36695e-08	1.65705e-06	1.11394	1.04139	-0.07255
chr4	186411268	186412100	1	4	42	47	30	28	1.35765e-07	7.79108e-06	1.11394	0.933052	-0.18089
chr2	10763962	10764308	1	2	34	29	16	15	2.3596e-05	0.000670995	1.11394	0.81954	-0.2944
chr5	127299546	127300040	8	4	88	91	23	20	3.74753e-11	4.71483e-09	1.11155	0.507082	-0.60447
chr1	117116407	117116636	3	5	53	36	66	61	6.40206e-12	9.23472e-10	0.95904	1.11059	0.15155
chr5	176734014	176734323	5	1	44	29	56	45	1.96926e-09	1.75581e-07	0.97197	1.10975	0.13778
chr6	160136629	160138302	39	50	569	596	617	539	1.01087e-104	4.82646e-100	1.10803	1.10467	-0.00336
chr1	114449357	114449729	5	11	135	93	80	94	1.37188e-16	4.21228e-14	1.10646	0.990237	-0.11622
chr9	128623601	128624546	2	5	56	57	58	55	2.93888e-12	4.47586e-10	1.10646	1.10646	0
chr3	194239090	194239949	2	3	41	35	39	48	3.14995e-09	2.69286e-07	1.04699	1.10429	0.0573
chr2	70296072	70296733	2	2	45	29	26	24	1.62726e-06	6.86344e-05	1.10266	0.937849	-0.16481
chr7	106408477	106409167	4	2	57	42	10	20	3.54785e-06	0.000134173	1.10123	0.60206	-0.49917
chr3	107727680	107728371	20	19	273	241	236	201	1.00197e-41	3.2993e-38	1.09987	1.02968	-0.07019
chr21	37294824	37295488	5	1	24	45	45	53	1.65866e-08	1.2132e-06	0.94817	1.09691	0.14874
chr1	28441744	28442297	5	1	58	40	13	25	6.57112e-06	0.000227184	1.09691	0.69897	-0.39794
chr6	74444195	74445269	2	9	77	59	75	85	1.82549e-14	3.97985e-12	1.02594	1.09558	0.06964
chr10	51811752	51812400	8	12	162	110	78	94	7.12366e-17	2.32166e-14	1.09533	0.89813	-0.1972
chr4	74608940	74610528	48	48	636	578	202	225	4.1321e-58	2.81842e-54	1.0937	0.64123	-0.45247
chr8	43015106	43015640	1	2	22	29	36	24	9.33353e-07	4.26852e-05	1.02531	1.09342	0.06811
chr2	146402310	146402785	2	0	14	19	18	29	2.82351e-05	0.000778136	0.94201	1.08814	0.14613
chr16	57272722	57273480	0	8	63	52	67	53	1.29374e-11	1.76235e-09	1.06819	1.08636	0.01817
chr9	37587317	37588008	6	8	88	105	90	97	4.20805e-18	1.61378e-15	1.08591	1.07234	-0.01357
chr12	105323735	105325494	15	10	171	153	191	124	3.6763e-27	3.9006e-24	1.08186	1.0697	-0.01216
chr1	85066336	85066824	11	10	129	146	87	59	1.00158e-16	3.14612e-14	1.08075	0.80853	-0.27222
chr9	16060511	16061277	8	9	106	120	108	116	3.11054e-21	1.84634e-18	1.07918	1.07536	-0.00382
chr1	208004888	208005909	8	11	121	129	73	70	1.63622e-16	4.96013e-14	1.07918	0.83915	-0.24003
chr15	60820469	60821391	7	2	52	45	64	66	1.18689e-11	1.62841e-09	0.954247	1.07918	0.12493
chr1	161065975	161066939	6	9	103	98	73	60	1.16959e-14	2.62789e-12	1.07705	0.899881	-0.17717
chr5	115276546	115277548	14	17	117	141	203	185	2.77177e-31	4.48608e-28	0.89646	1.07255	0.17609
chr5	176964376	176965640	19	11	112	92	203	172	8.98317e-29	1.14375e-25	0.80872	1.07119	0.26247
chr4	873310	874054	3	3	25	35	61	31	4.22758e-08	2.8015e-06	0.8893	1.07004	0.18074
chr18	8224413	8225122	3	6	18	20	50	77	1.98982e-11	2.62808e-09	0.560667	1.0692	0.50853
chr11	12139004	12139940	7	6	103	70	87	55	3.47347e-13	6.18816e-11	1.06695	0.982269	-0.08468
chr11	72191139	72191653	2	2	34	34	3	3	5.09364e-06	0.00018277	1.06695	0.124939	-0.94201
chr10	52146540	52147309	2	2	30	38	18	17	2.29934e-05	0.000656401	1.06695	0.790049	-0.2769
chr2	235992171	235993109	20	14	130	148	205	210	1.10029e-31	1.8433e-28	0.89086	1.06384	0.17298
chr2	192797672	192798781	11	6	90	128	76	76	2.94169e-14	6.1602e-12	1.06367	0.908766	-0.1549
chr3	185512116	185512734	5	0	44	35	24	17	1.9677e-05	0.000579325	1.06339	0.788372	-0.27502
chr8	23462992	23464239	18	35	336	296	281	263	1.37834e-47	5.98269e-44	1.06173	0.99683	-0.0649
chr7	22155060	22156536	18	6	152	145	64	59	6.23737e-15	1.46342e-12	1.0607	0.68194	-0.37876
chr1	156134734	156135571	2	4	33	31	52	38	1.03642e-08	7.94292e-07	0.91645	1.0607	0.14425
chr2	36553316	36553969	0	6	31	37	49	41	1.87172e-08	1.35301e-06	0.94201	1.0607	0.11869
chr6	81257539	81258076	0	5	26	11	44	34	9.94668e-07	4.50578e-05	0.745962	1.05799	0.31203
chr10	112751626	112752107	2	1	8	12	24	31	7.52315e-06	0.000255111	0.64345	1.0569	0.41345
chr6	160097534	160099860	51	51	561	622	411	473	1.47914e-63	1.56938e-59	1.05669	0.9304	-0.12629
chr8	90838130	90839178	10	11	62	65	148	112	2.08887e-21	1.27864e-18	0.74886	1.05657	0.30771
chr8	126163923	126164648	2	7	34	51	67	56	1.31031e-10	1.49134e-08	0.898127	1.05552	0.15739
chr13	53179855	53180652	0	4	31	11	33	33	6.7281e-06	0.000231559	0.865299	1.05436	0.18906
chr9	114727685	114728299	6	5	49	96	59	42	2.3541e-09	2.06424e-07	1.05338	0.898897	-0.15448
chr9	71708279	71708974	12	10	154	115	115	86	1.26192e-18	5.0853e-16	1.05276	0.92729	-0.12547
chr7	18569789	18570435	2	10	50	67	83	73	4.53563e-13	7.97627e-11	0.929422	1.05253	0.12311
chr2	64431097	64432118	7	10	118	94	87	56	3.37621e-14	6.99345e-12	1.05166	0.882616	-0.16904
chr15	100020288	100020815	1	9	62	71	56	63	2.32392e-11	3.01923e-09	1.05115	1.00361	-0.04754
chr7	6407179	6408089	6	8	94	84	27	32	2.38415e-10	2.56958e-08	1.05115	0.58121	-0.46994
chr16	58382664	58383784	3	12	105	84	60	55	3.82191e-12	5.6847e-10	1.05058	0.837741	-0.21284
chr12	47040526	47041396	4	6	83	49	50	47	1.01084e-09	9.53819e-08	1.04792	0.916459	-0.13146
chr22	44443616	44444374	3	7	67	65	35	39	6.13139e-09	4.94922e-07	1.04792	0.801629	-0.24629
chr10	67156398	67157038	2	2	23	23	32	33	9.60433e-07	4.3756e-05	0.903089	1.04792	0.14483
chr5	121498838	121500032	24	17	84	86	257	219	5.711e-38	1.51486e-34	0.60206	1.04596	0.4439
chr7	980214	981238	2	5	47	49	56	42	4.67903e-10	4.74315e-08	1.03699	1.04576	0.00877
chr10	62271141	62272097	5	5	32	39	72	58	2.65892e-11	3.43112e-09	0.784139	1.04139	0.25725
chr9	91386742	91386976	3	2	43	32	29	35	4.61553e-07	2.30032e-05	1.04139	0.974442	-0.06695
chr1	150132658	150132961	3	3	40	46	14	26	1.23114e-05	0.000389797	1.04139	0.72016	-0.32123
chr15	44090549	44091245	6	6	80	71	19	29	1.64603e-08	1.20537e-06	1.03856	0.552842	-0.48572
chr2	64406642	64407451	2	6	59	48	48	25	1.06076e-07	6.28757e-06	1.03743	0.87506	-0.16237
chr5	127259252	127260372	2	11	78	83	73	42	9.85993e-11	1.14962e-08	1.0361	0.892099	-0.144
chr11	117815273	117816468	57	69	738	649	430	413	2.91686e-76	6.96335e-72	1.03549	0.81965	-0.21584
chr6	157942394	157943182	5	3	50	56	38	40	2.14326e-08	1.51827e-06	1.03342	0.90309	-0.13033
chr5	150406358	150406902	6	11	112	91	53	73	2.51007e-12	3.89739e-10	1.033	0.828456	-0.20454
chr9	27179145	27180414	20	7	159	150	113	110	9.37641e-19	3.90988e-16	1.03036	0.88978	-0.14058
chr16	23156761	23157314	3	13	68	68	95	96	1.99742e-15	5.07277e-13	0.884607	1.03029	0.14568
chr7	128348239	128348852	3	2	18	19	32	41	6.25231e-07	2.99118e-05	0.745962	1.02996	0.284
chr13	49601014	49601486	4	1	36	37	20	16	3.63604e-05	0.000960999	1.02996	0.734682	-0.29528
chrX	104728064	104728721	5	8	85	73	40	44	6.36715e-10	6.20413e-08	1.02803	0.758409	-0.26962
chr6	18501553	18502470	12	11	137	118	142	122	1.57362e-23	1.19259e-20	1.01199	1.02694	0.01495
chr6	29528621	29529572	8	19	140	166	146	100	8.0457e-21	4.46681e-18	1.02615	0.93205	-0.0941
chr10	81090929	81092049	12	21	131	144	196	173	2.08668e-29	2.84656e-26	0.89841	1.0253	0.12689
chr11	22899701	22900906	4	6	41	54	60	65	6.09585e-11	7.38704e-09	0.907589	1.02462	0.11703
chr2	38060558	38060980	4	1	40	32	37	15	1.83373e-05	0.000546349	1.02413	0.887292	-0.13684
chr2	161993224	161993867	6	8	74	75	86	80	3.7731e-15	9.1446e-13	0.97486	1.02119	0.04633
chr2	223595154	223596655	33	55	452	487	365	344	9.08451e-59	6.67299e-55	1.01935	0.89763	-0.12172
chr3	113394822	113395604	1	6	44	48	47	37	1.48842e-08	1.10607e-06	1.01889	0.980257	-0.03863
chr11	125384173	125384802	16	26	221	235	210	199	2.12212e-35	4.40529e-32	1.01742	0.97039	-0.04703
chr2	206578981	206579594	9	12	108	129	39	71	4.26868e-11	5.31448e-09	1.01667	0.68749	-0.32918
chr5	133435816	133436715	12	12	133	135	135	102	2.27321e-21	1.37475e-18	1.01639	0.96343	-0.05296
chr5	66106259	66107108	7	7	61	52	72	92	3.43162e-13	6.1365e-11	0.85658	1.01599	0.15941
chr1	161998573	161999304	2	10	73	70	42	35	8.64356e-09	6.77654e-07	1.01524	0.751502	-0.26374
chr12	120557191	120557597	3	10	80	73	41	36	3.19238e-09	2.72668e-07	1.01424	0.721539	-0.2927
chr5	130729256	130730371	8	10	35	48	112	92	2.094e-16	6.22924e-14	0.62839	1.01284	0.38445
chr5	32290953	32291602	0	6	15	29	48	32	1.87447e-06	7.74514e-05	0.75967	1.01072	0.25105
chr3	69484686	69485419	6	5	73	58	36	35	2.59374e-08	1.8013e-06	1.00991	0.749377	-0.26053
chr3	73021813	73023233	12	27	218	197	116	82	7.58918e-21	4.26293e-18	1.00736	0.68825	-0.31911
chr20	43223259	43224029	19	24	231	223	151	159	5.21952e-28	6.1533e-25	1.00575	0.84094	-0.16481
chr9	114857027	114858435	30	14	231	232	103	95	1.41087e-20	7.61159e-18	1.00469	0.63827	-0.36642
chr6	38099076	38100224	13	13	170	110	82	78	6.53923e-15	1.53049e-12	1.00309	0.76236	-0.24073
chr17	34218974	34220235	22	44	340	342	208	189	1.49753e-36	3.48783e-33	1.00255	0.76846	-0.23409
chr1	201372954	201373846	26	24	251	270	127	138	2.34565e-26	2.35777e-23	1.0025	0.71051	-0.29199
chr7	150143430	150144006	5	11	93	86	44	55	1.67873e-10	1.85536e-08	1.00241	0.749047	-0.25336
chr5	148399276	148399764	6	6	51	87	32	29	1.55191e-07	8.77921e-06	1	0.653212	-0.34679
chr5	34618593	34619299	4	8	83	54	47	47	3.61379e-09	3.06197e-07	0.996882	0.836142	-0.16074
chrX	45331937	45332785	4	7	66	59	63	64	5.59702e-12	8.17225e-10	0.989857	0.996647	0.00679
chr13	103295885	103296730	8	3	48	78	66	57	2.51675e-10	2.69123e-08	0.993267	0.982967	-0.0103
chr9	7075893	7077340	19	11	102	86	168	145	1.42535e-22	9.93491e-20	0.7736	0.99316	0.21956
chr2	61663183	61663848	2	8	64	52	31	31	3.29815e-07	1.70887e-05	0.992699	0.726999	-0.2657
chr12	109007116	109007826	12	6	78	116	59	65	8.79142e-11	1.03899e-08	0.99123	0.79934	-0.19189
chr6	52894549	52895166	4	4	43	31	49	47	1.38266e-08	1.03636e-06	0.88081	0.99123	0.11042
chr3	171965314	171966112	4	4	66	30	51	29	5.92644e-07	2.86833e-05	0.99123	0.91381	-0.07742
chr11	6648711	6649508	5	3	40	56	34	29	9.76704e-07	4.43703e-05	0.99123	0.81291	-0.17832
chr4	177358857	177359464	7	15	70	68	138	95	2.26893e-17	7.85007e-15	0.76592	0.99086	0.22494
chr2	27933844	27934661	5	2	41	45	46	28	3.2038e-07	1.6645e-05	0.990237	0.926567	-0.06367
chr15	82533598	82534497	13	9	115	117	102	77	6.24566e-16	1.69916e-13	0.98901	0.87747	-0.11154
chr21	40203072	40204049	15	20	175	183	97	93	1.04568e-19	5.0431e-17	0.9881	0.7151	-0.273
chr7	55207859	55208943	2	10	61	66	57	77	3.79542e-11	4.76879e-09	0.964462	0.987412	0.02295
chr2	175655993	175656907	10	18	157	132	95	114	1.08121e-17	3.88141e-15	0.98677	0.84716	-0.13961
chr6	36381685	36382580	2	6	53	42	22	30	4.2621e-06	0.00015676	0.98677	0.73239	-0.25438
chr4	173919557	173920578	20	17	64	58	177	198	1.35607e-28	1.68172e-25	0.50236	0.98528	0.48292
chr1	176152661	176153147	0	4	30	26	22	30	1.30262e-05	0.000409576	0.985279	0.954239	-0.03104
chr1	169085533	169085830	2	5	40	45	34	33	4.67312e-07	2.32538e-05	0.985277	0.884607	-0.10067
chr7	94236475	94237302	3	4	48	37	25	24	6.44232e-06	0.000223297	0.985277	0.753327	-0.23195
chr2	219598182	219599354	17	22	155	157	210	184	5.17135e-31	8.23029e-28	0.88415	0.98492	0.10077
chr14	103603761	103605610	12	14	115	142	10	15	2.35969e-16	6.86978e-14	0.96614	-0.0158	-0.98194
chr2	28519127	28519662	3	2	20	20	31	34	4.0583e-06	0.000150614	0.778152	0.980972	0.20282
chr6	4943785	4944383	4	1	33	32	38	22	4.79923e-06	0.000173724	0.980972	0.947292	-0.03368
chr9	123687922	123689165	41	65	529	501	364	286	4.35296e-55	2.77112e-51	0.98026	0.78083	-0.19943
chr11	72473820	72474516	6	1	46	38	29	21	1.77154e-05	0.000530968	0.980257	0.761757	-0.2185
chr2	197069386	197070541	12	15	123	152	67	52	5.32519e-14	1.06283e-11	0.98008	0.62039	-0.35969
chr4	185249106	185250280	38	31	313	360	222	237	7.13246e-35	1.41893e-31	0.97804	0.81244	-0.1656
chr14	102120228	102121067	6	2	41	48	40	53	2.77856e-08	1.92266e-06	0.95904	0.97772	0.01868
chr8	8727783	8728454	4	2	32	20	34	40	1.60352e-06	6.78368e-05	0.8293	0.97772	0.14842
chr20	8447285	8447866	4	6	58	54	22	51	1.3383e-06	5.8248e-05	0.977719	0.795879	-0.18184
chr2	57661619	57661891	2	2	17	19	28	27	1.82588e-05	0.000544861	0.801629	0.977719	0.17609
chr8	118658094	118659043	4	11	45	47	79	80	1.80051e-12	2.85602e-10	0.742681	0.976381	0.2337
chr7	38784153	38785125	16	15	61	63	134	176	1.42431e-21	8.83172e-19	0.58186	0.97564	0.39378
chr3	11475278	11476088	3	9	44	52	66	64	1.13468e-10	1.31176e-08	0.845102	0.974442	0.12934
chr17	34216793	34217661	25	26	254	241	156	170	1.06505e-27	1.22533e-24	0.97208	0.79159	-0.18049
chr15	80258162	80258991	14	9	120	112	104	120	3.94631e-18	1.5195e-15	0.97128	0.95617	-0.01511
chr9	123659276	123659833	7	7	75	72	32	25	3.88711e-08	2.61077e-06	0.96907	0.56673	-0.40234
chr12	397372	398372	2	7	63	37	51	46	1.28617e-08	9.71662e-07	0.967207	0.954247	-0.01296
chr4	139874762	139875917	11	24	176	165	102	129	2.17478e-18	8.54618e-16	0.96709	0.79916	-0.16793
chr4	114837452	114838190	7	6	70	67	14	15	5.69156e-08	3.64515e-06	0.966919	0.315269	-0.65165
chr6	126094271	126095329	18	14	154	159	76	62	1.18915e-15	3.10253e-13	0.96683	0.61465	-0.35218
chr6	11494312	11495734	18	11	130	155	64	64	1.46664e-13	2.75691e-11	0.96652	0.62258	-0.34394
chr2	110040230	110040967	4	6	50	59	44	36	5.52245e-08	3.55833e-06	0.966139	0.834629	-0.13151
chr11	85664441	85665467	6	12	108	74	93	67	3.81247e-13	6.75429e-11	0.96379	0.90849	-0.0553
chr10	51580596	51581149	2	7	50	49	24	32	3.42067e-06	0.000129826	0.962927	0.722037	-0.24089
chr12	31087785	31088146	6	4	43	65	36	61	6.2909e-08	3.97567e-06	0.962209	0.916459	-0.04575
chrX	47907154	47908026	9	3	39	38	77	49	3.05293e-09	2.6146e-07	0.751502	0.961082	0.20958
chr5	40406137	40406438	4	1	33	16	34	28	1.87228e-05	0.000555409	0.862472	0.961082	0.09861
chr8	13085082	13086242	13	9	111	106	47	39	5.63577e-11	6.88191e-09	0.96023	0.56427	-0.39596
chr2	37843046	37844243	28	29	283	253	139	112	3.61944e-26	3.52677e-23	0.95993	0.63227	-0.32766
chr4	177357575	177358473	14	29	104	100	239	169	1.71308e-27	1.92806e-24	0.66066	0.95957	0.29891
chr4	26346925	26348353	26	26	244	202	261	228	4.63981e-37	1.16595e-33	0.91889	0.95869	0.0398
chr20	1474154	1474709	1	8	22	22	49	49	5.67264e-08	3.63548e-06	0.621367	0.958607	0.33724
chr10	79385222	79385635	6	5	52	64	18	24	2.72466e-06	0.000106457	0.957937	0.529507	-0.42843
chr2	120967531	120968584	10	19	127	152	128	109	2.07742e-19	9.4654e-17	0.95735	0.88704	-0.07031
chr7	6422312	6422959	6	9	89	63	38	30	3.96825e-08	2.65359e-06	0.957071	0.614651	-0.34242
chr1	61767403	61768563	30	36	198	181	303	310	3.97225e-42	1.35469e-38	0.74841	0.95637	0.20796
chr6	132488728	132489974	2	12	69	73	34	39	1.46917e-07	8.36067e-06	0.95424	0.67094	-0.2833
chr8	99223683	99224008	4	2	22	17	34	36	3.70236e-06	0.000139187	0.70969	0.95424	0.24455
chr5	40142025	40142929	3	7	54	52	50	32	8.78879e-08	5.34214e-06	0.954239	0.845099	-0.10914
chr21	29019443	29020525	11	8	93	93	66	61	1.20715e-11	1.65383e-09	0.95194	0.78837	-0.16357
chr1	166811572	166811843	3	10	67	65	10	26	4.86023e-06	0.000175599	0.951009	0.403689	-0.54732
chr20	48760854	48761344	1	9	48	57	42	40	1.69808e-07	9.51032e-06	0.950199	0.845099	-0.1051
chr8	17126797	17127631	2	4	40	29	43	23	2.81569e-06	0.000109699	0.94817	0.92942	-0.01875
chr1	179684505	179685360	7	14	70	86	99	103	4.00384e-15	9.65482e-13	0.83693	0.9479	0.11097
chr4	11668641	11669078	5	0	29	23	27	33	2.307e-05	0.000658194	0.887292	0.947292	0.06
chr1	212661749	212662483	12	23	170	154	100	102	1.12064e-17	4.00789e-15	0.94502	0.74143	-0.20359
chr12	109105186	109106149	13	6	83	100	77	89	7.43558e-13	1.25226e-10	0.94495	0.90309	-0.04186
chr8	30336559	30337263	3	4	18	17	48	29	1.51518e-06	6.46785e-05	0.613957	0.943387	0.32943
chr2	206155040	206155641	4	3	36	41	34	29	2.50692e-06	9.89206e-05	0.943387	0.858667	-0.08472
chr12	101794900	101796083	10	7	83	80	69	57	4.461e-11	5.50369e-09	0.938726	0.828456	-0.11027
chr5	170481019	170481787	6	4	52	50	22	21	8.8605e-06	0.000293951	0.937849	0.574029	-0.36382
chr13	99727660	99728748	15	9	94	129	74	42	5.8149e-10	5.73035e-08	0.93721	0.65691	-0.2803
chr2	189969357	189970214	17	21	164	180	75	92	6.17078e-16	1.68358e-13	0.93702	0.62583	-0.31119
chr9	13019843	13020668	4	5	36	44	61	32	1.38599e-07	7.94415e-06	0.872417	0.936327	0.06391
chr5	76126472	76127481	52	48	447	430	432	403	3.01323e-62	2.87736e-58	0.93539	0.91413	-0.02126
chr18	43631674	43632749	16	16	145	146	99	100	4.58931e-17	1.52166e-14	0.93539	0.77172	-0.16367
chr7	157089543	157090540	19	15	106	117	163	145	5.65284e-22	3.69723e-19	0.79588	0.93506	0.13918
chr11	102842254	102843020	6	12	101	69	8	11	2.52753e-10	2.69974e-08	0.9345	0.02119	-0.91331
chr17	58168774	58169922	9	6	75	69	68	45	1.06455e-09	1.00054e-07	0.933901	0.830251	-0.10365
chr1	28496470	28496924	6	4	52	49	24	38	4.59203e-06	0.000167174	0.933659	0.726999	-0.20666
chr5	149773431	149774282	4	8	69	49	39	74	1.59905e-08	1.17639e-06	0.933052	0.914572	-0.01848
chr10	70825177	70826172	16	14	138	134	52	37	6.87461e-13	1.16188e-10	0.9326	0.45389	-0.47871
chr19	4229074	4230048	11	9	101	85	25	25	2.25055e-09	1.98804e-07	0.93174	0.37358	-0.55816
chr4	89303496	89304187	11	19	57	88	113	158	1.10824e-15	2.89938e-13	0.66217	0.93101	0.26884
chr2	63902942	63904024	17	15	128	160	103	95	3.79003e-16	1.06133e-13	0.93092	0.76955	-0.16137
chr11	441571	442344	4	8	60	57	29	25	1.46694e-06	6.27598e-05	0.929422	0.602062	-0.32736
chr22	26928297	26929409	22	10	121	166	123	111	7.62045e-16	2.03264e-13	0.92942	0.84143	-0.08799
chr3	138442225	138442996	11	3	69	65	47	44	8.45091e-08	5.18628e-06	0.92942	0.76436	-0.16506
chr7	92794780	92795367	4	4	33	29	39	44	4.03933e-07	2.04843e-05	0.80618	0.92942	0.12324
chr18	52935202	52935677	1	7	46	37	33	29	5.30342e-06	0.000189219	0.92942	0.80618	-0.12324
chr12	14515205	14515745	3	16	77	57	95	81	4.21765e-12	6.23449e-10	0.81132	0.9282	0.11688
chr5	96106947	96107755	5	6	45	63	29	13	1.7151e-05	0.000516808	0.927447	0.529507	-0.39794
chr11	111806841	111807189	9	11	86	98	43	36	2.34823e-09	2.06288e-07	0.92709	0.56607	-0.36102
chr20	8567790	8568474	13	19	162	122	65	52	4.58162e-13	8.01289e-11	0.92489	0.54407	-0.38082
chr19	39584229	39584931	2	6	43	39	37	29	2.19741e-06	8.86493e-05	0.92428	0.83251	-0.09177
chr12	46027076	46027901	4	12	77	72	35	44	8.54996e-08	5.23361e-06	0.923707	0.653217	-0.27049
chr2	37854645	37855394	6	5	52	55	55	47	3.96234e-09	3.33364e-07	0.923487	0.903087	-0.0204
chr2	203037160	203038245	15	10	111	113	74	84	7.93877e-13	1.32764e-10	0.92275	0.77276	-0.14999
chr12	52634840	52635665	10	7	73	84	66	46	1.33447e-09	1.22765e-07	0.922646	0.778146	-0.1445
chrX	119786821	119787744	4	6	58	38	57	41	2.22895e-08	1.57546e-06	0.912049	0.920819	0.00877
chr8	62357048	62357571	2	5	30	22	40	33	2.92301e-06	0.00011328	0.778147	0.920817	0.14267
chr5	114785972	114787082	23	36	286	219	179	160	1.07953e-25	9.91202e-23	0.91968	0.74742	-0.17226
chr6	11209774	11210462	20	17	190	132	104	77	1.04368e-14	2.35051e-12	0.91949	0.67139	-0.2481
chr7	44425824	44426640	3	8	38	29	37	69	2.13553e-07	1.15602e-05	0.724907	0.919477	0.19457
chr15	42463187	42464421	7	4	58	48	50	33	2.58414e-07	1.37166e-05	0.919477	0.815477	-0.104
chr6	167010182	167010577	7	11	88	76	66	69	1.90806e-11	2.54118e-09	0.91908	0.83569	-0.08339
chr12	105605984	105606811	8	19	138	100	54	63	1.04599e-10	1.21512e-08	0.91781	0.61315	-0.30466
chr9	97569605	97570273	8	5	53	69	25	26	3.13576e-06	0.000120595	0.917329	0.548189	-0.36914
chr13	106807744	106808091	6	4	40	57	35	31	3.18156e-06	0.000122012	0.916459	0.753329	-0.16313
chr5	150464955	150466216	46	51	409	405	304	186	1.09787e-33	1.90612e-30	0.91605	0.69633	-0.21972
chr2	238546009	238547160	11	8	83	88	69	76	8.14845e-12	1.15104e-09	0.91583	0.8451	-0.07073
chrX	44936645	44937543	4	12	76	70	56	28	2.02394e-07	1.1025e-05	0.914987	0.679227	-0.23576
chr4	83608890	83609882	3	9	53	60	50	47	1.70799e-08	1.24123e-06	0.914572	0.849512	-0.06506
chr5	81401008	81401783	5	8	30	39	73	48	6.47245e-09	5.20254e-07	0.675169	0.913819	0.23865
chr3	57079961	57080928	11	7	72	90	42	57	2.30622e-08	1.62407e-06	0.91381	0.70329	-0.21052
chr19	10396856	10400383	71	123	812	792	216	158	2.21833e-61	1.92573e-57	0.91349	0.28293	-0.63056
chr1	22555763	22556635	8	7	79	58	44	42	6.44808e-08	4.06693e-06	0.912561	0.714031	-0.19853
chr6	138005568	138006361	10	29	149	184	84	84	4.71007e-14	9.54924e-12	0.91226	0.61767	-0.29459
chr16	73299111	73300177	24	17	180	168	145	127	8.74196e-21	4.77016e-18	0.9106	0.80428	-0.10632
chr20	46115709	46116704	15	21	150	157	126	106	9.12086e-19	3.82e-16	0.91018	0.78944	-0.12074
chr1	76930157	76931452	32	32	261	273	250	225	8.07222e-36	1.71294e-32	0.90962	0.85898	-0.05064
chr1	169689605	169691761	31	42	307	300	56	66	3.74876e-28	4.47466e-25	0.90956	0.21836	-0.6912
chr17	49352405	49353178	5	2	18	19	38	33	7.20773e-06	0.000245988	0.636817	0.909077	0.27226
chr1	47575166	47575534	1	6	19	35	40	31	1.11632e-05	0.000358314	0.793947	0.909077	0.11513
chr11	47684528	47685170	4	4	35	39	41	38	3.8691e-07	1.97363e-05	0.88081	0.90849	0.02768
chr22	46940830	46941730	21	21	201	153	87	92	9.1011e-16	2.40075e-13	0.908	0.61423	-0.29377
chr1	199193017	199193772	9	13	92	100	23	14	3.70723e-10	3.83955e-08	0.90759	0.21085	-0.69674
chr8	134963074	134963894	15	16	101	105	138	126	3.24467e-19	1.4411e-16	0.79955	0.90637	0.10682
chr19	41689018	41689921	9	13	99	92	90	101	3.56684e-15	8.66669e-13	0.90535	0.90535	0
chr3	177055382	177056078	7	8	71	63	33	42	2.90125e-07	1.52389e-05	0.903091	0.656041	-0.24705
chr22	32533697	32534471	6	8	63	63	22	37	3.15205e-06	0.000121172	0.90309	0.58121	-0.32188
chr1	243443896	243444331	2	6	13	31	51	27	1.97017e-05	0.000579765	0.66276	0.90309	0.24033
chr6	144619150	144619827	5	3	47	31	28	27	2.80401e-05	0.000774089	0.90309	0.75587	-0.14722
chr7	18901009	18901770	7	9	22	15	83	59	7.87796e-12	1.11946e-09	0.335787	0.903087	0.5673
chr19	52733749	52734660	4	3	34	36	31	30	7.22312e-06	0.000246425	0.903087	0.845097	-0.05799
chr6	26426886	26427657	2	5	39	31	30	27	1.45759e-05	0.000450444	0.903087	0.816607	-0.08648
chr3	158360538	158361145	4	13	69	71	79	71	9.11918e-12	1.27895e-09	0.873536	0.903086	0.02955
chr4	160127464	160128598	13	27	173	159	133	122	1.60491e-19	7.47582e-17	0.9005	0.78668	-0.11382
chr3	112242425	112243883	10	7	75	74	50	66	2.87928e-09	2.48145e-07	0.900226	0.793126	-0.1071
chr13	96600942	96601600	8	7	75	58	37	48	1.86149e-07	1.02808e-05	0.899881	0.709071	-0.19081
chr6	21062070	21062688	5	5	54	39	32	21	2.08555e-05	0.000606428	0.898539	0.661179	-0.23736
chr1	56599263	56600135	15	24	150	163	165	157	3.93309e-24	3.18284e-21	0.88553	0.89777	0.01224
chr3	158138550	158139462	15	22	110	108	152	154	3.86877e-21	2.26646e-18	0.75136	0.89749	0.14613
chr3	14873978	14875133	18	19	138	168	122	102	3.17732e-17	1.07973e-14	0.89749	0.76305	-0.13444
chr4	74901224	74902000	8	16	110	93	30	29	1.56278e-09	1.4172e-07	0.89678	0.37036	-0.52642
chr2	54856853	54857474	6	9	71	61	28	49	1.03222e-06	4.656e-05	0.896651	0.667181	-0.22947
chr1	178112688	178113869	11	12	109	86	83	62	1.12088e-11	1.54449e-09	0.89653	0.76938	-0.12715
chr7	35720946	35721847	5	9	38	86	31	31	1.21188e-05	0.000383953	0.89625	0.60206	-0.29419
chr6	132641115	132641705	3	3	28	22	25	36	2.22967e-05	0.000639955	0.81291	0.89625	0.08334
chr12	113448264	113448882	60	79	53	57	11	5	6.07811e-10	5.97125e-08	-0.1	-0.893947	-0.793947
chr22	31626257	31626969	9	6	75	56	22	24	2.84625e-06	0.000110755	0.893401	0.450791	-0.44261
chr14	72021946	72023443	18	27	190	175	139	132	5.3061e-21	3.05232e-18	0.89257	0.76406	-0.12851
chr3	62609824	62610757	2	11	54	61	31	31	5.09507e-06	0.00018277	0.892099	0.630089	-0.26201
chr14	65547823	65548700	10	13	103	90	94	89	1.32448e-14	2.9413e-12	0.89209	0.86923	-0.02286
chr21	39011737	39012822	18	12	122	125	55	71	9.69969e-11	1.1337e-08	0.89105	0.60206	-0.28899
chr3	27626268	27627068	3	7	51	40	35	39	1.41728e-06	6.09904e-05	0.889299	0.801629	-0.08767
chr1	182746055	182746869	4	6	44	47	13	8	3.65317e-05	0.000965044	0.889299	0.282549	-0.60675
chr12	9913141	9914366	25	44	259	288	157	163	4.00983e-24	3.21767e-21	0.88831	0.6566	-0.23171
chr20	11110750	11111998	6	10	68	69	73	43	3.44313e-09	2.92256e-07	0.887737	0.816607	-0.07113
chr1	162432681	162433435	4	12	69	68	26	18	1.43791e-06	6.16835e-05	0.887737	0.407487	-0.48025
chr3	119201554	119202486	6	6	51	55	38	50	1.97307e-07	1.0791e-05	0.887292	0.808112	-0.07918
chr3	149269238	149269643	5	7	67	39	31	18	3.16541e-05	0.000857011	0.887292	0.561442	-0.32585
chrX	68233880	68234935	11	20	94	101	146	106	3.79189e-17	1.2705e-14	0.77596	0.88632	0.11036
chr6	35335738	35336650	15	6	101	74	50	27	6.11089e-07	2.93381e-05	0.88624	0.5359	-0.35034
chr9	112878683	112879504	22	18	168	153	126	94	8.67259e-17	2.76975e-14	0.88595	0.7231	-0.16285
chr6	106049118	106050047	11	22	131	136	102	143	4.29654e-16	1.19615e-13	0.88568	0.84863	-0.03705
chr1	6595083	6595797	6	14	81	86	32	36	9.19005e-08	5.52972e-06	0.88547	0.50268	-0.38279
chr2	208802399	208803424	14	10	72	94	101	96	1.29318e-13	2.46481e-11	0.81034	0.88388	0.07354
chr14	101315627	101316279	11	13	101	96	55	70	3.1407e-10	3.29208e-08	0.88388	0.68883	-0.19505
chr10	128508713	128509596	7	8	59	69	46	43	8.44068e-08	5.18628e-06	0.883491	0.728591	-0.1549
chr4	20993348	20994448	22	39	241	238	243	225	9.9988e-34	1.76814e-30	0.88281	0.87276	-0.01005
chrX	55781048	55781769	13	25	111	114	141	162	2.19051e-19	9.91346e-17	0.75397	0.88224	0.12827
chr1	66839931	66840804	39	48	332	344	158	162	2.92713e-28	3.53816e-25	0.88184	0.55847	-0.32337
chr3	112082871	112083851	3	8	57	40	40	34	1.963e-06	8.0327e-05	0.881697	0.766867	-0.11483
chr16	16070422	16071648	12	14	113	98	76	50	1.41694e-10	1.59758e-08	0.88122	0.66005	-0.22117
chr16	14751663	14752638	11	7	47	45	78	72	1.45048e-10	1.6295e-08	0.6721	0.88081	0.20871
chr1	86088467	86089440	8	10	75	75	53	46	1.0976e-08	8.38484e-07	0.88081	0.70329	-0.17752
chr14	89742448	89743647	14	21	136	75	146	133	5.14738e-16	1.41651e-13	0.76018	0.88051	0.12033
chr5	66117424	66119300	26	30	213	225	168	122	7.62246e-22	4.85532e-19	0.88002	0.70195	-0.17807
chr12	78139573	78140739	13	17	85	88	130	110	9.50803e-17	3.00639e-14	0.73789	0.87867	0.14078
chr9	86774253	86775531	5	9	43	33	69	50	1.31387e-08	9.91017e-07	0.68797	0.87867	0.1907
chr12	102282704	102283298	9	11	74	90	56	48	6.28805e-09	5.0671e-07	0.87769	0.68289	-0.1948
chr15	89722582	89724042	27	39	271	240	109	129	3.37121e-20	1.73075e-17	0.87761	0.5477	-0.32991
chr9	75087891	75088956	14	14	125	99	105	119	3.00856e-16	8.62733e-14	0.87699	0.87699	0
chr6	35206254	35207067	61	50	32	21	11	2	3.8608e-07	1.97151e-05	-0.31272	-0.876989	-0.564269
chr9	112784223	112784750	4	9	50	61	27	21	1.26646e-05	0.000399259	0.876989	0.522879	-0.35411
chr2	36673278	36674029	6	15	86	85	38	40	5.74426e-08	3.67398e-06	0.87632	0.54136	-0.33496
chr5	150466436	150467082	12	11	86	100	90	95	4.89903e-14	9.9113e-12	0.87622	0.8739	-0.00232
chr22	18264052	18265197	24	29	232	179	80	97	8.63423e-16	2.28391e-13	0.87559	0.51249	-0.3631
chr14	34524870	34525473	7	20	91	124	65	54	1.5144e-09	1.3812e-07	0.87406	0.62039	-0.25367
chr5	179722894	179723245	3	12	61	64	54	52	1.93478e-08	1.38808e-06	0.873351	0.802971	-0.07038
chr3	119095493	119096130	5	6	22	26	46	49	2.66572e-07	1.41105e-05	0.585027	0.872827	0.2878
chrX	25890860	25891910	6	8	57	60	39	62	9.07055e-08	5.46815e-06	0.87143	0.80872	-0.06271
chr12	57457794	57458644	5	12	67	72	52	44	4.55644e-08	3.00275e-06	0.870466	0.712476	-0.15799
chr15	49004672	49005578	6	4	40	44	36	51	5.13082e-07	2.5255e-05	0.855319	0.870209	0.01489
chr12	89888573	89889312	3	7	39	48	28	37	1.05332e-05	0.000340726	0.870209	0.746889	-0.12332
chr8	48129144	48130563	18	12	119	116	108	74	4.56216e-13	8.00756e-11	0.8696	0.75967	-0.10993
chr9	114812654	114813418	1	7	32	40	38	29	8.63404e-06	0.000287875	0.86923	0.83885	-0.03038
chr6	138170313	138171208	16	26	184	139	37	31	1.319e-14	2.93596e-12	0.86843	0.20165	-0.66678
chr2	68989394	68990436	10	14	103	87	95	52	1.71048e-10	1.88609e-08	0.86833	0.75822	-0.11011
chr2	216477354	216478212	5	6	39	29	41	53	4.97918e-07	2.45974e-05	0.731157	0.868327	0.13717
chr5	56871804	56872707	3	11	73	43	14	8	1.05099e-05	0.000340088	0.86776	0.17609	-0.69167
chr15	91220944	91221711	4	5	50	29	31	31	2.10995e-05	0.000611846	0.867097	0.764787	-0.10231
chr12	66223922	66224593	5	4	28	51	38	26	2.63567e-05	0.000733883	0.867097	0.778147	-0.08895
chr11	128449765	128450103	5	7	55	46	51	45	4.54488e-08	2.9972e-06	0.866712	0.845102	-0.02161
chr9	135662384	135663844	22	30	168	135	218	177	2.10924e-25	1.90012e-22	0.75191	0.8664	0.11449
chr12	91800365	91801408	24	29	177	224	137	120	1.2187e-18	4.95211e-16	0.86495	0.67294	-0.19201
chr10	63814243	63815176	10	31	153	160	127	127	8.67008e-17	2.76975e-14	0.86484	0.77477	-0.09007
chr9	114790795	114791756	8	6	13	11	70	45	5.4053e-10	5.38224e-08	0.21085	0.86407	0.65322
chr3	173488598	173489357	10	4	66	49	24	24	3.10288e-05	0.000842231	0.86407	0.49485	-0.36922
chr7	94392347	94393056	6	5	52	41	37	26	1.24028e-05	0.00039191	0.863777	0.698967	-0.16481
chr5	77066171	77066967	13	15	98	119	43	39	1.64945e-09	1.48873e-07	0.86332	0.44716	-0.41616
chr2	153204765	153205274	3	5	36	25	31	40	7.93539e-06	0.000267193	0.79934	0.86332	0.06398
chr5	148343165	148343549	6	9	50	72	21	33	1.60483e-05	0.000488359	0.862971	0.517741	-0.34523
chr5	124377440	124378551	23	13	64	126	151	124	6.48936e-06	0.000224846	0.70352	0.8627	0.15918
chr10	126437615	126438063	7	5	46	54	32	31	9.65868e-06	0.000315538	0.862472	0.666782	-0.19569
chr7	121696765	121697405	10	10	73	85	88	51	4.83416e-10	4.86426e-08	0.8617	0.8068	-0.0549
chr8	118958500	118959456	11	9	83	75	68	57	7.76853e-10	7.47807e-08	0.8617	0.76138	-0.10032
chr13	107619757	107620406	1	9	37	29	53	32	4.76935e-06	0.000172839	0.753329	0.860339	0.10701
chr6	134567908	134569082	20	26	188	157	93	104	3.26014e-15	7.96199e-13	0.85909	0.61761	-0.24148
chr1	16311919	16312855	15	19	130	128	92	74	3.35046e-13	6.01389e-11	0.85867	0.66901	-0.18966
chr10	46152441	46153329	8	8	76	52	43	39	6.78998e-07	3.22257e-05	0.858667	0.669007	-0.18966
chr5	83327947	83328990	11	5	55	73	28	32	1.04436e-05	0.000338286	0.858667	0.537117	-0.32155
chr6	117016434	117017099	7	6	52	54	58	40	6.92701e-08	4.34271e-06	0.857329	0.823909	-0.03342
chr2	61161152	61161982	6	8	47	66	44	28	4.2633e-06	0.00015676	0.85658	0.66511	-0.19147
chr1	208259631	208260404	8	7	46	74	42	44	1.04908e-06	4.72581e-05	0.855911	0.714031	-0.14188
chr2	205343873	205345040	19	13	139	103	99	97	2.14986e-13	3.97083e-11	0.85591	0.76519	-0.09072
chr17	65505683	65506696	18	20	149	136	72	80	1.15979e-12	1.89965e-10	0.85582	0.58546	-0.27036
chr2	106363779	106364318	12	15	87	106	97	109	2.40128e-14	5.12977e-12	0.82763	0.85566	0.02803
chr19	45151737	45152580	14	13	121	85	76	52	1.20534e-09	1.12402e-07	0.85566	0.65154	-0.20412
chr15	69487804	69488616	5	5	33	51	25	48	1.56911e-05	0.000479016	0.855319	0.795879	-0.05944
chr12	7167320	7168381	17	24	123	151	184	122	3.4798e-19	1.53017e-16	0.80744	0.85508	0.04764
chr2	127709449	127710461	3	8	21	19	50	41	6.18505e-07	2.96197e-05	0.509307	0.854537	0.34523
chr6	29527202	29528137	18	21	150	141	152	117	1.84283e-19	8.54242e-17	0.85409	0.82019	-0.0339
chr3	127469112	127470250	50	68	440	414	308	270	4.76393e-41	1.46746e-37	0.85329	0.68425	-0.16904
chr3	105498734	105499496	7	7	62	50	23	13	2.45691e-05	0.00069289	0.85278	0.37566	-0.47712
chr4	114964048	114964935	36	32	265	231	202	157	1.78145e-24	1.51886e-21	0.85213	0.71241	-0.13972
chr1	111735009	111736571	78	88	580	613	314	398	1.06546e-37	2.74978e-34	0.85206	0.62839	-0.22367
chr2	113556719	113557552	5	20	97	93	49	64	3.16649e-08	2.16754e-06	0.85194	0.62934	-0.2226
chr7	134352662	134353099	8	8	41	44	63	63	5.42767e-09	4.44888e-07	0.684247	0.851937	0.16769
chr17	46992806	46993647	5	12	68	65	40	33	1.10805e-06	4.95823e-05	0.851576	0.596306	-0.25527
chr8	18461131	18462030	10	8	66	74	36	40	7.99061e-07	3.71124e-05	0.85126	0.59106	-0.2602
chr17	70392509	70392746	7	1	38	24	36	33	3.44184e-05	0.000918059	0.80618	0.85126	0.04508
chr7	50873105	50874054	8	11	79	68	15	14	1.23122e-07	7.15151e-06	0.85097	0.16914	-0.68183
chr10	112084220	112085246	36	26	251	201	127	165	5.49015e-17	1.80158e-14	0.85088	0.66217	-0.18871
chr2	165776898	165777424	6	3	22	36	41	35	1.23459e-05	0.00039063	0.736757	0.850697	0.11394
chr2	97168589	97169255	8	13	68	93	44	56	9.12766e-08	5.49825e-06	0.85046	0.64687	-0.20359
chr12	106526679	106527747	23	11	136	117	82	84	3.18619e-11	4.0459e-09	0.85024	0.66901	-0.18123
chr7	34970421	34971269	5	5	15	14	48	35	9.7933e-07	4.44685e-05	0.412179	0.850239	0.43806
chr6	56654461	56655689	10	14	85	97	51	43	1.51651e-08	1.12258e-06	0.84985	0.5673	-0.28255
chr3	93710715	93711479	7	6	35	23	55	49	2.26943e-07	1.22228e-05	0.602059	0.849219	0.24716
chr1	1150120	1151192	11	19	121	103	71	36	6.88186e-09	5.51305e-07	0.84896	0.53228	-0.31668
chr4	146830317	146831014	10	4	63	48	64	39	2.31549e-07	1.24125e-05	0.84896	0.81707	-0.03189
chr3	9493591	9494399	7	8	80	38	42	50	1.77178e-06	7.39137e-05	0.848731	0.742681	-0.10605
chr20	31114613	31115531	8	8	61	64	36	24	4.88519e-06	0.000176301	0.848527	0.537117	-0.31141
chr2	71563730	71564472	3	15	83	56	23	35	2.08087e-05	0.000605436	0.84819	0.47712	-0.37107
chr4	83653831	83655309	13	6	83	63	56	49	9.96502e-08	5.93248e-06	0.84804	0.70716	-0.14088
chr12	48839160	48840633	7	17	76	80	99	82	1.58729e-12	2.54742e-10	0.78369	0.84748	0.06379
chr1	56797618	56798450	13	13	98	88	96	99	4.04412e-14	8.26932e-12	0.827	0.84731	0.02031
chr7	106065290	106066169	9	17	85	110	93	78	3.40075e-12	5.11404e-10	0.84731	0.79089	-0.05642
chr1	172897353	172898483	19	40	220	207	67	54	9.21677e-17	2.92398e-14	0.84713	0.30458	-0.54255
chr1	89739812	89740874	22	39	152	186	224	216	7.22877e-26	6.83448e-23	0.73214	0.84608	0.11394
chr3	43670880	43671047	5	7	46	50	40	32	3.70374e-06	0.000139187	0.845102	0.723102	-0.122
chr3	23211336	23212618	18	18	103	88	126	138	1.09238e-16	3.39781e-14	0.70578	0.8451	0.13932
chr4	78656022	78656903	6	8	50	54	52	58	1.52477e-08	1.12782e-06	0.82119	0.8451	0.02391
chr9	25959172	25959903	6	7	42	61	26	30	3.21596e-05	0.000867257	0.845099	0.587339	-0.25776
chr2	202091813	202092700	8	8	73	51	44	40	7.96089e-07	3.70104e-05	0.845097	0.679227	-0.16587
chr15	89860127	89861217	45	49	373	294	233	220	1.9809e-29	2.74142e-26	0.84316	0.67574	-0.16742
chr7	90873319	90874276	9	14	90	82	29	29	1.14147e-07	6.70771e-06	0.84261	0.38021	-0.4624
chr1	22651195	22652014	3	12	70	46	16	13	2.76141e-05	0.000764318	0.841431	0.260911	-0.58052
chr4	114736644	114737758	13	18	109	118	101	66	6.27786e-12	9.06928e-10	0.84133	0.70938	-0.13195
chrX	7010823	7012039	17	13	103	94	103	117	1.52763e-14	3.36894e-12	0.7937	0.8412	0.0475
chr2	219088815	219089248	5	8	55	39	53	49	8.45664e-08	5.18647e-06	0.806179	0.840939	0.03476
chr1	163233492	163234690	9	18	95	104	90	105	1.30671e-13	2.48564e-11	0.8408	0.83207	-0.00873
chr13	75652639	75653779	8	4	22	22	49	46	6.97539e-07	3.28283e-05	0.516632	0.840642	0.32401
chr1	205285339	205285853	6	6	50	45	46	20	3.18498e-05	0.000861091	0.840642	0.686382	-0.15426
chr14	71353688	71354773	25	27	200	172	181	143	3.07615e-22	2.03989e-19	0.84048	0.78083	-0.05965
chr2	192531012	192532255	12	26	139	136	100	106	2.8498e-14	5.98088e-12	0.84042	0.716	-0.12442
chr1	8207300	8208655	12	19	113	113	73	64	6.12182e-11	7.4091e-09	0.83942	0.6245	-0.21492
chr7	17182155	17183208	24	26	176	181	79	92	3.2747e-14	6.81273e-12	0.83909	0.52205	-0.31704
chr21	42609679	42610487	6	2	36	28	40	27	2.28373e-05	0.000653311	0.81954	0.83885	0.01931
chr4	109469038	109469971	19	6	104	80	90	73	5.52364e-10	5.47724e-08	0.83815	0.78612	-0.05203
chr3	135715662	135716950	18	15	114	125	123	102	7.12795e-16	1.91734e-13	0.83795	0.81196	-0.02599
chr5	148552412	148553234	17	23	125	162	85	78	2.31525e-12	3.6303e-10	0.83765	0.59423	-0.24342
chr7	139452130	139453319	7	14	74	82	24	21	4.54543e-07	2.27185e-05	0.83693	0.31037	-0.52656
chr13	23958072	23958877	12	8	34	33	78	71	3.30457e-10	3.44871e-08	0.49643	0.83656	0.34013
chr4	104007564	104008408	5	7	30	31	46	48	6.55828e-07	3.1266e-05	0.653212	0.836142	0.18293
chr5	90428140	90428941	19	20	133	146	124	107	2.34676e-16	6.85303e-14	0.83593	0.75458	-0.08135
chr5	32020327	32020801	7	4	58	29	45	33	1.05604e-05	0.000341264	0.835447	0.789147	-0.0463
chr13	24848437	24849487	32	54	323	276	194	188	1.75088e-25	1.59231e-22	0.83439	0.63985	-0.19454
chr8	16489371	16490253	14	11	92	90	87	58	2.82345e-10	2.98907e-08	0.83346	0.73596	-0.0975
chr1	113211188	113211834	9	9	56	78	38	41	1.74663e-06	7.29814e-05	0.83251	0.60746	-0.22505
chr8	49882595	49883414	7	6	43	46	57	43	1.55784e-07	8.79713e-06	0.782949	0.832509	0.04956
chr1	172363033	172363916	8	14	73	88	35	35	4.80872e-07	2.3854e-05	0.83198	0.47712	-0.35486
chr16	46976820	46977579	11	6	66	61	46	65	9.60761e-08	5.74118e-06	0.831836	0.774326	-0.05751
chr21	39779915	39780677	4	8	50	43	42	22	3.11588e-05	0.000845279	0.831592	0.673412	-0.15818
chr5	87583193	87584273	16	24	57	54	156	127	3.84998e-19	1.67109e-16	0.42983	0.83159	0.40176
chr11	35880671	35881470	8	18	102	86	43	47	5.78619e-08	3.69337e-06	0.83159	0.51663	-0.31496
chr4	99973983	99974866	13	8	86	68	51	48	1.50953e-07	8.55978e-06	0.83139	0.64259	-0.1888
chr6	138049834	138050616	40	59	361	322	217	219	3.84346e-29	5.09744e-26	0.83137	0.63715	-0.19422
chr18	32651666	32652533	18	21	144	132	99	63	5.33783e-12	7.81771e-10	0.83126	0.60206	-0.2292
chr20	4071375	4072384	29	29	194	209	69	81	6.79897e-15	1.58351e-12	0.82931	0.40369	-0.42562
chr4	120472051	120472848	18	16	72	45	119	122	3.10265e-14	6.46889e-12	0.51925	0.82931	0.31006
chr14	103946858	103947590	8	2	23	28	39	40	1.99323e-05	0.000584031	0.645099	0.829309	0.18421
chr7	128353503	128354325	6	4	31	13	36	43	2.7219e-05	0.000754476	0.583579	0.829309	0.24573
chr4	41066164	41067207	11	9	54	92	50	26	8.64621e-06	0.00028818	0.82784	0.54967	-0.27817
chr1	166813271	166814030	15	23	135	132	63	53	4.44799e-11	5.49474e-09	0.82769	0.46982	-0.35787
chr1	41363101	41364767	40	27	243	219	95	82	3.31277e-16	9.41487e-14	0.82767	0.414	-0.41367
chr4	38076829	38077821	18	44	214	214	97	92	3.31151e-15	8.06681e-13	0.82729	0.47485	-0.35244
chr1	236826839	236827888	64	29	322	314	255	237	8.80381e-06	0.000292616	0.8271	0.71601	-0.11109
chr6	11592569	11593206	7	12	61	78	46	25	4.38829e-06	0.000160861	0.827	0.5411	-0.2859
chr8	54818827	54819845	14	8	69	68	89	70	1.41705e-10	1.59758e-08	0.7628	0.82662	0.06382
chr9	26869725	26870843	8	7	31	57	64	48	3.61936e-07	1.86383e-05	0.723791	0.826451	0.10266
chr11	10678865	10679879	7	21	112	87	60	72	6.57466e-09	5.28025e-07	0.82608	0.64998	-0.1761
chr1	118439918	118441160	15	26	152	134	126	108	3.74058e-16	1.05366e-13	0.82592	0.73944	-0.08648
chr1	35448467	35448757	5	6	43	35	46	39	1.10527e-06	4.94997e-05	0.789147	0.825577	0.03643
chr7	137456406	137456828	6	11	71	54	47	50	2.28617e-07	1.22784e-05	0.825046	0.716886	-0.10816
chr16	70494373	70495417	11	15	95	90	53	67	6.68572e-09	5.36493e-07	0.82468	0.6392	-0.18548
chr1	12604650	12605491	33	27	220	192	119	114	1.05761e-16	3.31123e-14	0.82461	0.57868	-0.24593
chr2	237760654	237761986	66	67	440	459	409	289	1.25472e-40	3.74421e-37	0.82439	0.71477	-0.10962
chr5	150447385	150448540	35	73	400	332	252	197	2.52972e-26	2.49037e-23	0.82431	0.61279	-0.21152
chr11	130668013	130668960	32	35	181	150	204	254	6.6272e-24	5.1872e-21	0.68359	0.82391	0.14032
chr2	122303095	122304307	8	11	59	79	38	41	1.56427e-06	6.64475e-05	0.82391	0.58627	-0.23764
chr2	113626744	113627607	33	58	32	22	5	7	9.45091e-06	0.000310343	-0.22029	-0.822352	-0.602062
chr13	45097303	45098052	1	11	38	53	33	42	2.25984e-05	0.000647448	0.822352	0.740362	-0.08199
chr12	96471675	96472822	83	101	44	47	22	4	1.09487e-09	1.02702e-07	-0.30103	-0.82235	-0.52132
chr3	142217041	142217866	6	17	74	90	46	45	3.09091e-07	1.61375e-05	0.82217	0.57054	-0.25163
chr3	129335210	129336289	19	31	189	153	98	89	5.21132e-14	1.04765e-11	0.82056	0.56046	-0.2601
chr9	21056710	21057615	8	23	108	108	92	92	3.0587e-12	4.62881e-10	0.81995	0.751	-0.06895
chr12	110416336	110417685	15	10	82	94	70	52	1.14139e-08	8.69854e-07	0.81906	0.66206	-0.157
chr9	92316957	92317657	11	11	65	48	86	70	4.14476e-10	4.26036e-08	0.68049	0.81845	0.13796
chrX	109431758	109433217	20	28	168	159	127	114	8.40476e-17	2.71142e-14	0.81823	0.68664	-0.13159
chr9	112688697	112689597	13	13	84	98	40	30	1.44583e-07	8.2574e-06	0.81766	0.41017	-0.40749
chr1	231629029	231630045	31	34	212	226	172	159	3.78829e-22	2.49481e-19	0.81738	0.69637	-0.12101
chr1	21592365	21592974	5	20	101	74	20	34	5.28217e-06	0.000188603	0.81661	0.31683	-0.49978
chr13	40829164	40830456	8	8	52	64	26	37	2.29299e-05	0.000655177	0.816607	0.557637	-0.25897
chr17	38252192	38252753	19	17	123	124	53	54	6.73457e-10	6.53547e-08	0.81642	0.45765	-0.35877
chr22	37897117	37898169	50	79	43	42	12	6	6.90296e-08	4.33095e-06	-0.17775	-0.81624	-0.63849
chr1	173105774	173106862	13	5	65	64	29	46	2.3319e-05	0.000664107	0.81624	0.58546	-0.23078
chr10	91093577	91094132	8	3	30	31	39	44	9.14835e-06	0.000302069	0.685397	0.815477	0.13008
chr2	192066617	192068200	42	43	253	306	310	256	3.32145e-34	6.34337e-31	0.80944	0.81483	0.00539
chr8	101514307	101515377	19	36	163	128	212	158	7.36234e-21	4.15998e-18	0.711	0.81467	0.10367
chr8	129389278	129390388	17	10	97	90	27	46	1.64034e-06	6.91556e-05	0.81406	0.41266	-0.4014
chr15	50622737	50623976	25	17	151	133	107	101	1.42446e-13	2.69353e-11	0.81292	0.67877	-0.13415
chr2	159251713	159252604	9	17	76	91	85	95	7.08611e-12	1.01448e-09	0.78073	0.81291	0.03218
chr17	32562036	32563332	157	160	1110	956	711	704	4.14208e-73	7.91063e-69	0.81176	0.64758	-0.16418
chr8	49660743	49661685	11	10	61	86	72	52	1.7859e-08	1.29489e-06	0.81146	0.73864	-0.07282
chr1	33457839	33458656	45	77	452	349	230	212	5.88738e-27	6.17793e-24	0.8113	0.55396	-0.25734
chr11	110219634	110220939	21	17	137	120	138	106	3.90297e-16	1.08976e-13	0.81124	0.78888	-0.02236
chr2	97167089	97167961	28	27	176	191	111	113	1.58234e-15	4.04008e-13	0.81116	0.59824	-0.21292
chr9	80324061	80324674	9	8	56	51	59	62	1.40844e-08	1.05237e-06	0.758676	0.811156	0.05248
chr3	186850359	186851145	16	16	99	119	42	57	3.0679e-08	2.10912e-06	0.81094	0.47284	-0.3381
chr13	99638435	99639000	5	6	34	24	45	37	6.72754e-06	0.000231559	0.664207	0.810337	0.14613
chr18	21404364	21405024	2	9	39	43	35	36	1.4227e-05	0.000440517	0.810337	0.749377	-0.06096
chr8	99219919	99220786	13	18	61	48	111	100	2.32264e-13	4.25704e-11	0.52681	0.80987	0.28306
chr18	2238896	2240541	45	46	320	278	206	270	2.933e-24	2.4568e-21	0.80967	0.71095	-0.09872
chr8	144107459	144108459	24	28	100	93	160	186	8.08975e-20	3.98195e-17	0.55764	0.80919	0.25155
chr4	129780777	129781898	20	14	77	86	145	85	2.19157e-12	3.45338e-10	0.66118	0.80919	0.14801
chr20	7675864	7677254	17	17	133	97	90	85	1.22772e-11	1.6796e-09	0.80919	0.69167	-0.11752
chr5	124896221	124896845	16	15	102	108	76	96	3.25717e-11	4.13055e-09	0.80783	0.72204	-0.08579
chr11	126067110	126068059	17	19	55	80	112	130	1.67109e-13	3.11667e-11	0.55694	0.80761	0.25067
chr2	24943729	24944817	23	12	121	114	94	63	8.44102e-10	8.09279e-08	0.80655	0.6332	-0.17335
chr2	102766219	102767375	16	15	103	106	70	75	3.41285e-10	3.55007e-08	0.80577	0.64881	-0.15696
chr1	33385365	33386067	11	10	75	70	42	36	1.32548e-06	5.78217e-05	0.80559	0.54136	-0.26423
chr4	153379538	153380780	20	14	107	121	80	59	1.14339e-09	1.06938e-07	0.80543	0.59292	-0.21251
chr1	205202113	205202756	17	15	121	94	112	92	1.45912e-13	2.74818e-11	0.80498	0.78239	-0.02259
chr6	137987264	137987920	8	11	69	63	20	20	6.61419e-06	0.00022826	0.80488	0.30103	-0.50385
chrX	135152458	135153174	13	6	65	67	29	46	2.1695e-05	0.000626074	0.80488	0.56427	-0.24061
chr9	117730642	117731897	28	20	149	168	152	148	1.26213e-18	5.0853e-16	0.80482	0.78104	-0.02378
chr2	190738873	190740151	22	19	124	148	120	113	5.11577e-15	1.21823e-12	0.80428	0.7376	-0.06668
chrX	114813349	114814259	14	6	69	69	43	27	1.53899e-05	0.00047163	0.80371	0.51491	-0.2888
chr5	131429887	131431560	137	161	972	935	573	570	1.22839e-68	1.46626e-64	0.80369	0.58169	-0.222
chr5	131814575	131816029	30	52	262	270	122	136	2.12642e-18	8.39065e-16	0.80326	0.49069	-0.31257
chr4	159080043	159080730	7	22	84	85	119	76	2.37484e-11	3.07284e-09	0.74164	0.80311	0.06147
chr14	79408874	79409918	10	8	43	65	58	67	5.27921e-08	3.41774e-06	0.74036	0.80277	0.06241
chr6	12567448	12568613	133	112	54	55	20	17	4.07857e-14	8.32194e-12	-0.34738	-0.80164	-0.45426
chr13	108278760	108280145	9	22	85	75	110	97	1.20182e-12	1.96512e-10	0.69101	0.80164	0.11063
chr15	79230914	79231920	13	21	92	100	133	93	5.39779e-14	1.06716e-11	0.7315	0.80163	0.07013
chr5	131816222	131817351	18	31	164	157	100	82	2.96833e-13	5.36835e-11	0.80163	0.55725	-0.24438
chr15	25661545	25662521	10	22	89	124	86	64	1.52697e-09	1.38868e-07	0.80096	0.65036	-0.1506
chr10	14052852	14053605	14	12	100	75	38	28	6.6961e-07	3.18594e-05	0.80081	0.38535	-0.41546
chr12	92945360	92946657	27	40	231	203	146	119	4.34487e-18	1.6465e-15	0.80064	0.58766	-0.21298
chr21	36570047	36570845	40	43	286	249	149	136	1.59882e-20	8.52923e-18	0.80055	0.52846	-0.27209
chr17	55539842	55541168	44	33	239	257	255	242	1.40204e-29	1.96886e-26	0.7996	0.80047	0.00087
chr1	227622776	227623382	13	11	90	72	54	54	8.43102e-08	5.18407e-06	0.79987	0.62642	-0.17345
chr12	31357921	31358629	10	8	72	52	37	47	4.54185e-06	0.000165818	0.79934	0.63347	-0.16587
chr14	64017881	64018996	22	13	112	119	54	74	2.33235e-08	1.64126e-06	0.79916	0.54574	-0.25342
chr11	102753089	102754004	5	20	99	69	50	54	7.54618e-07	3.51852e-05	0.79909	0.59395	-0.20514
chr15	74279921	74280715	22	20	127	148	103	95	4.61867e-13	8.06291e-11	0.79903	0.65758	-0.14145
chr1	172905332	172905752	11	4	56	49	57	43	6.7743e-07	3.21833e-05	0.798931	0.778151	-0.02078
chr12	70634306	70634708	6	9	62	43	35	53	3.82558e-06	0.000143371	0.798931	0.723791	-0.07514
chr6	149817802	149818296	12	8	61	29	65	71	1.83413e-07	1.01532e-05	0.62137	0.79746	0.17609
chr5	96659828	96660784	18	28	142	157	78	46	1.33974e-10	1.52301e-08	0.79733	0.41913	-0.3782
chr1	235499962	235500696	6	7	49	43	52	22	3.43627e-05	0.000917086	0.797039	0.704719	-0.09232
chr12	121497759	121498692	39	23	219	180	78	83	3.32097e-12	5.00984e-10	0.79696	0.40601	-0.39095
chr6	6748666	6749548	20	16	103	110	122	114	5.49817e-15	1.30279e-12	0.75266	0.7968	0.04414
chr12	127729622	127730733	9	8	48	43	66	51	7.3478e-08	4.59301e-06	0.689726	0.796796	0.10707
chr8	11763526	11764928	48	47	317	288	155	157	6.64172e-22	4.31445e-19	0.79642	0.51016	-0.28626
chr19	35479777	35480628	13	13	85	61	79	94	1.47593e-10	1.65226e-08	0.7231	0.79588	0.07278
chr11	70090740	70091459	11	24	135	94	73	74	1.72941e-09	1.55648e-07	0.79541	0.60499	-0.19042
chr15	101232349	101233010	12	19	107	97	93	74	2.13402e-11	2.79917e-09	0.79536	0.70938	-0.08598
chr5	118732882	118734045	53	37	297	274	190	177	2.27468e-21	1.37475e-18	0.79436	0.60324	-0.19112
chr4	103359660	103361339	41	28	208	232	201	196	1.76557e-22	1.20426e-19	0.79416	0.74971	-0.04445
chr7	143204194	143205181	13	17	106	85	122	75	2.80355e-12	4.30408e-10	0.78041	0.7937	0.01329
chr8	56901101	56902053	16	5	71	70	54	48	1.69933e-06	7.12656e-05	0.79361	0.6553	-0.13831
chr13	51641641	51642194	16	5	82	59	45	58	4.41031e-06	0.000161457	0.79361	0.65946	-0.13415
chr21	34576004	34576807	18	28	134	116	141	155	1.54891e-17	5.45783e-15	0.72016	0.79298	0.07282
chr8	120079135	120080595	37	34	240	211	164	131	7.20477e-19	3.04421e-16	0.79278	0.60944	-0.18334
chr7	103319535	103321070	26	11	42	63	107	133	3.74189e-05	0.00098326	0.43832	0.79276	0.35444
chr2	159402986	159403874	7	6	54	37	50	34	4.17434e-06	0.000154145	0.792389	0.758409	-0.03398
chr18	54175285	54176580	23	26	164	150	105	82	3.54433e-13	6.30263e-11	0.79212	0.56889	-0.22323
chr1	219232060	219233099	8	11	57	71	49	70	6.30415e-08	3.98141e-06	0.79172	0.76057	-0.03115
chr2	43746704	43747812	34	14	142	165	130	135	3.49907e-05	0.000930205	0.79099	0.72754	-0.06345
chr8	67389765	67390354	2	13	56	47	41	32	3.20923e-05	0.00086593	0.790741	0.644611	-0.14613
chr12	50262651	50263644	240	289	144	126	56	28	2.43848e-26	2.42555e-23	-0.29052	-0.79059	-0.50007
chr11	88137660	88138410	11	10	64	76	61	47	1.33796e-07	7.69195e-06	0.79056	0.67966	-0.1109
chr6	105135763	105136959	13	14	86	91	50	52	8.83626e-08	5.36416e-06	0.79045	0.55463	-0.23582
chr2	138785688	138786700	17	17	93	98	112	108	5.20894e-14	1.04765e-11	0.72926	0.79005	0.06079
chr8	64112307	64113172	16	6	68	78	46	39	6.95517e-06	0.000238729	0.79005	0.55931	-0.23074
chr8	56842599	56843583	8	8	35	23	58	51	3.8636e-07	1.97188e-05	0.522877	0.790047	0.26717
chr7	55178363	55178988	6	5	31	35	48	30	1.50176e-05	0.000461999	0.718567	0.789147	0.07058
chr5	131856182	131856939	8	10	61	60	52	53	1.20357e-07	7.01223e-06	0.78888	0.72835	-0.06053
chr1	182592002	182592556	6	12	71	50	31	26	3.67024e-05	0.000967895	0.78888	0.46982	-0.31906
chr12	116498219	116499270	17	10	83	93	42	46	9.04997e-07	4.15277e-05	0.78802	0.49184	-0.29618
chr20	44633525	44634060	8	5	42	37	45	45	2.25328e-06	9.04069e-05	0.732399	0.787699	0.0553
chr13	80411632	80412598	5	8	44	45	34	56	2.38121e-06	9.47038e-05	0.782949	0.787699	0.00475
chr1	56913407	56913933	11	10	88	51	51	31	1.14372e-05	0.000366124	0.78749	0.56255	-0.22494
chr2	30377591	30379097	42	43	200	209	292	239	2.39092e-30	3.68245e-27	0.67432	0.78721	0.11289
chr18	44689344	44690370	25	21	151	141	151	127	7.86773e-18	2.86755e-15	0.78711	0.76592	-0.02119
chr5	148793844	148794923	17	13	94	100	45	21	7.27348e-07	3.40858e-05	0.78711	0.32736	-0.45975
chr10	129900053	129900811	13	9	83	62	41	56	1.91135e-06	7.87387e-05	0.78711	0.61543	-0.17168
chr17	57508841	57509300	11	11	76	69	46	29	3.93827e-06	0.000146845	0.78711	0.50628	-0.28083
chr6	17980131	17981065	7	7	41	55	28	45	3.55645e-05	0.000943883	0.78711	0.67094	-0.11617
chr2	12552915	12553933	62	47	349	328	277	281	5.70781e-30	8.51632e-27	0.78655	0.70287	-0.08368
chr5	77846602	77847346	8	9	61	53	45	48	8.71536e-07	4.02048e-05	0.785706	0.698966	-0.08674
chr1	56868892	56869512	8	9	63	51	29	43	2.38731e-05	0.000677262	0.785706	0.590476	-0.19523
chr6	138009403	138010263	11	16	96	79	49	74	8.62737e-08	5.27087e-06	0.78557	0.63451	-0.15106
chr3	196966589	196967478	27	22	155	154	45	42	9.38624e-12	1.31423e-09	0.78519	0.24182	-0.54337
chr16	64985757	64986755	10	10	69	34	77	55	1.94025e-07	1.06481e-05	0.67877	0.78468	0.10591
chr9	3367130	3368023	10	10	63	69	39	30	8.36493e-06	0.000279683	0.78468	0.50884	-0.27584
chr2	196910630	196911798	7	14	52	64	82	56	1.14355e-08	8.708e-07	0.71015	0.7844	0.07425
chr6	36595433	36596343	9	12	70	68	33	25	8.27234e-06	0.000276976	0.7844	0.41642	-0.36798
chr15	99822344	99823271	14	12	85	82	88	80	1.80119e-11	2.4123e-09	0.78073	0.78329	0.00256
chr12	89870695	89871825	20	20	141	112	35	45	4.40407e-09	3.65695e-07	0.78329	0.29056	-0.49273
chr10	114748648	114749472	6	7	38	32	49	40	3.16538e-06	0.000121538	0.681239	0.782949	0.10171
chr5	67640694	67641337	10	7	31	34	56	57	2.91474e-07	1.53013e-05	0.547316	0.781946	0.23463
chr16	10914736	10915870	23	35	175	186	115	93	2.69779e-14	5.67434e-12	0.78176	0.54407	-0.23769
chr2	170934000	170934882	12	6	68	51	67	47	1.93925e-07	1.06481e-05	0.78176	0.76343	-0.01833
chr11	62809602	62810726	13	6	39	39	78	47	4.34182e-07	2.18904e-05	0.58087	0.78158	0.20071
chr6	113951609	113952747	32	61	287	285	141	117	5.23219e-19	2.24048e-16	0.78119	0.43725	-0.34394
chr4	26632075	26633136	13	10	41	47	77	72	3.62904e-09	3.07217e-07	0.5563	0.78104	0.22474
chr1	51770802	51771456	8	16	68	87	38	37	3.11366e-06	0.000119905	0.78093	0.47152	-0.30941
chr9	3992448	3993628	23	29	169	155	119	121	2.47936e-15	6.16554e-13	0.78083	0.65143	-0.1294
chr11	32679837	32681036	16	14	56	57	88	103	3.48395e-11	4.40061e-09	0.55555	0.78041	0.22486
chr2	33333171	33334417	15	16	103	94	70	65	2.39292e-09	2.09635e-07	0.78034	0.61821	-0.16213
chr7	135395699	135396751	21	18	122	123	80	80	1.13754e-10	1.31347e-08	0.77992	0.59674	-0.18318
chr5	148125954	148127083	23	14	117	115	109	107	3.45202e-13	6.16144e-11	0.77816	0.7474	-0.03076
chr4	57970916	57971572	8	7	39	52	52	48	6.82881e-07	3.23526e-05	0.738031	0.778151	0.04012
chr6	106207410	106208720	34	32	115	119	209	197	6.4927e-23	4.69693e-20	0.5404	0.77815	0.23775
chr14	52006000	52007406	24	36	168	202	166	154	3.46781e-19	1.53017e-16	0.77815	0.71547	-0.06268
chr8	86866428	86867291	10	25	65	96	104	116	2.77567e-11	3.55774e-09	0.64399	0.77815	0.13416
chr1	168440156	168440878	10	20	95	95	85	78	9.05922e-11	1.06668e-08	0.77815	0.71233	-0.06582
chr3	153462750	153463712	7	6	34	54	40	43	7.00916e-06	0.000240327	0.778149	0.753329	-0.02482
chr1	17568719	17569398	26	23	121	97	144	159	2.24772e-16	6.58685e-14	0.63485	0.77673	0.14188
chr3	64962283	64963652	18	21	139	104	70	88	9.75951e-10	9.26387e-08	0.77639	0.59134	-0.18505
chr1	84743084	84744077	19	10	85	98	77	57	3.45957e-08	2.34796e-06	0.77581	0.64218	-0.13363
chr10	29452508	29453302	21	27	66	106	152	144	5.91951e-15	1.3935e-12	0.54158	0.77525	0.23367
chr8	66656780	66657655	12	10	54	87	44	54	3.21983e-06	0.000123233	0.77513	0.61979	-0.15534
chr2	207083178	207084077	10	12	61	80	35	32	9.13736e-06	0.000301811	0.77513	0.45864	-0.31649
chr1	60171316	60172474	25	34	169	192	108	73	9.87503e-13	1.62863e-10	0.77458	0.47712	-0.29746
chr2	71298667	71299505	15	20	113	105	95	105	7.86294e-13	1.31726e-10	0.77422	0.73715	-0.03707
chr4	187825270	187825944	14	19	97	91	109	97	2.91672e-13	5.28502e-11	0.73468	0.77399	0.03931
chr6	47105691	47106078	3	11	41	33	47	46	3.8964e-06	0.000145454	0.67669	0.7736	0.09691
chr2	200675289	200676994	35	26	185	187	195	176	3.02778e-22	2.02186e-19	0.77353	0.77237	-0.00116
chr4	146016032	146016535	11	13	86	66	34	35	4.79867e-06	0.000173724	0.77255	0.43629	-0.33626
chr2	233093632	233094877	26	41	182	224	126	101	1.67945e-14	3.67826e-12	0.77181	0.52099	-0.25082
chr8	8765363	8766365	18	25	135	129	100	72	2.72223e-11	3.49393e-09	0.77167	0.58734	-0.18433
chr12	116847756	116849282	28	25	157	166	96	52	2.75376e-10	2.92827e-08	0.77152	0.43573	-0.33579
chr2	175657209	175657812	14	19	100	104	73	61	3.3953e-09	2.88452e-07	0.7698	0.58947	-0.18033
chr11	120172108	120172835	21	12	84	120	75	93	5.59462e-09	4.57003e-07	0.7698	0.68638	-0.08342
chr21	39003561	39004588	26	29	159	174	124	105	1.5994e-14	3.511e-12	0.76917	0.60774	-0.16143
chr1	235927030	235927799	12	9	43	26	68	65	6.9308e-08	4.34271e-06	0.48953	0.7686	0.27907
chr14	35866901	35869689	81	67	434	444	174	153	1.15058e-26	1.1814e-23	0.76839	0.34111	-0.42728
chr3	69417324	69417948	9	19	46	60	101	73	8.89461e-10	8.50206e-08	0.5563	0.76839	0.21209
chr14	26996170	26996984	8	12	38	41	49	78	2.52904e-07	1.34466e-05	0.56607	0.76817	0.2021
chr6	43191673	43192788	22	12	105	104	58	63	9.3685e-08	5.62292e-06	0.76798	0.53361	-0.23437
chr15	83868831	83869652	9	3	40	37	43	37	1.52478e-05	0.000468477	0.751502	0.767682	0.01618
chr6	110938253	110938729	5	6	30	35	40	34	2.09685e-05	0.000608786	0.712127	0.766867	0.05474
chr1	95483829	95484592	6	5	38	36	34	35	2.82186e-05	0.000778118	0.766867	0.737317	-0.02955
chr6	127891707	127892726	18	23	105	144	137	111	9.52356e-15	2.16013e-12	0.7662	0.76447	-0.00173
chr9	95911174	95912173	46	37	220	274	151	181	2.72025e-16	7.84773e-14	0.76606	0.59433	-0.17173
chr3	24027081	24028264	29	23	131	182	158	120	8.46389e-15	1.92894e-12	0.76592	0.71477	-0.05115
chr12	58730679	58731941	39	55	308	249	281	239	1.02227e-29	1.47906e-26	0.76514	0.7354	-0.02974
chr3	143716863	143718003	21	33	160	164	117	109	3.3314e-14	6.91562e-12	0.76503	0.60974	-0.15529
chr14	35624988	35625932	8	12	56	70	34	29	2.76328e-05	0.000764394	0.76479	0.47049	-0.2943
chr7	11765783	11766307	5	4	7	9	37	25	3.16283e-05	0.000856557	0.21388	0.764787	0.550907
chr11	34264995	34266196	22	47	195	216	186	173	5.72811e-20	2.86378e-17	0.76469	0.70625	-0.05844
chr3	43769239	43770319	12	13	33	28	91	64	5.50832e-10	5.47341e-08	0.36798	0.76454	0.39656
chr11	3030401	3031478	15	25	125	117	67	58	2.85209e-09	2.46469e-07	0.76414	0.48055	-0.28359
chr1	226404656	226405681	9	10	38	46	63	57	1.46158e-07	8.3286e-06	0.61228	0.76414	0.15186
chr6	163748553	163749525	29	26	181	148	154	107	8.27744e-15	1.89161e-12	0.76396	0.66409	-0.09987
chr15	101644884	101646081	10	19	112	66	58	39	2.30629e-06	9.23009e-05	0.76391	0.50428	-0.25963
chr4	89713400	89714339	22	27	146	134	172	122	1.3854e-17	4.89975e-15	0.74268	0.76372	0.02104
chr12	124144467	124145185	9	4	49	36	46	34	1.75844e-05	0.000527208	0.763429	0.737719	-0.02571
chr8	95975746	95976500	21	11	99	96	57	68	1.69121e-07	9.47742e-06	0.76299	0.57232	-0.19067
chr3	129253304	129254211	19	8	77	89	41	45	8.81144e-06	0.000292666	0.76291	0.48208	-0.28083
chr12	39809114	39810164	18	18	83	87	119	99	6.2253e-13	1.06154e-10	0.65575	0.76264	0.10689
chr20	43288610	43289830	15	14	108	69	86	67	4.12963e-09	3.45588e-07	0.76149	0.69897	-0.06252
chr4	13454236	13455296	7	16	64	78	59	48	4.84127e-07	2.39781e-05	0.76042	0.63949	-0.12093
chr17	57151381	57152498	28	19	137	123	139	141	8.5241e-16	2.26104e-13	0.7281	0.76005	0.03195
chr6	138126410	138127468	45	37	68	91	14	12	7.70687e-06	0.000260601	0.28255	-0.47712	-0.75967
chrX	40730378	40731836	14	40	176	143	96	96	1.09914e-10	1.27531e-08	0.75832	0.53961	-0.21871
chr1	59737482	59738923	44	57	310	278	172	168	3.26886e-21	1.92683e-18	0.75801	0.52119	-0.23682
chr1	183870733	183871812	17	14	83	104	57	43	4.68584e-07	2.3305e-05	0.75795	0.49009	-0.26786
chr7	91190578	91191072	10	13	71	70	37	31	9.46223e-06	0.000310394	0.7574	0.44716	-0.31024
chr1	206645803	206646391	23	14	106	115	74	83	4.23315e-09	3.52729e-07	0.75724	0.61034	-0.1469
chr2	40698070	40699225	14	5	47	47	73	45	1.8395e-06	7.62396e-05	0.66005	0.75696	0.09691
chr13	98503506	98504302	18	32	150	145	96	102	4.47047e-12	6.58781e-10	0.75676	0.58503	-0.17173
chr10	99243042	99244086	13	23	107	108	88	76	2.1028e-10	2.287e-08	0.75668	0.64033	-0.11635
chr2	221945068	221946130	9	13	73	56	79	56	1.18804e-08	9.02524e-07	0.73706	0.75651	0.01945
chr8	130993969	130994661	10	12	84	51	64	33	8.95029e-06	0.000296658	0.75651	0.61543	-0.14108
chr6	135406780	135408033	38	30	197	200	103	87	3.25605e-13	5.85543e-11	0.75587	0.4382	-0.31767
chr6	147271115	147272348	29	45	215	216	168	115	2.44361e-16	7.09248e-14	0.75568	0.57403	-0.18165
chr7	5740399	5741631	11	10	68	61	39	28	2.57975e-05	0.00072051	0.75554	0.47712	-0.27842
chr5	150649708	150650978	6	24	89	72	110	70	2.56642e-09	2.23604e-07	0.70704	0.75492	0.04788
chr6	149815882	149816728	12	21	100	97	77	99	1.83258e-10	2.01144e-08	0.75478	0.70635	-0.04843
chr10	80462974	80463684	8	15	83	57	53	56	6.10151e-07	2.93226e-05	0.75435	0.64738	-0.10697
chr14	66198341	66199479	25	13	106	119	91	76	2.45724e-09	2.14679e-07	0.75397	0.62583	-0.12814
chr5	59041974	59042601	13	30	138	115	121	102	5.87207e-13	1.00388e-10	0.75333	0.69897	-0.05436
chr21	43367853	43368905	44	45	52	48	4	12	1.78422e-05	0.000534431	0.04956	-0.703767	-0.753327
chr6	3209382	3210551	28	35	211	155	57	78	1.12756e-10	1.30511e-08	0.75294	0.32381	-0.42913
chr6	11083594	11084552	18	12	99	80	80	72	3.24168e-09	2.76313e-07	0.75253	0.68237	-0.07016
chr11	2975424	2975868	19	8	81	60	79	83	1.35017e-08	1.01519e-06	0.69294	0.75244	0.0595
chr2	216710959	216711262	10	17	81	81	35	51	4.63926e-06	0.000168765	0.75244	0.48208	-0.27036
chr7	137479583	137480741	7	17	62	83	61	63	1.15286e-07	6.76213e-06	0.75235	0.6854	-0.06695
chr18	60707985	60708664	5	13	56	55	29	58	3.40438e-05	0.000909336	0.75205	0.64836	-0.10369
chr8	117716917	117717776	7	8	36	43	38	56	5.82103e-06	0.000204962	0.678041	0.751821	0.07378
chr3	113507341	113508062	23	33	166	159	115	120	4.43612e-14	9.01298e-12	0.75112	0.61132	-0.1398
chr4	75089227	75090074	9	11	65	57	58	60	5.32459e-08	3.44245e-06	0.751	0.73676	-0.01424
chr9	111311274	111311969	10	18	68	69	91	76	4.31495e-10	4.41628e-08	0.66589	0.75077	0.08488
chr1	71480713	71482002	36	32	161	165	213	179	1.33236e-21	8.31555e-19	0.67077	0.7504	0.07963
chr9	86910817	86912047	29	25	113	103	151	162	1.65791e-16	4.99419e-14	0.59027	0.75012	0.15985
chr1	19278292	19278850	17	29	125	143	73	72	9.88802e-10	9.36723e-08	0.75012	0.48608	-0.26404
chr7	133347419	133348452	20	15	100	106	65	90	1.1734e-08	8.92111e-07	0.74986	0.6277	-0.12216
chr7	137572715	137573938	9	18	69	92	60	84	3.21958e-08	2.19758e-06	0.74979	0.70195	-0.04784
chr5	142063628	142064823	30	30	171	175	129	115	9.76955e-15	2.21067e-12	0.74919	0.59855	-0.15064
chr1	173474033	173475204	14	14	84	82	61	66	3.93451e-08	2.63841e-06	0.74819	0.63347	-0.11472
chr1	85076942	85078132	39	45	256	223	139	153	7.01956e-17	2.29556e-14	0.74765	0.53385	-0.2138
chr5	43637979	43639264	15	5	57	60	76	45	1.0217e-06	4.6151e-05	0.73313	0.74749	0.01436
chr1	97025291	97026259	7	8	15	11	42	51	4.18256e-07	2.11545e-05	0.216711	0.747271	0.53056
chr7	16602859	16603468	14	5	57	57	58	57	4.98831e-07	2.46297e-05	0.74224	0.74597	0.00373
chr10	64538590	64539977	28	42	194	205	139	109	5.01842e-15	1.20104e-12	0.74581	0.54061	-0.2052
chr5	92477050	92478199	20	15	87	117	76	58	6.49564e-08	4.09422e-06	0.74567	0.56534	-0.18033
chr12	96423254	96424428	10	22	103	84	36	65	5.89244e-06	0.000207323	0.74498	0.48136	-0.26362
chr11	102628524	102629364	46	80	375	334	209	178	1.36154e-22	9.5599e-20	0.74466	0.48274	-0.26192
chr3	64978159	64978820	14	17	88	93	79	85	2.99039e-10	3.14835e-08	0.74394	0.7016	-0.04234
chr1	63190629	63191896	37	50	229	262	213	185	2.99861e-22	2.01648e-19	0.74346	0.65267	-0.09079
chr6	4603431	4604336	76	58	369	382	119	129	2.49166e-20	1.29301e-17	0.74325	0.2644	-0.47885
chr4	10585120	10586400	55	72	343	369	223	234	7.10606e-25	6.11319e-22	0.74311	0.55122	-0.19189
chr11	111645466	111646585	15	17	90	96	72	66	8.92925e-09	6.97084e-07	0.74268	0.61465	-0.12803
chr1	230305185	230306143	16	18	94	102	81	65	4.13298e-09	3.45588e-07	0.74037	0.61396	-0.12641
chr3	58933448	58934477	14	14	33	45	79	84	1.79663e-09	1.61243e-07	0.42597	0.74036	0.31439
chr4	57917032	57918087	17	13	79	95	67	47	4.99298e-07	2.464e-05	0.74036	0.55931	-0.18105
chr17	38095877	38096670	10	8	54	36	55	53	1.39741e-06	6.02711e-05	0.66276	0.74036	0.0776
chr1	204436105	204436900	19	26	129	127	81	85	2.72008e-10	2.89569e-08	0.73952	0.55321	-0.18631
chr3	130568873	130569938	52	22	110	99	213	202	2.90958e-05	0.000797699	0.44347	0.73933	0.29586
chr8	55240349	55241502	33	39	198	206	157	130	8.00132e-17	2.59001e-14	0.7393	0.59167	-0.14763
chr5	73872328	73873309	33	31	177	183	56	45	9.23584e-13	1.52849e-10	0.73917	0.1933	-0.54587
chr1	226285334	226286421	34	41	196	224	142	158	3.29415e-16	9.3899e-14	0.73882	0.59352	-0.1453
chr12	1224569	1225635	21	25	127	134	86	77	2.44997e-10	2.62276e-08	0.73872	0.53624	-0.20248
chr5	43658343	43659179	8	11	45	64	50	63	5.01683e-07	2.47444e-05	0.7231	0.73848	0.01538
chr3	177695079	177696124	27	32	167	144	173	159	3.17584e-19	1.42154e-16	0.71021	0.73842	0.02821
chr16	57338044	57338531	15	36	151	137	49	57	8.45258e-09	6.65412e-07	0.73812	0.30914	-0.42898
chr2	152220011	152221010	18	18	82	123	83	68	1.865e-08	1.34917e-06	0.73619	0.60491	-0.13128
chr15	53149822	53151025	8	8	19	25	55	41	3.84043e-06	0.000143758	0.407487	0.735957	0.32847
chr3	100588255	100589254	41	44	40	41	8	6	1.19854e-05	0.000380508	-0.02044	-0.7354	-0.71496
chr13	50989495	50990031	11	10	64	59	43	35	2.01904e-05	0.00058934	0.73518	0.54136	-0.19382
chr3	119281128	119282059	15	27	121	116	98	101	1.11283e-11	1.53562e-09	0.73495	0.65975	-0.0752
chr11	85827013	85827881	8	11	34	42	49	63	1.36851e-06	5.93732e-05	0.56987	0.73468	0.16481
chr3	27003883	27004682	32	25	157	161	97	111	2.10699e-11	2.76751e-09	0.7343	0.55137	-0.18293
chr8	125975991	125976678	4	11	47	43	47	41	5.02011e-06	0.00018042	0.733341	0.723791	-0.00955
chr4	102126776	102127568	9	6	38	32	39	51	1.63322e-05	0.000496049	0.626881	0.733341	0.10646
chr15	33162224	33162986	13	19	76	70	93	89	1.30754e-10	1.48995e-08	0.63878	0.73334	0.09456
chr7	28189180	28189848	13	12	51	41	69	75	3.14335e-08	2.15479e-06	0.54177	0.73299	0.19122
chr10	11234701	11235686	19	11	79	92	56	51	1.69047e-06	7.10183e-05	0.7329	0.53228	-0.20062
chr14	24720273	24721804	22	23	116	136	114	98	2.43837e-12	3.80555e-10	0.73273	0.65831	-0.07442
chr7	27934880	27935899	10	13	68	65	46	48	3.16349e-06	0.000121514	0.73239	0.58433	-0.14806
chr5	71111926	71112728	9	7	49	46	40	51	5.23426e-06	0.0001872	0.731497	0.713207	-0.01829
chr4	157913641	157914709	9	15	57	81	49	47	4.9052e-06	0.000176889	0.73116	0.57626	-0.1549
chr6	133007860	133009125	27	31	109	151	133	188	1.08901e-13	2.09658e-11	0.64015	0.73105	0.0909
chr5	171701696	171703092	13	19	97	84	64	64	5.56804e-08	3.58045e-06	0.73097	0.58246	-0.14851
chr2	206577009	206578256	50	72	319	346	219	218	2.11332e-23	1.589e-20	0.73071	0.54904	-0.18167
chr9	124318856	124319285	18	17	92	105	52	59	3.43605e-07	1.77513e-05	0.73065	0.48488	-0.24577
chr10	116624139	116624805	2	12	19	16	38	46	3.10203e-05	0.000842231	0.36408	0.73038	0.3663
chr15	99446550	99447390	20	29	146	126	122	114	8.85531e-14	1.7222e-11	0.73018	0.66901	-0.06117
chr1	162044096	162044772	10	15	37	36	68	75	1.66017e-08	1.2132e-06	0.4437	0.73001	0.28631
chr18	24069039	24070158	18	7	60	66	69	74	1.42074e-07	8.1287e-06	0.67585	0.73001	0.05416
chr20	2265438	2266319	19	17	100	102	72	64	2.15605e-08	1.52619e-06	0.72985	0.5601	-0.16975
chr18	8003342	8004805	16	21	89	118	50	47	4.6206e-07	2.30165e-05	0.72909	0.40458	-0.32451
chr22	43071951	43072730	9	17	81	67	20	22	1.16445e-05	0.000371514	0.72893	0.19629	-0.53264
chr3	32618765	32619895	25	24	135	136	63	48	4.7834e-09	3.95473e-07	0.72859	0.34551	-0.38308
chr2	30568944	30570076	58	52	293	304	236	227	4.09532e-24	3.25888e-21	0.72821	0.61823	-0.10998
chr6	43466822	43467842	53	68	26	53	11	10	5.69789e-06	0.000201092	-0.18142	-0.72818	-0.54676
chr9	136017204	136018501	62	63	318	358	146	147	1.31322e-19	6.17737e-17	0.72743	0.36602	-0.36141
chr14	95599678	95601434	19	24	104	134	94	120	2.92473e-11	3.72877e-09	0.727	0.68124	-0.04576
chr6	146079116	146079817	8	11	25	18	44	66	7.9263e-07	3.68675e-05	0.33099	0.727	0.39601
chr9	34961459	34962533	21	23	118	125	80	62	5.39679e-09	4.42736e-07	0.72641	0.4956	-0.23081
chr7	137851522	137852799	26	12	116	95	106	73	8.60416e-09	6.75119e-07	0.72632	0.65562	-0.0707
chr15	52023724	52024533	14	18	100	79	66	73	3.03634e-08	2.0897e-06	0.7262	0.61774	-0.10846
chr13	40350339	40351394	10	17	78	74	26	41	3.76681e-05	0.000988449	0.72512	0.37645	-0.34867
chr11	88546490	88547772	5	16	46	42	52	68	1.38718e-06	5.99111e-05	0.59251	0.72463	0.13212
chr2	146395906	146397136	19	22	88	138	66	74	1.31119e-07	7.5517e-06	0.72446	0.51882	-0.20564
chr12	6461220	6462431	32	17	121	147	64	50	1.78216e-07	9.91727e-06	0.72379	0.35689	-0.3669
chr10	92958258	92959243	29	25	136	158	129	99	2.43897e-12	3.80555e-10	0.7231	0.61354	-0.10956
chr6	128529096	128529877	18	12	86	81	24	25	5.5148e-06	0.000195732	0.72274	0.20242	-0.52032
chr12	96558561	96560179	307	293	118	136	58	54	1.35291e-28	1.68172e-25	-0.37136	-0.7227	-0.35134
chr18	74781824	74782238	26	26	142	140	66	65	2.42111e-09	2.11777e-07	0.72093	0.39146	-0.32947
chr7	93609954	93611302	16	17	101	81	38	32	2.49919e-06	9.86974e-05	0.72075	0.31326	-0.40749
chr12	9819890	9821229	38	32	188	188	66	40	7.11243e-12	1.01565e-09	0.72016	0.17609	-0.54407
chr3	147289947	147291385	26	14	93	64	91	127	4.26015e-09	3.54361e-07	0.57815	0.71917	0.14102
chr16	75598647	75599504	25	32	175	132	96	86	1.49026e-10	1.66635e-08	0.71911	0.49397	-0.22514
chr4	76944230	76945315	20	25	104	140	59	67	8.32471e-08	5.13193e-06	0.71884	0.43511	-0.28373
chr4	177413655	177414807	24	17	63	58	113	110	9.98728e-12	1.39226e-09	0.45644	0.71871	0.26227
chr8	141358390	141359235	32	40	208	177	162	181	6.35333e-18	2.36065e-15	0.71848	0.66859	-0.04989
chr10	5631534	5632501	26	38	184	159	105	105	4.11809e-12	6.09675e-10	0.71828	0.5068	-0.21148
chr1	232278075	232278920	33	35	166	196	86	87	3.54345e-11	4.46395e-09	0.716	0.39794	-0.31806
chr1	222827855	222828970	15	13	54	100	54	69	3.55503e-06	0.000134339	0.716	0.61979	-0.09621
chr6	166158133	166158901	17	12	65	94	53	54	4.69234e-06	0.000170436	0.71547	0.54607	-0.1694
chr18	8623361	8624216	11	14	71	67	56	50	1.16146e-06	5.15788e-05	0.71477	0.60206	-0.11271
chr11	86184684	86185953	62	67	365	312	180	158	2.22674e-20	1.17477e-17	0.7146	0.41421	-0.30039
chrX	46436637	46437412	22	22	113	123	56	65	8.8098e-08	5.3515e-06	0.71382	0.42715	-0.28667
chr20	11176416	11177666	31	25	145	153	133	126	5.36479e-14	1.06716e-11	0.71369	0.65321	-0.06048
chr6	161659078	161659858	11	16	78	70	84	62	6.16018e-09	4.96826e-07	0.71369	0.70786	-0.00583
chr3	66089801	66090863	14	14	73	65	75	78	5.83041e-09	4.73428e-07	0.66901	0.71321	0.0442
chr14	91115237	91116441	23	29	153	124	80	58	5.87657e-09	4.76771e-07	0.71321	0.41374	-0.29947
chr2	164716259	164717137	8	8	32	36	56	35	2.15253e-05	0.000622681	0.589827	0.713207	0.12338
chr3	35431278	35432024	9	7	26	44	44	47	3.17242e-05	0.000858424	0.602057	0.713207	0.11115
chr11	19415427	19416590	20	27	144	107	82	84	3.05238e-09	2.6146e-07	0.71292	0.53511	-0.17781
chr6	13383381	13384396	15	20	86	103	99	74	5.83301e-10	5.74226e-08	0.71283	0.67484	-0.03799
chr12	26205312	26206138	13	16	88	70	36	26	1.60701e-05	0.00048871	0.71276	0.31482	-0.39794
chr5	149587871	149588973	16	14	91	72	26	37	2.84012e-05	0.000781574	0.71233	0.30776	-0.40457
chr11	94615651	94616877	20	17	106	93	92	88	2.39744e-10	2.57854e-08	0.71214	0.66901	-0.04313
chr5	149210977	149211557	8	16	67	65	48	36	1.96503e-05	0.000578966	0.71213	0.51953	-0.1926
chr8	131146754	131147714	43	55	274	239	144	140	2.16961e-16	6.41419e-14	0.71181	0.45637	-0.25544
chr12	67632661	67633733	15	10	28	32	74	63	5.39944e-08	3.48377e-06	0.36103	0.71165	0.35062
chr10	80870900	80871894	23	25	118	137	90	77	1.31769e-09	1.21338e-07	0.71096	0.52892	-0.18204
chrX	30391173	30392549	16	18	90	87	80	103	3.39355e-10	3.53384e-08	0.69655	0.71087	0.01432
chr6	20680696	20681776	15	19	103	80	55	59	6.93947e-07	3.27238e-05	0.71087	0.50816	-0.20271
chr13	42401547	42402840	28	55	137	92	30	13	3.97705e-06	0.000148002	0.43419	-0.27621	-0.7104
chr15	82457785	82458953	20	17	87	111	51	36	2.61409e-06	0.000102556	0.70997	0.35833	-0.35164
chr1	33910645	33911320	18	27	135	104	90	84	1.14181e-09	1.06895e-07	0.70992	0.57341	-0.13651
chr9	77684296	77685515	11	19	77	56	81	81	7.81967e-09	6.19675e-07	0.62518	0.70969	0.08451
chr11	95808218	95809455	22	25	69	90	148	101	4.88396e-12	7.17499e-10	0.51663	0.70947	0.19284
chr1	200856856	200858044	36	32	173	183	143	160	2.537e-15	6.27619e-13	0.70878	0.6392	-0.06958
chr11	102851898	102853057	24	19	117	111	81	75	8.35276e-09	6.58097e-07	0.70852	0.54545	-0.16307
chr3	127004974	127006077	52	49	238	286	168	185	1.72503e-16	5.18001e-14	0.70815	0.53739	-0.17076
chr2	39356019	39356937	24	12	113	79	62	85	1.05721e-06	4.75973e-05	0.70802	0.59341	-0.11461
chr18	47165927	47167426	66	130	498	510	366	314	6.96389e-29	8.98634e-26	0.70765	0.53711	-0.17054
chrX	148877267	148877679	8	10	56	44	46	41	1.32448e-05	0.000414948	0.70757	0.64836	-0.05921
chr1	12694207	12695392	39	46	224	217	240	164	1.43566e-20	7.70186e-18	0.70688	0.66901	-0.03787
chr3	11535202	11536189	29	25	155	128	115	106	9.12094e-12	1.27895e-09	0.70665	0.60011	-0.10654
chr1	57223928	57225304	24	33	131	167	130	120	4.10598e-13	7.2474e-11	0.70627	0.63055	-0.07572
chr14	73698660	73699564	25	32	154	144	78	59	1.52212e-09	1.38691e-07	0.70627	0.37216	-0.33411
chr18	57212817	57214137	28	45	174	204	118	147	1.72507e-12	2.75006e-10	0.70472	0.55145	-0.15327
chr6	47071190	47072400	21	23	85	90	124	107	2.5685e-12	3.97518e-10	0.58521	0.7046	0.11939
chr1	205293798	205294866	47	52	233	276	173	183	2.71154e-17	9.31393e-15	0.7041	0.54956	-0.15454
chr10	3877990	3879065	17	15	75	95	43	31	1.39821e-05	0.000434625	0.70405	0.34933	-0.35472
chr11	7697830	7699432	87	120	540	515	466	415	2.4124e-44	8.86011e-41	0.70392	0.62581	-0.07811
chr2	232485777	232487078	18	15	88	87	31	38	1.05667e-05	0.000341264	0.7039	0.30719	-0.39671
chr13	99644280	99645480	16	18	74	62	103	77	1.25808e-09	1.16523e-07	0.58358	0.70377	0.12019
chr10	116499492	116500740	18	19	89	106	70	62	1.19359e-07	6.97105e-06	0.70341	0.53604	-0.16737
chr6	140261934	140262848	21	16	97	98	30	30	1.29603e-06	5.67811e-05	0.70341	0.20133	-0.50208
chr2	198702560	198703710	19	20	103	102	81	79	3.756e-09	3.16562e-07	0.70319	0.59674	-0.10645
chr10	45655361	45656624	50	37	163	139	237	210	4.08948e-20	2.06618e-17	0.53348	0.70286	0.16938
chr7	111724438	111725164	24	19	120	105	77	60	7.81909e-08	4.85154e-06	0.70282	0.4898	-0.21302
chr1	66747512	66748811	22	21	122	103	60	67	1.5251e-07	8.63781e-06	0.70282	0.45738	-0.24544
chr4	48324250	48325437	9	19	59	90	53	74	1.69934e-06	7.12656e-05	0.70186	0.63347	-0.06839
chr10	93073315	93074441	33	32	140	163	174	161	2.93349e-17	1.00043e-14	0.65823	0.70156	0.04333
chr8	39958536	39959649	53	53	262	279	172	136	8.59652e-17	2.76394e-14	0.70138	0.45794	-0.24344
chr6	151806242	151807215	33	37	175	185	153	117	2.63959e-14	5.58886e-12	0.70138	0.57724	-0.12414
chr3	66485926	66486870	22	12	92	87	75	65	2.00524e-07	1.09356e-05	0.70138	0.59599	-0.10539
chr2	187692323	187693561	17	18	87	89	92	92	1.2978e-10	1.48062e-08	0.68222	0.70131	0.01909
chr3	130968981	130970094	19	17	97	92	84	57	8.11362e-08	5.0245e-06	0.70125	0.57556	-0.12569
chr16	50730463	50731319	54	64	288	313	170	140	4.2328e-18	1.61678e-15	0.70114	0.41497	-0.28617
chr1	65548535	65549622	22	22	116	113	102	80	3.92716e-10	4.04976e-08	0.70085	0.60206	-0.09879
chr12	7275129	7276280	27	18	103	131	90	65	8.14426e-08	5.04021e-06	0.70081	0.5238	-0.17701
chr9	72628308	72629225	32	26	152	147	62	62	5.78642e-09	4.70256e-07	0.70042	0.32222	-0.3782
chr3	189947586	189948361	52	61	286	288	154	158	1.96621e-17	6.85238e-15	0.69972	0.43623	-0.26349
chr12	20587840	20588497	5	10	31	49	39	44	3.78865e-05	0.000992627	0.683361	0.698971	0.01561
chr12	109010825	109011441	14	16	79	55	84	74	1.47762e-08	1.0989e-06	0.62839	0.69897	0.07058
chr5	170463719	170464853	8	13	34	37	53	60	1.94344e-06	7.96828e-05	0.50159	0.69897	0.19738
chr11	35213433	35214616	58	55	18	31	12	9	3.1277e-06	0.000120333	-0.35313	-0.69897	-0.34584
chr12	87486038	87486851	7	12	34	30	50	53	5.15833e-06	0.000184762	0.49732	0.69897	0.20165
chr11	95991218	95992169	13	14	86	57	45	54	1.33121e-05	0.000416646	0.69897	0.54192	-0.15705
chr4	99489687	99490985	21	12	84	89	43	55	1.67399e-05	0.000506161	0.69897	0.45593	-0.24304
chr7	12296888	12297811	25	41	192	145	103	95	1.42019e-10	1.59924e-08	0.69769	0.46852	-0.22917
chr10	135214240	135215294	15	35	154	103	77	77	1.10821e-07	6.52429e-06	0.6973	0.47712	-0.22018
chr22	32415843	32416704	23	26	91	90	135	117	3.73119e-13	6.62258e-11	0.55488	0.69726	0.14238
chr4	38084105	38085006	53	40	248	223	62	80	2.89853e-12	4.42146e-10	0.69714	0.18064	-0.5165
chr7	131305314	131305765	15	24	96	106	93	80	1.01653e-09	9.58239e-08	0.69685	0.63026	-0.06659
chr3	23789980	23790765	23	15	106	91	32	32	3.11956e-06	0.000120069	0.69679	0.21748	-0.47931
chr15	71070619	71071520	10	27	103	89	39	69	2.12223e-05	0.000615034	0.69674	0.45033	-0.24641
chr10	90844197	90845342	14	21	79	103	63	47	1.96336e-06	8.0327e-05	0.69662	0.48102	-0.2156
chr5	112476701	112477857	8	26	96	81	69	67	4.29113e-07	2.16806e-05	0.69655	0.58358	-0.11297
chr9	4842457	4843499	17	8	40	46	74	58	1.36564e-06	5.92757e-05	0.51312	0.69574	0.18262
chr6	159247757	159248682	10	11	48	58	62	50	9.48634e-07	4.32805e-05	0.67169	0.69517	0.02348
chr14	59038662	59039538	28	37	119	129	172	158	1.12202e-16	3.47865e-14	0.57187	0.69507	0.1232
chr20	1103015	1104006	32	24	150	135	73	95	2.29637e-08	1.61881e-06	0.69445	0.46702	-0.22743
chr5	133312895	133314454	20	35	120	110	149	131	2.50517e-14	5.32787e-12	0.60962	0.69438	0.08476
chr6	155509423	155509841	8	8	35	49	52	35	2.52042e-05	0.000707044	0.679227	0.694117	0.01489
chr2	151537590	151538837	116	122	607	506	623	561	1.35849e-53	7.63079e-50	0.66706	0.69387	0.02681
chr1	182567419	182568316	21	22	101	119	51	53	5.99919e-07	2.89232e-05	0.69314	0.3721	-0.32104
chr11	36579775	36580737	27	15	99	116	73	64	5.87823e-07	2.84789e-05	0.69301	0.49956	-0.19345
chr12	10331471	10333122	41	30	187	171	85	67	6.28987e-10	6.14137e-08	0.69298	0.3242	-0.36878
chr6	114214598	114215771	22	18	111	94	90	70	1.41696e-08	1.05708e-06	0.69272	0.58627	-0.10645
chr15	60831369	60832696	14	11	60	59	66	65	1.66145e-07	9.32705e-06	0.65143	0.69249	0.04106
chr13	95208416	95209614	15	23	109	75	85	110	1.25224e-09	1.16095e-07	0.66745	0.69241	0.02496
chr2	159215648	159217068	14	10	59	67	64	54	6.89268e-07	3.2571e-05	0.69224	0.66421	-0.02803
chr1	38015219	38016125	15	9	61	53	77	49	1.06263e-06	4.7774e-05	0.64949	0.69224	0.04275
chr15	47767375	47768410	9	25	49	51	82	93	1.34981e-08	1.01519e-06	0.4523	0.69167	0.23937
chr17	77016826	77017686	10	23	88	82	53	35	1.53499e-05	0.000470555	0.69146	0.41017	-0.28129
chr7	103633917	103634426	5	16	63	44	64	47	3.30869e-06	0.000126178	0.6757	0.69135	0.01565
chr17	67522068	67523094	22	33	131	147	65	64	1.56583e-08	1.15462e-06	0.69129	0.3614	-0.32989
chr11	111311938	111312737	32	22	113	109	157	116	8.20441e-13	1.36966e-10	0.60206	0.69114	0.08908
chr5	458779	459778	31	34	179	148	132	118	5.33533e-13	9.19632e-11	0.69113	0.57533	-0.1158
chr3	11426894	11428602	72	54	321	304	314	310	2.84109e-28	3.47818e-25	0.69006	0.68936	-0.0007
chr2	173311088	173311821	16	30	126	107	77	67	5.06005e-08	3.28254e-06	0.68983	0.48311	-0.20672
chr1	219611434	219612605	66	71	324	354	304	256	2.45549e-27	2.66451e-24	0.6895	0.60673	-0.08277
chr4	183899372	183900177	72	83	364	402	378	313	9.74337e-34	1.75548e-30	0.68946	0.64483	-0.04463
chr7	150136545	150137769	22	30	121	141	91	87	1.3956e-09	1.28018e-07	0.68921	0.52288	-0.16633
chr4	19989164	19989743	17	25	110	103	57	73	3.62218e-07	1.86383e-05	0.68899	0.47712	-0.21187
chr10	3932131	3932619	27	22	154	93	82	92	8.19143e-08	5.06283e-06	0.68863	0.53794	-0.15069
chr6	13653397	13654184	12	36	135	107	66	68	7.12869e-07	3.34838e-05	0.68842	0.43457	-0.25385
chrX	129912374	129913505	9	21	27	31	79	75	5.15533e-09	4.24386e-07	0.273	0.68797	0.41497
chr6	166031713	166032598	15	22	47	42	93	95	2.13309e-10	2.31467e-08	0.36798	0.68769	0.31971
chr9	110801301	110802397	38	51	242	199	103	110	2.47757e-12	3.85319e-10	0.68736	0.3734	-0.31396
chr18	45471300	45472442	23	20	116	101	120	95	9.40432e-12	1.31483e-09	0.68723	0.68325	-0.00398
chr9	33186218	33187018	11	17	72	72	57	37	1.53986e-05	0.000471743	0.68723	0.50515	-0.18208
chr2	162822365	162823077	12	4	5	8	33	38	2.42315e-05	0.000685596	-0.079182	0.608047	0.687229
chr5	39256405	39257151	20	13	85	83	65	72	3.20286e-07	1.6645e-05	0.68638	0.59894	-0.08744
chr15	67408814	67409687	15	17	83	80	43	31	1.97253e-05	0.000579923	0.686	0.34933	-0.33667
chr10	52300038	52300846	11	21	79	84	32	37	2.98494e-05	0.000816019	0.686	0.31978	-0.36622
chr9	102001458	102002590	34	44	208	178	125	111	1.29408e-12	2.09801e-10	0.68574	0.47349	-0.21225
chr12	13375733	13376682	19	19	105	87	107	77	5.30113e-10	5.28956e-08	0.68574	0.66745	-0.01829
chr7	94696057	94697268	23	15	54	69	90	102	6.811e-09	5.46087e-07	0.49485	0.68574	0.19089
chr15	96601290	96602368	9	9	39	42	44	51	1.31501e-05	0.000412792	0.61805	0.68574	0.06769
chr4	68303342	68304404	10	8	35	43	57	38	2.39485e-05	0.000678796	0.60206	0.68574	0.08368
chr9	92002862	92003678	24	40	145	173	126	110	7.9781e-12	1.13176e-09	0.68561	0.55704	-0.12857
chr21	39909956	39911089	12	12	60	60	55	69	3.96241e-07	2.01477e-05	0.67139	0.6854	0.01401
chr4	88990747	88991652	14	10	66	46	62	62	9.84055e-07	4.46406e-05	0.64193	0.6854	0.04347
chr8	61167186	61168171	26	17	96	120	94	116	6.23681e-10	6.10204e-08	0.68525	0.67313	-0.01212
chr1	169750243	169751099	18	12	79	74	73	60	2.75503e-07	1.45188e-05	0.68518	0.62518	-0.06
chr4	4493842	4494601	75	101	429	431	206	199	1.27979e-23	9.89267e-21	0.68509	0.35917	-0.32592
chr1	89978604	89979480	10	7	52	38	42	44	3.10072e-05	0.000842124	0.685036	0.665726	-0.01931
chr4	159699093	159699769	10	12	46	68	59	44	7.15398e-06	0.000244765	0.68425	0.64098	-0.04327
chr5	73131145	73132029	5	11	44	41	49	35	2.59678e-05	0.00072442	0.684247	0.679227	-0.00502
chr4	120438542	120439902	51	41	220	232	165	121	1.73803e-13	3.23522e-11	0.68393	0.48626	-0.19767
chr2	20776469	20776937	35	39	192	173	113	92	1.85214e-11	2.47015e-09	0.68386	0.43516	-0.2487
chr2	222517384	222518467	16	17	44	53	73	94	2.29707e-08	1.61881e-06	0.45157	0.68382	0.23225
chr12	2466888	2467664	10	11	38	45	65	44	5.572e-06	0.000197431	0.56769	0.68359	0.1159
chr20	52748954	52750294	43	51	199	168	233	228	7.62688e-22	4.85532e-19	0.58476	0.68331	0.09855
chr6	73497101	73498284	15	27	77	105	98	112	5.1743e-10	5.17381e-08	0.62137	0.68289	0.06152
chr10	3919089	3920149	22	14	92	89	28	25	6.37754e-06	0.000221293	0.68267	0.16058	-0.52209
chr11	129574875	129576261	65	39	271	237	229	227	2.58022e-08	1.79452e-06	0.68226	0.63556	-0.0467
chr2	174300261	174301382	31	35	122	116	175	150	3.7685e-16	1.0584e-13	0.5477	0.68204	0.13434
chr7	75638153	75638937	21	29	137	111	39	43	1.12099e-07	6.59548e-06	0.68194	0.20828	-0.47366
chr16	31276318	31277469	15	34	106	107	123	120	5.74714e-12	8.36586e-10	0.62487	0.6816	0.05673
chr5	158611833	158612730	18	15	77	83	78	88	5.63221e-09	4.5968e-07	0.66545	0.68124	0.01579
chr9	86752998	86753560	20	18	93	97	69	92	4.03067e-08	2.6878e-06	0.68124	0.61013	-0.07111
chr8	24244683	24245928	11	27	52	74	76	114	7.56164e-08	4.71017e-06	0.50515	0.68124	0.17609
chr11	128318365	128319762	19	14	98	68	52	60	8.80804e-06	0.000292654	0.68124	0.51283	-0.16841
chrX	13481359	13482548	15	25	77	66	109	90	4.4196e-10	4.50408e-08	0.53812	0.67995	0.14183
chr5	176085636	176086526	27	22	118	124	107	81	1.53682e-09	1.39498e-07	0.67982	0.57118	-0.10864
chr11	114019956	114021144	12	18	74	69	98	53	1.00018e-07	5.95064e-06	0.65622	0.67954	0.02332
chr7	141290131	141290826	16	14	92	59	49	64	1.08063e-05	0.000348262	0.67954	0.55555	-0.12399
chr12	110405212	110406351	20	28	130	107	100	75	4.11609e-09	3.44978e-07	0.67943	0.549	-0.13043
chr1	19413989	19415255	32	29	155	144	122	77	1.28546e-09	1.18714e-07	0.67923	0.50386	-0.17537
chr5	71675714	71676554	78	92	87	54	19	15	6.50045e-08	4.09456e-06	-0.08019	-0.67923	-0.59904
chrX	13394612	13395525	14	11	66	51	65	62	4.83936e-07	2.39781e-05	0.64419	0.67923	0.03504
chr4	159456321	159457068	15	23	109	80	83	63	1.25323e-07	7.25857e-06	0.67897	0.5682	-0.11077
chr1	38311606	38312988	16	26	92	116	93	102	4.76058e-10	4.80541e-08	0.67877	0.65102	-0.02775
chr2	55360554	55361748	31	35	182	140	116	88	3.05651e-10	3.21088e-08	0.67804	0.48136	-0.19668
chr1	112158568	112159638	48	42	169	175	248	188	1.0646e-19	5.10854e-17	0.57529	0.67768	0.10239
chr6	89744335	89746076	113	112	562	492	563	514	2.59938e-49	1.24109e-45	0.66763	0.67699	0.00936
chr18	57513849	57515099	48	55	240	257	118	165	3.8404e-12	5.70332e-10	0.67691	0.43365	-0.24326
chr2	145122040	145123260	17	13	76	74	67	71	1.38282e-07	7.93075e-06	0.67669	0.64098	-0.03571
chr15	33529074	33529588	6	16	51	52	61	51	2.43817e-06	9.66471e-05	0.64098	0.67669	0.03571
chr5	108351631	108352755	15	22	91	92	56	56	1.81332e-06	7.5318e-05	0.67611	0.46584	-0.21027
chr2	120801514	120802764	4	13	46	42	50	38	2.49493e-05	0.000701542	0.675486	0.675486	0
chr3	124717740	124719204	32	19	117	104	128	121	1.74891e-11	2.34887e-09	0.62402	0.67539	0.05137
chr14	78020208	78021782	17	15	82	77	65	62	5.41075e-07	2.6388e-05	0.67535	0.57911	-0.09624
chr7	131230770	131231116	16	16	91	68	61	54	2.85273e-06	0.000110916	0.67535	0.53671	-0.13864
chr7	42035922	42037188	56	32	189	235	206	187	7.51176e-07	3.50761e-05	0.67517	0.64236	-0.03281
chr7	34005840	34006805	16	12	45	71	72	68	7.53165e-07	3.51346e-05	0.59476	0.67517	0.08041
chr5	141924736	141925709	12	27	97	95	50	33	1.06829e-05	0.000344752	0.67502	0.31664	-0.35838
chr1	209780395	209781385	55	75	350	272	306	261	8.60021e-26	8.0514e-23	0.67461	0.63454	-0.04007
chr3	110286919	110287781	19	11	75	74	70	54	1.91891e-06	7.89482e-05	0.67383	0.59522	-0.07861
chr6	24517534	24518735	37	39	159	207	108	121	1.58672e-10	1.76388e-08	0.67376	0.47152	-0.20224
chr2	11531497	11532617	65	98	400	376	290	234	2.20801e-24	1.86589e-21	0.6735	0.50351	-0.16999
chr2	153550529	153551304	43	24	161	162	143	117	4.81884e-11	5.92984e-09	0.67303	0.57945	-0.09358
chr19	40504133	40504797	8	14	35	40	60	51	4.55602e-06	0.000166117	0.50628	0.67287	0.16659
chr1	154757120	154758105	76	96	78	44	25	10	5.48234e-07	2.66963e-05	-0.14713	-0.67235	-0.52522
chr7	41208462	41209682	61	67	289	320	258	297	1.28461e-23	9.89267e-21	0.6721	0.63192	-0.04018
chr2	218700845	218702044	39	49	170	184	209	212	7.11785e-20	3.54005e-17	0.59721	0.6721	0.07489
chr18	72653925	72654743	9	12	54	52	48	52	5.48054e-06	0.000194696	0.67169	0.64687	-0.02482
chr6	164010497	164010892	18	16	62	68	82	85	1.69318e-08	1.23266e-06	0.56427	0.67159	0.10732
chr1	46603328	46604259	23	27	137	105	53	50	4.37939e-07	2.20333e-05	0.67139	0.30519	-0.3662
chr15	77311958	77312863	13	11	60	40	56	64	3.22895e-06	0.000123532	0.59363	0.67139	0.07776
chr6	4250734	4251541	20	26	108	115	42	42	7.03501e-07	3.30926e-05	0.67094	0.25326	-0.41768
chr2	227354517	227355396	22	8	50	39	75	73	1.92641e-06	7.91606e-05	0.45389	0.67094	0.21705
chr20	44698994	44699922	17	16	67	63	60	102	3.18682e-07	1.65838e-05	0.5765	0.67077	0.09427
chr3	17064040	17065403	67	73	349	314	279	322	2.20964e-25	1.97197e-22	0.67053	0.62803	-0.0425
chr7	133482389	133483659	29	35	125	119	156	151	4.4981e-15	1.07922e-12	0.5714	0.67042	0.09902
chr6	100888608	100889564	8	15	66	49	45	52	1.94545e-05	0.000574437	0.67025	0.5977	-0.07255
chr3	45103396	45103861	10	16	68	61	70	48	1.29312e-06	5.6723e-05	0.67011	0.63202	-0.03809
chr4	124561168	124561921	14	15	77	66	51	56	6.29979e-06	0.000218913	0.67001	0.54607	-0.12394
chr1	78263491	78264405	13	22	78	93	44	60	1.52877e-05	0.000469266	0.66985	0.45711	-0.21274
chr6	167057373	167058576	56	77	309	319	234	184	7.59671e-20	3.75864e-17	0.66901	0.49292	-0.17609
chr11	111396944	111397702	14	17	78	64	74	78	2.93172e-08	2.02132e-06	0.63985	0.66901	0.02916
chr5	96883636	96884502	23	23	116	106	66	43	1.37349e-06	5.95113e-05	0.66901	0.36408	-0.30493
chr11	130113216	130113986	11	11	47	37	60	50	5.47017e-06	0.000194472	0.55429	0.66901	0.11472
chr11	77624941	77626074	65	49	57	81	16	12	1.56182e-05	0.000477247	0.08167	-0.58734	-0.66901
chr2	134364897	134366228	56	64	244	226	283	284	4.63654e-26	4.42748e-23	0.58758	0.66875	0.08117
chr1	157218735	157219840	34	26	114	104	156	131	3.14777e-13	5.6714e-11	0.55003	0.66851	0.11848
chr1	2547804	2548658	19	20	96	93	44	65	9.50359e-06	0.00031143	0.66825	0.43254	-0.23571
chr17	76840303	76840748	16	20	96	79	50	43	1.07308e-05	0.000346064	0.66819	0.39794	-0.27025
chr7	134344977	134346255	24	38	135	161	136	109	6.842e-12	9.8396e-10	0.66804	0.58652	-0.08152
chrX	10970404	10971619	7	23	76	71	71	61	7.79533e-07	3.6276e-05	0.66804	0.62195	-0.04609
chr7	132940181	132940717	13	11	45	55	61	58	2.08843e-06	8.48261e-05	0.59363	0.66782	0.07419
chr3	100728047	100729716	15	20	99	71	48	57	1.26454e-05	0.000398784	0.66733	0.46118	-0.20615
chr5	169739028	169740526	115	137	507	514	607	570	8.33922e-53	4.424e-49	0.60505	0.66668	0.06163
chr1	229662495	229663714	23	18	90	97	105	92	3.80781e-10	3.93945e-08	0.64299	0.66538	0.02239
chr1	79130421	79133095	27	30	68	59	157	114	1.14039e-13	2.18231e-11	0.33974	0.66531	0.32557
chr5	57554905	57556288	64	105	372	417	201	146	3.21341e-18	1.24231e-15	0.66518	0.30983	-0.35535
chr16	25062700	25063493	34	28	153	141	111	122	6.87842e-11	8.25377e-09	0.66511	0.56489	-0.10022
chr4	106201155	106202467	69	59	203	190	319	280	8.71943e-26	8.08376e-23	0.48266	0.66493	0.18227
chr1	78744484	78745336	11	16	35	37	65	67	3.79454e-07	1.93974e-05	0.40683	0.6647	0.25787
chr4	84271040	84271902	7	17	59	59	56	43	1.6533e-05	0.000500788	0.66421	0.58935	-0.07486
chr10	14533209	14534415	17	30	125	99	68	71	3.83508e-07	1.95942e-05	0.66391	0.45902	-0.20489
chr13	44874905	44875891	38	68	262	234	105	96	9.39064e-13	1.55142e-10	0.66381	0.27408	-0.38973
chr1	150736777	150737870	35	42	203	159	107	79	6.70621e-10	6.52121e-08	0.66347	0.37653	-0.28694
chr1	56914391	56915646	46	64	259	255	187	170	3.59288e-17	1.20805e-14	0.66343	0.50587	-0.15756
chr20	48199832	48200963	61	77	128	91	29	17	1.38156e-06	5.98033e-05	0.19826	-0.46489	-0.66315
chr9	6214458	6215280	28	23	119	123	24	35	1.21757e-07	7.0765e-06	0.66311	0.06105	-0.60206
chr14	104322639	104323457	9	14	49	62	67	46	2.57777e-06	0.000101307	0.65514	0.66276	0.00762
chr19	35451045	35451643	21	14	49	54	82	86	4.96556e-08	3.23002e-06	0.45299	0.66225	0.20926
chr12	115812486	115813895	44	37	194	185	172	124	2.55282e-13	4.66102e-11	0.66184	0.55514	-0.1067
chr7	41669499	41671107	73	76	358	333	257	236	1.0774e-22	7.67779e-20	0.66175	0.51563	-0.14612
chr14	38991487	38992592	14	18	84	65	81	73	2.36327e-08	1.6561e-06	0.6475	0.66164	0.01414
chr13	32539280	32540522	35	26	127	138	148	139	1.77264e-13	3.29321e-11	0.62717	0.66156	0.03439
chr15	81390983	81392159	163	215	882	859	580	585	6.10414e-47	2.53431e-43	0.66152	0.48729	-0.17423
chr6	138194208	138194982	76	66	322	336	171	183	5.68917e-16	1.5611e-13	0.66118	0.39309	-0.26809
chr7	28445304	28446003	18	28	123	95	93	103	1.1885e-09	1.1094e-07	0.66118	0.61543	-0.04575
chr4	121366530	121367778	17	14	76	63	90	59	1.52028e-07	8.61563e-06	0.63071	0.66047	0.02976
chr20	7314192	7315820	56	43	214	246	216	203	4.9399e-18	1.85715e-15	0.66032	0.61996	-0.04036
chr11	131934466	131935423	44	29	147	169	161	180	6.31296e-14	1.24039e-11	0.62737	0.66023	0.03286
chr9	95908421	95909417	34	33	134	179	128	135	1.41826e-11	1.92647e-09	0.65946	0.5844	-0.07506
chr20	47392589	47393849	16	37	137	112	85	79	9.04559e-08	5.45724e-06	0.65931	0.47975	-0.17956
chr15	102119243	102120611	123	178	668	712	587	610	4.67285e-45	1.78486e-41	0.65907	0.59738	-0.06169
chr9	131327653	131328552	54	58	43	40	10	13	1.33638e-05	0.00041799	-0.12748	-0.65896	-0.53148
chr15	45141861	45142625	51	61	39	38	9	14	1.80412e-05	0.000539039	-0.15927	-0.65896	-0.49969
chr7	7297916	7298806	10	15	48	63	57	64	1.76831e-06	7.38014e-05	0.62172	0.65855	0.03683
chr5	115648819	115649783	10	15	59	62	58	41	1.68237e-05	0.000507909	0.65855	0.57296	-0.08559
chr12	121136000	121137337	79	92	77	70	26	10	9.01332e-08	5.44741e-06	-0.06486	-0.65827	-0.59341
chr12	88784877	88785904	19	8	78	52	81	49	7.25228e-06	0.000247331	0.65817	0.65817	0
chr15	61090715	61091679	21	17	89	91	84	72	4.84902e-08	3.16499e-06	0.65801	0.5966	-0.06141
chr4	74587222	74588141	32	28	133	147	97	73	2.06945e-08	1.47583e-06	0.65786	0.44314	-0.21472
chr7	122830116	122830814	9	20	62	60	77	62	3.13038e-07	1.63257e-05	0.60206	0.65786	0.0558
chr6	110111276	110111796	35	31	149	153	142	165	2.65228e-14	5.60328e-12	0.65036	0.65745	0.00709
chr17	63547714	63548886	23	21	130	77	60	57	1.04772e-05	0.000339259	0.65739	0.41279	-0.2446
chr1	203562717	203563482	20	26	97	119	124	86	2.11258e-10	2.29502e-08	0.65722	0.6451	-0.01212
chr1	199174720	199175621	23	36	128	147	75	72	5.6614e-08	3.63315e-06	0.65715	0.38786	-0.26929
chr15	70160766	70161710	12	23	67	99	63	73	1.79921e-06	7.49127e-05	0.65711	0.57168	-0.08543
chr1	65381479	65381893	13	24	90	85	39	34	2.46573e-05	0.000694762	0.65691	0.284	-0.37291
chr13	97960025	97961418	70	113	443	394	148	142	1.25858e-20	6.82857e-18	0.65659	0.19821	-0.45838
chr7	107851661	107852971	63	81	350	310	212	152	3.21868e-17	1.08991e-14	0.65651	0.39913	-0.25738
chr11	116856893	116858072	34	56	233	182	150	132	1.3737e-12	2.22332e-10	0.65635	0.48953	-0.16682
chr9	99272227	99273010	17	19	85	85	49	40	2.0462e-05	0.000596257	0.65575	0.37926	-0.27649
chr14	34726698	34728920	38	42	90	115	197	172	1.08995e-16	3.39781e-14	0.40216	0.65556	0.2534
chr12	112568185	112569048	36	27	162	130	85	69	9.34207e-08	5.61059e-06	0.65544	0.38021	-0.27523
chr17	71336056	71336872	51	89	309	331	274	286	6.28396e-23	4.58062e-20	0.65525	0.59745	-0.0578
chr8	119010523	119011706	25	21	106	109	69	57	1.14449e-06	5.09743e-05	0.65522	0.42597	-0.22925
chr2	177386522	177387190	16	11	39	66	60	69	6.97358e-06	0.000239193	0.56698	0.65487	0.08789
chr6	89590963	89592172	18	16	74	64	88	72	4.21174e-08	2.79294e-06	0.58983	0.65322	0.06339
chr10	112132504	112133463	43	44	236	162	130	102	3.83016e-10	3.95829e-08	0.65267	0.41983	-0.23284
chr10	72501991	72502965	34	37	163	163	150	100	2.21893e-11	2.8986e-09	0.65255	0.53808	-0.11447
chr1	101766467	101767448	28	33	142	139	70	50	6.89471e-08	4.32862e-06	0.65245	0.28702	-0.36543
chr7	155535568	155536811	20	29	108	99	111	116	2.8625e-11	3.65431e-09	0.61258	0.65227	0.03969
chr3	111386537	111387124	25	35	117	159	91	99	1.66419e-08	1.21384e-06	0.65165	0.49091	-0.16074
chr3	156365721	156366586	14	13	55	35	74	54	3.82466e-06	0.000143371	0.50139	0.65154	0.15015
chr9	114791908	114793107	28	22	115	116	51	55	2.51988e-06	9.92271e-05	0.65136	0.31742	-0.33394
chr8	26485696	26486641	25	21	105	106	115	98	6.71143e-11	8.08173e-09	0.64714	0.6512	0.00406
chr14	23126187	23127621	38	31	147	169	84	65	3.50396e-08	2.37303e-06	0.65117	0.32772	-0.32345
chr11	121920318	121921519	109	121	509	528	424	365	1.69453e-34	3.30229e-31	0.65113	0.53269	-0.11844
chr8	122834290	122835788	96	135	478	563	406	391	1.78772e-30	2.79854e-27	0.65092	0.53519	-0.11573
chr12	9917151	9918202	24	38	123	161	123	132	2.08034e-11	2.74006e-09	0.65019	0.60375	-0.04644
chr9	134603898	134605146	39	43	186	187	71	115	4.5647e-08	3.00405e-06	0.64975	0.34988	-0.29987
chr5	58624234	58625647	51	83	304	301	161	121	7.41929e-15	1.7196e-12	0.64965	0.31978	-0.32987
chr15	36706710	36708260	32	31	153	135	102	92	2.27268e-09	2.00573e-07	0.64949	0.47935	-0.17014
chr1	7999744	8001838	56	66	250	301	214	174	1.20985e-16	3.73884e-14	0.64931	0.49764	-0.15167
chr14	69512538	69513714	134	136	57	73	29	30	4.0419e-12	5.99325e-10	-0.314	-0.64924	-0.33524
chr11	1146298	1146568	10	12	59	34	64	41	3.04404e-05	0.000830037	0.59751	0.64917	0.05166
chr12	42528948	42529677	8	14	35	19	65	40	3.23125e-05	0.000870461	0.36798	0.64917	0.28119
chr21	43476868	43478333	102	110	134	127	30	27	7.49651e-10	7.2308e-08	0.08955	-0.55956	-0.64911
chr5	121896842	121897582	35	47	182	190	173	147	2.56542e-15	6.3301e-13	0.64859	0.58358	-0.06501
chr6	130069369	130069872	22	16	91	85	49	44	3.17975e-05	0.000860162	0.64836	0.37566	-0.2727
chr8	31058255	31059307	17	10	42	30	44	83	2.43448e-05	0.00068819	0.40683	0.64819	0.24136
chrX	117554290	117555318	12	15	61	66	55	43	2.45676e-05	0.00069289	0.64819	0.5376	-0.11059
chrX	38690834	38692229	19	17	90	77	87	57	4.52935e-07	2.26565e-05	0.64811	0.58457	-0.06354
chr13	52392973	52393786	30	24	122	125	85	81	6.27927e-08	3.97358e-06	0.64801	0.47712	-0.17089
chr2	226859532	226860146	63	101	370	365	339	355	6.6815e-29	8.74004e-26	0.64736	0.6225	-0.02486
chr11	44596171	44597262	22	40	165	117	96	112	1.09194e-08	8.34831e-07	0.64714	0.51604	-0.1311
chr3	123401487	123402497	19	32	81	86	114	119	9.84485e-11	1.14926e-08	0.50361	0.64679	0.14318
chr5	81718276	81719054	27	38	120	116	157	138	6.61566e-14	1.2972e-11	0.55051	0.64669	0.09618
chr2	10633557	10634317	22	20	94	80	90	103	3.10014e-09	2.65265e-07	0.60206	0.64658	0.04452
chr7	38502669	38503756	21	26	78	91	102	113	5.63585e-10	5.58271e-08	0.5428	0.64626	0.10346
chr3	182841437	182842418	15	32	124	91	89	70	3.0462e-07	1.59476e-05	0.64626	0.51663	-0.12963
chr3	148963382	148964216	10	14	56	57	45	52	2.44902e-05	0.000691553	0.64573	0.58067	-0.06506
chr1	76256351	76257010	21	22	80	117	55	54	1.4142e-05	0.000438452	0.64564	0.39211	-0.25353
chr19	44178741	44180167	29	26	113	137	74	60	6.1243e-07	2.93877e-05	0.64553	0.37767	-0.26786
chr15	96382138	96383355	12	17	58	77	56	50	1.58488e-05	0.000483367	0.64536	0.54206	-0.1033
chr2	67750994	67752281	16	28	92	109	53	39	1.14671e-05	0.000366958	0.64474	0.31037	-0.33437
chr6	17045679	17046510	25	29	96	149	69	81	1.61236e-06	6.80664e-05	0.64451	0.43365	-0.21086
chr6	146157091	146158274	8	29	84	86	76	61	3.32e-06	0.000126559	0.64447	0.55195	-0.09252
chrX	101746273	101747078	16	17	75	77	51	54	1.64697e-05	0.000499432	0.64345	0.48531	-0.15814
chr4	186795709	186797391	64	78	300	331	229	186	2.90305e-18	1.13149e-15	0.64304	0.46178	-0.18126
chr3	152041295	152042166	17	29	102	107	43	44	6.20127e-06	0.000216277	0.64304	0.26815	-0.37489
chr8	130281408	130282125	24	22	88	121	45	51	1.71266e-05	0.000516399	0.64304	0.30999	-0.33305
chr17	43058266	43059358	20	21	99	88	46	54	1.68065e-05	0.000507548	0.64299	0.37513	-0.26786
chr13	74784734	74785663	29	35	119	130	142	146	2.21688e-13	4.07884e-11	0.58013	0.64286	0.06273
chr6	110554861	110555914	15	16	61	67	65	78	3.48301e-07	1.79782e-05	0.59543	0.64286	0.04743
chr4	81127384	81128272	17	27	112	88	62	68	2.29936e-06	9.21395e-05	0.64259	0.45781	-0.18478
chr6	132140504	132141444	12	22	73	83	89	58	2.66974e-07	1.41239e-05	0.64236	0.61689	-0.02547
chr5	10699466	10700080	21	13	90	66	58	69	8.86246e-06	0.000293951	0.64236	0.55429	-0.08807
chr1	174984282	174985139	13	11	51	61	53	56	6.25801e-06	0.000217778	0.64193	0.63035	-0.01158
chr12	48749924	48750961	22	49	111	125	168	150	4.63677e-13	8.07974e-11	0.51326	0.64183	0.12857
chr9	135020099	135020909	18	27	107	97	77	63	5.14301e-07	2.52889e-05	0.64177	0.48019	-0.16158
chr7	33804140	33805117	122	125	523	566	263	264	3.30574e-24	2.74494e-21	0.64162	0.32726	-0.31436
chr21	33823012	33823984	19	21	92	90	45	40	2.0899e-05	0.000607323	0.64157	0.31627	-0.3253
chr9	90078555	90079943	23	33	136	116	71	69	2.71996e-07	1.43498e-05	0.6414	0.38886	-0.25254
chr10	73026178	73026954	9	26	87	68	98	62	2.98184e-07	1.56364e-05	0.6277	0.64132	0.01362
chr4	154389825	154390474	29	22	101	129	69	50	5.46608e-06	0.000194399	0.64121	0.35851	-0.2827
chr14	90030660	90031419	16	22	83	90	53	38	3.14255e-05	0.000851548	0.64098	0.36642	-0.27456
chr9	91603724	91604606	43	38	191	170	171	156	5.5848e-15	1.32004e-12	0.64083	0.59812	-0.04271
chr13	101568878	101570040	19	25	97	102	88	108	1.38663e-09	1.27318e-07	0.64044	0.63391	-0.00653
chr12	120026761	120027515	30	55	184	194	172	117	6.10092e-12	8.84042e-10	0.64026	0.52437	-0.11589
chr8	37760762	37761694	39	55	208	209	127	114	1.05568e-11	1.46311e-09	0.63994	0.40334	-0.2366
chr4	5707313	5707938	20	11	70	72	78	53	3.34393e-06	0.000127116	0.63985	0.60534	-0.03451
chr18	55885319	55886204	17	25	93	97	59	41	1.34471e-05	0.000420321	0.63985	0.36515	-0.2747
chr5	90354109	90355963	45	55	190	213	221	222	1.03491e-19	5.02806e-17	0.59886	0.63976	0.0409
chr3	179983183	179984154	19	37	114	137	51	71	4.73808e-06	0.000171771	0.63969	0.32999	-0.3097
chr18	22575037	22575575	17	17	45	45	84	71	9.51606e-08	5.6936e-06	0.40749	0.6396	0.23211
chr8	90741894	90742786	20	26	117	90	92	62	3.89577e-07	1.98512e-05	0.63891	0.51188	-0.12703
chr13	113444844	113445762	22	13	47	36	87	72	2.34409e-07	1.254e-05	0.36122	0.63863	0.27741
chr12	9803831	9804359	28	27	130	116	60	53	9.13395e-07	4.18728e-05	0.63858	0.30483	-0.33375
chr3	119419162	119419983	26	29	110	136	59	77	1.85157e-06	7.66066e-05	0.63858	0.38401	-0.25457
chr2	219128547	219129438	19	22	106	79	87	44	1.14995e-05	0.00036775	0.63837	0.49038	-0.14799
chr2	180828143	180829040	10	20	74	49	77	60	1.38573e-06	5.99026e-05	0.59176	0.63786	0.0461
chr1	92356948	92358161	60	50	225	259	182	118	1.98587e-11	2.62649e-09	0.63742	0.43079	-0.20663
chr1	219303744	219304827	13	30	72	68	95	98	1.25785e-08	9.52521e-07	0.49908	0.63682	0.13774
chr6	160121982	160123549	71	97	341	393	325	239	6.97955e-22	4.50327e-19	0.63643	0.52237	-0.11406
chr3	150954177	150954934	20	18	80	91	64	66	2.48756e-06	9.83601e-05	0.63599	0.51851	-0.11748
chr4	74544959	74546308	222	364	182	166	81	53	2.02698e-19	9.35066e-17	-0.22531	-0.63584	-0.41053
chr17	74488737	74489818	51	65	280	228	145	133	5.87665e-13	1.00388e-10	0.63569	0.37528	-0.26041
chr5	88423562	88424676	18	21	16	10	71	48	1.10278e-07	6.49872e-06	-0.16562	0.47001	0.63563
chr8	8857449	8857852	8	15	43	48	58	48	1.40143e-05	0.000435342	0.57054	0.63548	0.06494
chr9	21096070	21097286	77	84	355	347	293	198	3.49328e-19	1.53017e-16	0.63538	0.48066	-0.15472
chr7	37726117	37727432	21	21	63	84	102	86	1.54894e-08	1.14482e-06	0.52974	0.6353	0.10556
chr9	110513839	110514560	60	52	237	253	113	97	9.80208e-12	1.36844e-09	0.63507	0.26944	-0.36563
chr4	145036004	145037168	17	16	82	67	71	69	3.57923e-07	1.84449e-05	0.63491	0.60822	-0.02669
chr3	156513433	156514533	8	25	62	75	66	83	1.21627e-06	5.37697e-05	0.59894	0.63491	0.03597
chr1	111817053	111818354	38	21	146	115	64	62	7.04691e-06	0.000241362	0.63463	0.32188	-0.31275
chr7	132334681	132335949	59	42	187	238	215	227	4.52864e-16	1.25711e-13	0.61759	0.63454	0.01695
chr1	159891055	159891300	17	39	125	123	87	77	2.05389e-07	1.1169e-05	0.63451	0.45668	-0.17783
chr7	43775193	43776460	54	42	230	190	145	115	1.19613e-10	1.37448e-08	0.63408	0.42707	-0.20701
chr3	171578537	171579615	115	124	50	41	28	26	2.89229e-12	4.419e-10	-0.41354	-0.63383	-0.22029
chr13	52338249	52339366	104	136	529	509	303	276	4.23726e-26	4.08707e-23	0.63321	0.38036	-0.25285
chr1	241766666	241767863	14	21	68	66	98	59	2.87283e-07	1.50979e-05	0.56534	0.6332	0.06786
chr2	45794563	45795802	45	78	274	261	151	127	4.95672e-13	8.59024e-11	0.63306	0.35025	-0.28281
chr12	12596307	12596979	51	93	42	64	14	18	1.46915e-05	0.000453427	-0.13093	-0.63287	-0.50194
chr12	21795515	21796631	26	20	95	109	86	76	1.93013e-07	1.06108e-05	0.63263	0.5336	-0.09903
chr10	98788294	98788855	25	21	113	91	81	70	5.33069e-07	2.60242e-05	0.63263	0.50345	-0.12918
chr3	9539732	9540924	51	61	266	221	95	106	1.76327e-11	2.36483e-09	0.63241	0.2506	-0.38181
chr11	96071981	96072742	42	29	194	117	81	79	2.10147e-06	8.53195e-05	0.63222	0.3462	-0.28602
chr11	61771807	61772480	14	12	68	50	59	49	1.39975e-05	0.00043496	0.63202	0.59423	-0.03779
chr7	46321284	46322291	22	19	92	90	83	66	3.62261e-07	1.86383e-05	0.63135	0.54551	-0.08584
chr10	13932078	13932930	29	34	147	129	53	53	1.78516e-07	9.92818e-06	0.63113	0.22051	-0.41062
chr11	44935171	44936201	23	27	101	119	70	53	2.94843e-06	0.000114172	0.63035	0.38091	-0.24944
chr11	61729790	61731719	46	69	165	200	34	50	1.37431e-08	1.03091e-06	0.49648	-0.13369	-0.63017
chr9	119455325	119456453	38	65	159	198	204	242	7.99734e-16	2.12723e-13	0.5339	0.63009	0.09619
chr5	81807471	81808274	26	17	110	67	111	79	1.27459e-07	7.3542e-06	0.59964	0.63009	0.03045
chr2	238131543	238132579	42	59	226	211	161	114	6.06358e-12	8.81304e-10	0.62962	0.42964	-0.19998
chr12	133005372	133006298	18	26	97	97	56	51	9.49446e-06	0.000311345	0.6295	0.37467	-0.25483
chr12	66205073	66206624	24	20	109	85	48	39	3.34143e-05	0.000896032	0.6295	0.28663	-0.34287
chr6	116707402	116709172	52	70	296	230	212	158	1.31392e-14	2.93149e-12	0.62921	0.47712	-0.15209
chr1	234668631	234669388	12	17	46	31	59	71	3.30845e-06	0.000126178	0.40627	0.62921	0.22294
chr16	11458288	11459187	71	76	81	58	13	20	1.60132e-06	6.78101e-05	-0.02397	-0.62912	-0.60515
chr21	43068345	43069454	23	23	94	108	36	30	5.98137e-06	0.000209834	0.62839	0.15127	-0.47712
chr4	185296717	185297591	18	28	102	100	44	36	1.02101e-05	0.000331961	0.62839	0.23257	-0.39582
chr6	108191349	108192480	11	35	113	89	63	76	1.29496e-05	0.000407438	0.62839	0.46798	-0.16041
chr9	18332907	18334134	66	76	291	318	198	183	2.24871e-16	6.58685e-14	0.62768	0.42484	-0.20284
chr13	42951591	42952819	74	121	108	102	26	22	1.91866e-08	1.38171e-06	0.03187	-0.5955	-0.62737
chr12	69868881	69869662	29	36	152	130	52	38	5.37347e-08	3.47171e-06	0.62725	0.13772	-0.48953
chr3	136651058	136652455	21	19	80	60	86	90	6.06955e-08	3.85364e-06	0.52904	0.62717	0.09813
chr15	91659425	91660400	12	37	115	99	93	101	4.98206e-08	3.23854e-06	0.62688	0.58469	-0.04219
chr7	31851301	31852053	17	15	84	55	65	77	1.09334e-06	4.90389e-05	0.61774	0.62688	0.00914
chr10	6050617	6051687	8	24	75	67	63	56	1.18904e-05	0.000378096	0.62688	0.55131	-0.07557
chr6	126265156	126265993	89	92	407	366	201	199	5.69883e-18	2.13407e-15	0.62685	0.34178	-0.28507
chr8	122542540	122543294	50	46	212	201	132	126	2.83638e-11	3.62582e-09	0.62682	0.42374	-0.20308
chr3	45245422	45247054	47	62	231	237	200	175	1.59583e-16	4.86861e-14	0.62678	0.53102	-0.09576
chr2	63166818	63167615	13	11	34	30	56	52	1.62776e-05	0.000494707	0.40457	0.62642	0.22185
chr13	29214801	29216128	41	40	190	159	131	124	5.65195e-11	6.89285e-09	0.62623	0.49085	-0.13538
chr5	110410901	110411726	50	68	229	222	277	228	2.64867e-22	1.79379e-19	0.57692	0.62583	0.04891
chr8	8144024	8144845	55	81	304	277	228	215	1.64698e-18	6.60805e-16	0.62579	0.50848	-0.11731
chr4	54542096	54543309	20	23	112	70	112	76	3.59231e-08	2.42941e-06	0.61161	0.62554	0.01393
chr9	98047829	98049296	20	14	85	52	61	89	4.22916e-06	0.000155805	0.58671	0.62554	0.03883
chr6	2651815	2653144	21	27	90	89	115	94	7.24773e-10	7.00499e-08	0.55871	0.62531	0.0666
chr2	238171358	238172629	36	35	146	160	163	118	2.0984e-12	3.31753e-10	0.62523	0.58847	-0.03676
chr20	11196973	11198553	24	29	124	106	101	86	9.59965e-09	7.41051e-07	0.62513	0.5361	-0.08903
chr3	15858219	15859051	15	11	54	62	49	53	3.79047e-05	0.000992627	0.62472	0.56987	-0.05485
chr20	47302504	47303596	68	90	42	41	25	11	5.97526e-07	2.88465e-05	-0.2747	-0.62434	-0.34964
chr1	234536226	234537377	43	46	173	208	158	142	1.20766e-12	1.97129e-10	0.62416	0.52097	-0.10319
chr7	144515165	144516262	20	12	63	78	64	54	1.95044e-05	0.000575555	0.62386	0.5477	-0.07616
chr6	88364272	88365259	16	17	75	70	69	64	8.80452e-07	4.05769e-05	0.62325	0.58626	-0.03699
chr3	25515139	25516049	11	12	45	55	45	58	2.28103e-05	0.000652734	0.61066	0.62325	0.01259
chr6	119496098	119497393	25	19	76	87	126	65	2.57048e-07	1.36517e-05	0.55472	0.6228	0.06808
chrX	26807560	26809267	36	35	152	152	77	102	1.55681e-07	8.79651e-06	0.6224	0.39436	-0.22804
chr9	139560521	139561823	189	270	71	58	67	41	3.39504e-23	2.49381e-20	-0.54643	-0.62231	-0.07588
chr4	12055083	12056178	21	40	122	140	119	106	6.95577e-10	6.73644e-08	0.62226	0.55669	-0.06557
chr14	65646420	65647644	72	95	362	344	329	349	6.75479e-28	7.86612e-25	0.62214	0.60462	-0.01752
chr16	50731440	50732394	88	59	334	288	222	177	5.01466e-13	8.67255e-11	0.62199	0.42995	-0.19204
chr10	80760473	80761846	68	82	296	338	225	208	1.69797e-17	5.93922e-15	0.62162	0.45665	-0.16497
chr3	10065188	10065963	43	53	216	192	144	118	1.4888e-11	2.0137e-09	0.62155	0.43037	-0.19118
chr1	221622913	221624153	35	29	140	134	136	137	1.74221e-12	2.77276e-10	0.62137	0.61979	-0.00158
chr8	122557724	122559140	20	28	94	113	93	94	1.01302e-08	7.7744e-07	0.62118	0.57749	-0.04369
chr2	12727995	12729003	71	94	355	341	249	247	3.39527e-20	1.73379e-17	0.62114	0.47451	-0.14663
chr3	105732372	105733506	9	18	53	44	75	44	1.80091e-05	0.000538251	0.53324	0.62039	0.08715
chr3	134426707	134428249	73	129	353	296	439	410	3.04808e-29	4.09949e-26	0.50395	0.6203	0.11635
chr2	120401642	120402424	30	16	109	89	105	93	1.9209e-08	1.38228e-06	0.61979	0.61979	0
chr12	86531281	86532214	35	60	215	187	181	185	2.8054e-15	6.9044e-13	0.61961	0.57908	-0.04053
chr18	29238274	29239766	20	34	95	132	127	104	4.34818e-10	4.44552e-08	0.61165	0.61917	0.00752
chr2	46496718	46497947	37	42	176	159	111	108	1.03473e-09	9.73472e-08	0.61914	0.4359	-0.18324
chr11	107940253	107941379	22	39	131	129	108	86	1.4658e-08	1.09124e-06	0.61896	0.49292	-0.12604
chr4	15772374	15773707	25	36	131	129	79	80	1.96316e-07	1.0743e-05	0.61896	0.40749	-0.21147
chr9	73021914	73022525	32	23	115	120	80	93	4.10392e-07	2.08008e-05	0.61888	0.48717	-0.13171
chr16	28182799	28184084	18	31	98	112	50	36	1.49518e-05	0.000460719	0.61877	0.23691	-0.38186
chr6	47441576	47442044	13	30	72	82	108	77	6.75465e-08	4.24348e-06	0.53991	0.61863	0.07872
chr11	128570765	128571467	20	23	101	84	54	45	3.07409e-05	0.000836707	0.61863	0.35111	-0.26752
chr7	41044426	41045537	37	45	185	162	139	152	2.4177e-12	3.78474e-10	0.61855	0.54259	-0.07596
chr15	93346886	93347851	69	106	400	333	350	331	9.08627e-27	9.43105e-24	0.61832	0.58645	-0.03187
chr6	52431581	52432168	17	14	65	64	65	70	1.09589e-06	4.91305e-05	0.59876	0.61821	0.01945
chr4	40311137	40312040	36	48	162	193	93	81	1.00436e-08	7.72199e-07	0.61817	0.31101	-0.30716
chr8	127463304	127464233	35	50	152	207	96	110	3.12185e-08	2.14159e-06	0.61799	0.37854	-0.23945
chr13	108535683	108536707	48	44	221	167	145	171	1.46732e-11	1.99029e-09	0.61793	0.5293	-0.08863
chr7	50503597	50504823	66	79	224	276	329	278	2.34283e-23	1.74781e-20	0.53338	0.6173	0.08392
chr2	99071916	99072638	21	33	123	107	88	73	2.52412e-07	1.34279e-05	0.6173	0.464	-0.1533
chr15	85897375	85898339	39	46	175	183	103	76	6.30141e-09	5.07359e-07	0.61678	0.31816	-0.29862
chr4	7911739	7912587	22	27	112	97	67	70	2.19416e-06	8.85555e-05	0.61671	0.43544	-0.18127
chr2	103052107	103053423	37	42	178	155	119	104	8.69665e-10	8.32116e-08	0.61655	0.44369	-0.17286
chr9	18378938	18379734	30	28	131	115	116	119	9.90161e-11	1.15307e-08	0.6163	0.5966	-0.0197
chr6	83892857	83893970	73	62	283	281	234	233	6.15584e-18	2.2962e-15	0.6161	0.53445	-0.08165
chr1	192408261	192409163	34	26	101	110	128	126	1.27365e-10	1.45655e-08	0.53599	0.61585	0.07986
chr2	151377246	151378292	34	34	137	150	121	134	5.85512e-11	7.13153e-09	0.6158	0.56483	-0.05097
chr20	44636304	44637635	51	64	252	229	211	163	1.42882e-15	3.69754e-13	0.61576	0.507	-0.10876
chr5	178122393	178124256	55	37	208	166	215	171	1.91466e-14	4.14587e-12	0.60206	0.6157	0.01364
chr1	101201439	101202874	95	97	27	24	26	19	8.8594e-12	1.24778e-09	-0.56352	-0.6157	-0.05218
chr5	132657332	132658106	25	20	82	110	78	74	1.59285e-06	6.75114e-05	0.6157	0.51542	-0.10028
chr17	67571020	67572220	18	51	153	138	76	90	2.35204e-06	9.37391e-05	0.61561	0.37405	-0.24156
chr1	200122244	200123955	84	97	387	366	248	212	2.08159e-19	9.4654e-17	0.6155	0.40219	-0.21331
chr2	239210567	239211230	29	25	122	107	96	76	1.54218e-07	8.72936e-06	0.61542	0.49236	-0.12306
chr18	72213653	72215237	190	194	849	741	530	448	2.53708e-35	5.15465e-32	0.61535	0.40464	-0.21071
chr4	146815316	146817144	27	28	92	141	80	76	2.40902e-06	9.56904e-05	0.6152	0.44279	-0.17241
chr6	14661071	14661969	26	48	129	139	158	153	5.02238e-13	8.67255e-11	0.55055	0.61473	0.06418
chr3	158564715	158565756	45	46	184	197	165	147	2.50652e-13	4.58526e-11	0.61472	0.52845	-0.08627
chr5	142433718	142434704	15	10	51	53	54	55	1.78335e-05	0.000534338	0.59395	0.61396	0.02001
chr2	25571985	25573017	22	31	113	111	58	61	4.8789e-06	0.00017614	0.61375	0.34243	-0.27132
chr21	43035781	43037046	27	30	105	82	23	21	1.68401e-05	0.000508243	0.50561	-0.10809	-0.6137
chr1	24290865	24292179	32	40	153	149	56	60	9.94155e-08	5.92589e-06	0.61364	0.20265	-0.41099
chr9	91404614	91405179	27	18	69	62	97	94	4.69643e-08	3.08013e-06	0.45175	0.61346	0.16171
chr2	55338913	55340262	51	70	55	56	14	14	1.11762e-05	0.000358612	-0.03683	-0.61279	-0.57596
chr9	79295780	79296261	12	16	61	60	53	53	2.03129e-05	0.000592454	0.61279	0.5563	-0.05649
chr4	54571324	54572411	50	75	255	263	191	164	1.53248e-14	3.37185e-12	0.6122	0.44887	-0.16333
chr4	106107650	106108585	53	68	252	249	187	177	3.90948e-15	9.45115e-13	0.61166	0.47357	-0.13809
chr20	22709146	22710799	21	33	108	119	96	85	4.10618e-08	2.73052e-06	0.61165	0.51426	-0.09739
chr12	68462583	68463701	26	29	119	112	87	105	2.76788e-08	1.91666e-06	0.61149	0.53193	-0.07956
chr9	89038880	89040077	33	24	55	63	122	117	1.61724e-10	1.79572e-08	0.30833	0.61117	0.30284
chr11	46526666	46527952	16	18	77	68	71	61	1.60908e-06	6.79878e-05	0.61102	0.5708	-0.04022
chr13	107026252	107026912	28	18	98	96	77	52	2.15957e-05	0.00062415	0.61102	0.43603	-0.17499
chr3	39978488	39980019	32	27	130	117	118	101	1.21015e-09	1.1274e-07	0.61087	0.55906	-0.05181
chr17	68559356	68560179	20	28	94	108	54	47	2.01613e-05	0.000588932	0.61066	0.31387	-0.29679
chr5	157297639	157299206	145	157	571	667	440	482	1.71624e-27	1.92806e-24	0.61055	0.4828	-0.12775
chr14	39458513	39459678	24	51	152	160	109	146	4.59101e-09	3.80556e-07	0.61044	0.52344	-0.087
chr3	45592784	45593660	52	36	172	193	171	152	2.77857e-12	4.2726e-10	0.61043	0.55764	-0.05279
chr12	8781858	8782963	25	25	94	116	74	86	8.78406e-07	4.05021e-05	0.61034	0.49352	-0.11682
chr5	110352159	110353752	64	61	234	245	284	231	2.44482e-21	1.46829e-18	0.57835	0.60969	0.03134
chr2	62367691	62368845	22	19	59	65	80	93	1.78662e-07	9.93053e-06	0.4669	0.60957	0.14267
chr5	38582591	38583476	13	30	93	88	61	60	1.95936e-05	0.00057783	0.60924	0.4367	-0.17254
chr5	131471969	131473231	16	14	41	33	65	63	3.8911e-06	0.000145343	0.37566	0.60879	0.23313
chr14	68677215	68678373	23	41	151	115	63	36	3.84953e-06	0.000144042	0.60859	0.18478	-0.42381
chr8	89312242	89313191	19	46	137	133	56	46	2.42291e-06	9.61946e-05	0.6085	0.19096	-0.41754
chr15	62457857	62459026	109	126	526	434	253	225	2.50503e-20	1.29301e-17	0.60843	0.30649	-0.30194
chr21	36795592	36796740	43	40	171	172	161	130	2.87101e-12	4.39352e-10	0.6084	0.53745	-0.07095
chr13	77364432	77365825	95	63	365	282	232	202	9.45752e-06	0.000310394	0.60812	0.43537	-0.17275
chr2	184236020	184236943	17	17	62	50	70	74	1.34266e-06	5.84111e-05	0.5006	0.60805	0.10745
chr14	70151230	70152770	71	90	362	297	330	239	4.06573e-21	2.36732e-18	0.60801	0.54445	-0.06356
chr4	76802611	76803612	19	21	87	81	54	58	2.86376e-05	0.000786945	0.6072	0.43365	-0.17355
chr17	71162166	71163958	71	59	230	302	237	206	6.88687e-15	1.60008e-12	0.60697	0.52779	-0.07918
chr10	32185622	32186804	77	107	108	73	22	22	1.25883e-07	7.28087e-06	-0.00706	-0.60675	-0.59969
chr7	34870924	34872034	30	38	118	139	139	142	4.39616e-12	6.48831e-10	0.5682	0.60669	0.03849
chr1	212925994	212927042	36	57	173	209	112	84	1.11446e-08	8.50006e-07	0.60661	0.31895	-0.28766
chr3	185323023	185324226	22	26	109	91	61	64	9.50071e-06	0.00031143	0.60638	0.40483	-0.20155
chr6	138085386	138086724	55	69	297	210	79	104	9.90003e-10	9.36932e-08	0.60635	0.1668	-0.43955
chr2	72425359	72426703	54	45	194	212	164	154	2.65845e-12	4.10774e-10	0.60634	0.50083	-0.10551
chr4	918346	919501	28	46	138	167	142	117	1.19265e-10	1.37214e-08	0.60633	0.53583	-0.0705
chr5	90634638	90636124	21	28	109	95	75	71	1.31494e-06	5.74143e-05	0.6063	0.46269	-0.14361
chr8	129012532	129014198	23	29	113	103	32	50	3.40888e-05	0.000910282	0.60607	0.19189	-0.41418
chr10	129680766	129681608	16	38	93	131	92	102	2.27697e-07	1.22371e-05	0.60592	0.54407	-0.06185
chr6	116821869	116822666	15	12	52	43	61	54	1.79883e-05	0.000537795	0.52437	0.60579	0.08142
chr3	112092884	112093774	78	98	323	393	165	140	5.09556e-15	1.21645e-12	0.6057	0.23672	-0.36898
chr2	217942262	217943142	22	36	79	76	97	143	5.7699e-09	4.69713e-07	0.41775	0.60567	0.18792
chr4	7979514	7980613	35	23	109	131	80	72	4.58953e-06	0.000167174	0.60567	0.40937	-0.1963
chr3	151442314	151443347	14	14	43	58	62	57	1.27951e-05	0.000402974	0.53572	0.60567	0.06995
chr2	139372390	139373301	15	18	63	76	53	61	2.44927e-05	0.000691553	0.60515	0.52039	-0.08476
chr2	217059881	217060849	20	16	27	32	74	77	6.16724e-08	3.90787e-06	0.20555	0.60491	0.39936
chr12	102561147	102561957	17	21	73	86	79	68	5.24874e-07	2.56898e-05	0.60477	0.57113	-0.03364
chr4	103473157	103474587	43	48	200	172	134	106	5.70706e-10	5.63571e-08	0.60439	0.41534	-0.18905
chr2	13001338	13002216	74	64	268	293	180	154	8.56282e-13	1.427e-10	0.60438	0.38021	-0.22417
chr6	20444682	20445465	20	28	97	83	115	84	6.97362e-09	5.56323e-07	0.5611	0.60423	0.04313
chr5	150472930	150474399	123	136	538	509	314	289	3.46624e-24	2.82901e-21	0.60414	0.36512	-0.23902
chr10	72730021	72731154	29	25	120	103	109	98	3.37911e-09	2.87333e-07	0.60399	0.57196	-0.03203
chr1	87526989	87528732	30	34	137	126	103	75	1.25784e-07	7.27952e-06	0.60371	0.43573	-0.16798
chr7	137942030	137943292	44	96	266	302	233	210	2.3398e-14	5.00963e-12	0.60358	0.49607	-0.10751
chr3	169026195	169027381	44	39	175	164	88	84	5.39655e-08	3.48377e-06	0.60333	0.31113	-0.2922
chr12	3246324	3247253	49	39	193	166	107	105	1.9367e-08	1.38842e-06	0.60327	0.37617	-0.2271
chr3	188224730	188225823	44	76	259	228	141	130	4.39171e-11	5.43223e-09	0.60295	0.3498	-0.25315
chr1	110434491	110435857	80	66	297	294	189	110	1.7892e-10	1.96609e-08	0.60279	0.30831	-0.29448
chr1	41343111	41344118	83	96	400	323	147	170	7.70645e-14	1.50798e-11	0.60266	0.24611	-0.35655
chr4	113889437	113890491	24	29	62	58	128	90	1.22022e-09	1.13456e-07	0.346	0.60206	0.25606
chr4	69224487	69225689	19	23	82	87	99	75	3.24373e-08	2.20775e-06	0.58955	0.60206	0.01251
chr5	102395075	102395961	27	16	43	33	94	84	3.6342e-08	2.45601e-06	0.23888	0.60206	0.36318
chr20	50647863	50649243	16	46	132	122	136	87	5.88399e-08	3.74829e-06	0.60206	0.546	-0.05606
chr10	64740065	64741324	16	23	64	77	87	75	2.12665e-07	1.15253e-05	0.54256	0.60206	0.0595
chr12	95566948	95568033	24	52	153	157	87	76	4.03864e-07	2.04843e-05	0.60206	0.32539	-0.27667
chr11	43890216	43891349	33	27	116	130	91	80	4.37364e-07	2.2016e-05	0.60206	0.44566	-0.1564
chr13	38462755	38463864	22	26	111	87	90	69	6.07085e-07	2.92353e-05	0.60206	0.50786	-0.0942
chr11	78773723	78774694	23	43	143	127	79	71	9.7255e-07	4.42448e-05	0.60206	0.34933	-0.25273
chr18	2488610	2490011	15	17	69	62	73	61	1.14404e-06	5.09743e-05	0.59237	0.60206	0.00969
chr5	180583599	180584332	22	17	56	49	100	62	1.16691e-06	5.17793e-05	0.4166	0.60206	0.18546
chr8	122723945	122725198	29	25	114	108	66	62	7.36898e-06	0.000250774	0.60206	0.36575	-0.23631
chr6	113639032	113640502	54	68	34	36	18	11	1.59996e-05	0.000487341	-0.23609	-0.60206	-0.36597
chr10	14215375	14216565	60	62	39	42	19	10	2.39182e-05	0.000678139	-0.17434	-0.60206	-0.42772
chr1	7704832	7705799	74	59	233	304	225	210	5.48097e-14	1.07914e-11	0.60126	0.51015	-0.09111
chr13	111023190	111025586	135	136	529	558	500	418	8.44454e-34	1.58113e-30	0.60087	0.52763	-0.07324
chr2	29346054	29347147	79	64	211	211	305	270	8.28289e-21	4.57192e-18	0.466	0.59981	0.13381
chr6	135453188	135453928	20	24	107	74	21	25	1.67237e-05	0.000506009	0.59969	0.01848	-0.58121
chr1	12216835	12217677	18	24	83	90	97	72	6.09998e-08	3.87039e-06	0.59959	0.58955	-0.01004
chr20	42491846	42492981	62	52	228	231	131	98	8.22632e-10	7.89487e-08	0.59924	0.29915	-0.30009
chr15	58214695	58216286	125	151	128	98	39	29	1.47453e-10	1.65226e-08	-0.08611	-0.59894	-0.51283
chr6	134801492	134802573	55	73	72	65	19	14	7.64984e-06	0.000258947	0.02907	-0.56987	-0.59894
chr1	177515465	177516586	17	15	42	39	71	62	3.33079e-06	0.000126818	0.3876	0.59885	0.21125
chr6	125269036	125270064	9	20	48	51	56	65	1.60237e-05	0.00048792	0.51296	0.59855	0.08559
chr9	72635579	72636780	68	84	285	324	213	137	1.39579e-12	2.25145e-10	0.59852	0.35902	-0.2395
chr10	89430175	89431244	18	39	109	123	73	72	4.89303e-06	0.000176517	0.59837	0.39647	-0.2019
chr6	22888381	22889212	29	28	115	117	67	56	6.33806e-06	0.000220163	0.59837	0.32606	-0.27231
chr1	169702397	169703776	59	53	230	220	186	146	1.1278e-12	1.85362e-10	0.59824	0.46685	-0.13139
chr9	110784451	110785617	19	32	81	68	123	85	1.7209e-08	1.24871e-06	0.4547	0.59794	0.14324
chr10	101378850	101379293	42	51	204	170	96	64	2.27231e-08	1.60374e-06	0.59747	0.2318	-0.36567
chr22	30601221	30602159	33	60	217	157	97	76	1.09518e-07	6.46355e-06	0.59747	0.26532	-0.33215
chr1	159849697	159850481	51	40	192	174	104	95	3.35391e-08	2.27787e-06	0.59737	0.33472	-0.26265
chr17	38698502	38699773	35	29	144	115	61	38	6.34531e-06	0.000220335	0.5971	0.18478	-0.41232
chr18	57576098	57577065	35	28	133	122	113	132	5.80673e-10	5.72821e-08	0.59702	0.57979	-0.01723
chr14	89844157	89845173	27	12	53	72	77	83	9.1227e-06	0.000301535	0.49102	0.59674	0.10572
chr12	66486035	66487365	17	22	80	80	77	51	1.02994e-05	0.000334296	0.59674	0.50116	-0.09558
chr8	11625751	11626347	36	23	123	116	66	58	1.93876e-05	0.000572638	0.59669	0.31504	-0.28165
chr2	3671730	3672660	23	33	117	110	81	131	7.36553e-08	4.60001e-06	0.59641	0.56698	-0.02943
chr18	46019788	46020823	34	35	120	158	110	70	9.30245e-07	4.25635e-05	0.5959	0.40881	-0.18709
chr1	193377532	193378668	31	37	110	164	113	118	1.4382e-08	1.07209e-06	0.59581	0.52226	-0.07355
chr10	127100226	127100666	11	21	63	51	79	53	7.19367e-06	0.000245683	0.53298	0.59562	0.06264
chr2	179357638	179358912	16	16	49	70	53	79	1.63168e-05	0.00049574	0.55131	0.59562	0.04431
chr20	61076704	61077824	36	63	188	208	115	121	3.98553e-09	3.35019e-07	0.59556	0.37226	-0.2233
chr18	43622366	43623106	10	21	58	54	68	60	5.82617e-06	0.000205067	0.53839	0.59543	0.05704
chr2	237894282	237895353	37	38	142	159	78	96	5.3075e-07	2.59242e-05	0.59495	0.35902	-0.23593
chr2	201263369	201264239	32	38	101	116	149	132	1.29232e-11	1.76235e-09	0.48311	0.59446	0.11135
chr11	131911413	131912985	35	44	141	175	100	124	3.65952e-08	2.46883e-06	0.59394	0.44562	-0.14832
chr15	101803966	101805463	57	71	282	226	170	188	1.27004e-12	2.06254e-10	0.59363	0.44236	-0.15127
chr18	72166516	72167198	76	64	285	270	192	204	1.55866e-13	2.91268e-11	0.59357	0.44759	-0.14598
chr15	61190881	61192323	18	17	60	83	71	52	2.27368e-05	0.000651024	0.59317	0.52871	-0.06446
chr3	29566373	29567668	100	137	52	82	34	25	1.56553e-08	1.15462e-06	-0.24486	-0.59307	-0.34821
chr9	78907228	78908470	35	24	108	129	121	86	8.16386e-08	5.04906e-06	0.59307	0.53482	-0.05825
chr2	233646104	233647118	24	32	120	105	101	115	2.19835e-09	1.94734e-07	0.5926	0.57503	-0.01757
chr21	42931683	42932762	22	34	138	87	86	82	1.97329e-06	8.06643e-05	0.5926	0.46702	-0.12558
chr13	27704780	27706991	61	64	245	250	220	229	1.34169e-17	4.76279e-15	0.59256	0.55038	-0.04218
chr3	159266160	159267722	24	20	94	66	93	85	1.86434e-07	1.02906e-05	0.54676	0.59251	0.04575
chr7	83753091	83753977	22	45	124	144	52	68	1.26807e-05	0.000399633	0.59251	0.24751	-0.345
chr4	129051572	129052480	12	20	22	27	78	53	5.87468e-07	2.84761e-05	0.17609	0.59237	0.41628
chr4	107552086	107553203	33	19	88	104	100	109	7.48028e-08	4.66557e-06	0.55541	0.59189	0.03648
chr5	159657700	159658538	28	12	56	55	79	83	6.209e-06	0.000216467	0.42983	0.59159	0.16176
chr4	56263940	56264536	23	37	119	121	88	57	4.49242e-06	0.000164299	0.59143	0.37493	-0.2165
chr3	5343003	5344292	90	61	229	260	326	269	7.72437e-18	2.83695e-15	0.50639	0.59128	0.08489
chr7	150316919	150318483	25	24	89	79	99	98	1.69361e-08	1.23266e-06	0.52288	0.59128	0.0684
chr3	45650088	45651078	17	42	141	95	89	73	7.90148e-06	0.000266426	0.59125	0.42951	-0.16174
chr10	45430786	45431832	60	58	252	214	196	214	5.1598e-15	1.22566e-12	0.59107	0.53572	-0.05535
chr10	13987537	13988516	78	115	74	73	23	25	1.93704e-07	1.06427e-05	-0.11684	-0.59106	-0.47422
chr1	173021634	173022234	18	30	101	92	23	30	1.41568e-05	0.000438769	0.59106	0.04139	-0.54967
chr9	18319857	18320744	20	27	84	105	36	24	3.44408e-05	0.000918399	0.59083	0.10219	-0.48864
chr12	100689557	100690925	31	35	130	129	133	130	1.01334e-11	1.41057e-09	0.58413	0.59074	0.00661
chr6	85310662	85311780	23	23	105	80	81	76	9.74982e-07	4.43343e-05	0.5906	0.52016	-0.07044
chr8	40016253	40017066	48	55	207	200	140	106	5.51833e-10	5.47724e-08	0.59053	0.37326	-0.21727
chr8	29464123	29465412	72	109	47	42	23	22	1.03825e-07	6.16567e-06	-0.30341	-0.59035	-0.28694
chr1	110470072	110471591	27	35	123	124	62	55	4.28049e-06	0.000157179	0.59002	0.26937	-0.32065
chr2	113596585	113597971	90	127	424	426	313	263	3.11297e-21	1.84634e-18	0.59	0.42149	-0.16851
chr9	92315973	92316779	24	37	103	70	115	128	3.64144e-09	3.07993e-07	0.4437	0.58983	0.14613
chr13	111285753	111286755	24	28	103	105	71	57	1.02267e-05	0.000332275	0.58983	0.38155	-0.20828
chr9	102112373	102113621	45	51	176	203	103	93	1.2265e-08	9.29522e-07	0.58969	0.30544	-0.28425
chr1	159902278	159903426	28	23	73	81	103	101	2.36385e-08	1.6561e-06	0.46884	0.58959	0.12075
chr2	179739023	179739904	30	38	140	130	112	115	1.7667e-09	1.58705e-07	0.58947	0.51474	-0.07473
chr10	74002061	74003038	26	35	105	95	21	29	2.15539e-05	0.00062332	0.50601	-0.08334	-0.58935
chr1	20929964	20931464	42	50	190	173	127	101	2.80032e-09	2.42215e-07	0.58916	0.3886	-0.20056
chr3	172353052	172353903	17	30	103	85	67	53	3.29634e-05	0.000885679	0.58855	0.39616	-0.19239
chr2	56118371	56119633	28	35	142	108	47	63	1.88778e-05	0.000559483	0.58849	0.23631	-0.35218
chr21	43032344	43033434	49	73	57	63	19	11	1.98668e-05	0.000582826	-0.00706	-0.58827	-0.58121
chr12	9059260	9060432	27	25	101	106	55	51	3.81121e-05	0.000996813	0.58776	0.30103	-0.28673
chr3	38390207	38390871	50	55	225	187	114	125	3.3046e-09	2.81247e-07	0.58762	0.35264	-0.23498
chr22	27869470	27870223	18	18	48	49	76	69	1.69145e-06	7.10282e-05	0.41586	0.58754	0.17168
chr15	89123232	89124679	31	32	114	99	117	132	5.15578e-10	5.1607e-08	0.51953	0.58676	0.06723
chr7	51201247	51202479	136	163	113	127	54	22	1.15966e-09	1.08353e-07	-0.09475	-0.58648	-0.49173
chr3	4744351	4745471	52	59	160	191	234	200	1.64907e-16	4.98327e-14	0.49469	0.58641	0.09172
chr5	137020159	137021437	30	31	140	101	72	65	9.36398e-06	0.000308166	0.58627	0.34367	-0.2426
chr1	242053978	242055142	19	20	80	76	72	70	1.65294e-06	6.96255e-05	0.58588	0.54558	-0.0403
chr14	30315595	30316776	21	18	58	88	78	78	1.88101e-06	7.7623e-05	0.55748	0.58588	0.0284
chr6	26998751	26999587	19	13	52	32	59	70	3.19522e-05	0.000863125	0.40302	0.58579	0.18277
chr15	33535662	33536434	63	77	267	242	248	297	4.67204e-19	2.01546e-16	0.55613	0.5857	0.02957
chr6	137558398	137559213	65	68	262	256	149	147	1.05033e-11	1.45781e-09	0.58567	0.34389	-0.24178
chr9	94007358	94008698	76	95	342	322	215	214	6.41464e-16	1.73524e-13	0.58542	0.39643	-0.18899
chr2	237741769	237743157	378	491	1698	1653	1031	1003	2.83508e-61	2.25604e-57	0.58541	0.36876	-0.21665
chr5	171788360	171789414	39	36	141	108	149	145	2.68403e-11	3.45885e-09	0.51318	0.5848	0.07162
chr8	134065369	134066626	103	134	423	493	219	223	5.16771e-17	1.70162e-14	0.58444	0.26898	-0.31546
chr6	72116647	72117500	39	53	198	161	121	114	4.40022e-09	3.65693e-07	0.58438	0.40162	-0.18276
chr11	128362027	128362724	39	46	198	134	102	96	2.43608e-07	1.29885e-05	0.58423	0.36151	-0.22272
chr11	2163434	2165887	64	85	286	291	231	207	1.32705e-16	4.08777e-14	0.5837	0.46447	-0.11923
chr4	16707872	16708595	16	12	54	59	56	54	3.03314e-05	0.000827537	0.58358	0.5721	-0.01148
chr1	212923062	212923920	52	53	228	180	95	86	1.20509e-08	9.14674e-07	0.5834	0.23307	-0.35033
chr11	123692699	123693623	14	19	60	72	72	49	1.78856e-05	0.000535563	0.58303	0.54584	-0.03719
chr6	31913069	31914054	48	60	221	198	138	74	6.28871e-08	3.97567e-06	0.58289	0.28902	-0.29387
chr3	177544966	177546012	15	23	71	80	72	72	1.29317e-06	5.6723e-05	0.58263	0.56229	-0.02034
chr11	45465999	45466888	14	18	56	72	62	66	5.14396e-06	0.000184316	0.58246	0.58246	0
chr4	123631213	123632690	210	312	1014	987	789	709	1.38986e-46	5.52996e-43	0.58235	0.45676	-0.12559
chr11	128491238	128492279	25	18	86	61	79	91	1.29888e-06	5.68362e-05	0.51998	0.58232	0.06234
chr21	34755172	34756146	59	92	312	270	148	163	2.09459e-11	2.75502e-09	0.58172	0.31085	-0.27087
chr7	47690758	47691658	13	28	77	81	97	65	6.65696e-07	3.17047e-05	0.57065	0.58137	0.01072
chr12	25014602	25015629	24	32	132	87	107	88	1.19356e-07	6.97105e-06	0.58096	0.53104	-0.04992
chr2	228235268	228236404	53	86	153	139	278	257	7.718e-21	4.30994e-18	0.31913	0.58075	0.26162
chr7	81246081	81247032	28	32	105	129	92	71	1.81576e-06	7.53866e-05	0.58052	0.42509	-0.15543
chr7	47769529	47770677	50	44	179	184	97	81	7.70911e-08	4.7943e-06	0.58002	0.273	-0.30702
chr12	64490980	64491799	21	27	90	98	61	57	3.62364e-05	0.000958387	0.57978	0.38021	-0.19957
chr2	118737934	118739209	33	49	121	75	159	158	3.93829e-11	4.93532e-09	0.37239	0.57951	0.20712
chr1	183287105	183288635	29	46	146	144	91	53	3.80447e-06	0.000142691	0.57889	0.27786	-0.30103
chr5	149979191	149980365	35	25	116	117	64	58	3.14033e-05	0.000851269	0.57868	0.30103	-0.27765
chr1	178313391	178314481	104	141	451	483	260	223	7.42792e-19	3.12467e-16	0.57858	0.29304	-0.28554
chr3	156817129	156818448	56	84	265	271	133	146	8.29197e-11	9.83613e-09	0.57849	0.29642	-0.28207
chr1	110419475	110420685	34	49	167	153	135	86	4.77827e-08	3.12308e-06	0.57844	0.41888	-0.15956
chr17	34206740	34208208	73	109	335	360	258	258	1.56909e-17	5.50861e-15	0.57841	0.44951	-0.1289
chr1	111182360	111183340	26	38	119	89	137	111	9.86391e-10	9.35367e-08	0.50268	0.5784	0.07572
chr16	14195007	14196015	29	25	95	115	73	54	3.80016e-05	0.000994741	0.57815	0.3624	-0.21575
chr2	97161422	97162417	25	24	100	91	104	65	8.94944e-07	4.11692e-05	0.57799	0.52543	-0.05256
chr9	1875396	1876445	19	16	28	51	80	58	1.89786e-05	0.00056195	0.34029	0.57793	0.23764
chr16	51583437	51584539	43	38	139	173	134	115	4.73029e-09	3.91421e-07	0.57785	0.48059	-0.09726
chr4	24765644	24766688	26	27	106	100	75	97	9.75461e-07	4.43349e-05	0.5777	0.50019	-0.07751
chr6	161417130	161417999	54	57	120	122	223	202	2.89344e-17	9.90312e-15	0.33431	0.57735	0.24304
chr7	126885132	126886123	20	14	56	56	71	63	9.79783e-06	0.000319428	0.5006	0.57724	0.07664
chr1	77889246	77890665	25	26	93	84	120	78	5.6986e-08	3.64722e-06	0.52857	0.57675	0.04818
chr2	179027847	179029011	25	26	97	101	70	60	1.74809e-05	0.000524761	0.57675	0.39629	-0.18046
chr17	63851024	63852211	25	39	132	115	100	89	1.482e-07	8.40863e-06	0.57666	0.46149	-0.11517
chr4	24594759	24596041	23	19	77	87	61	76	1.63746e-05	0.000497022	0.57666	0.49956	-0.0771
chr7	95050393	95051350	15	18	40	54	58	72	1.86179e-05	0.000552983	0.4382	0.5765	0.1383
chr7	90012588	90014055	78	120	352	400	289	270	2.51185e-18	9.83028e-16	0.57634	0.44793	-0.12841
chr3	15750273	15751361	18	32	66	63	104	90	4.93313e-08	3.21111e-06	0.40127	0.57626	0.17499
chr10	120686609	120687639	45	74	231	223	105	113	3.64983e-09	3.0843e-07	0.57617	0.25963	-0.31654
chr9	107814693	107816381	54	54	203	209	161	145	2.06549e-11	2.72424e-09	0.57561	0.44716	-0.12845
chr13	28278103	28279281	28	28	100	116	100	94	5.12292e-08	3.32106e-06	0.57503	0.52883	-0.0462
chr1	235147305	235148611	99	154	511	445	394	305	8.158e-22	5.15904e-19	0.57483	0.43918	-0.13565
chr1	55752507	55753632	49	35	159	162	110	66	4.05204e-06	0.000150558	0.5747	0.31592	-0.25878
chr8	19979573	19980294	26	25	109	75	91	106	1.21651e-07	7.07468e-06	0.54523	0.57457	0.02934
chr9	117975874	117976619	30	29	103	97	113	114	2.60407e-09	2.26677e-07	0.52002	0.57451	0.05449
chr9	126689953	126690713	30	33	115	127	97	81	4.3553e-07	2.19468e-05	0.57448	0.44236	-0.13212
chr12	121652172	121653356	44	42	157	171	78	76	4.39581e-07	2.20806e-05	0.57403	0.24864	-0.32539
chr1	223927185	223927759	21	29	88	105	69	56	3.30306e-05	0.000887135	0.57403	0.3878	-0.18623
chr21	42578991	42580254	34	35	145	119	63	61	6.55765e-06	0.000226801	0.57362	0.24911	-0.32451
chr4	186632940	186633340	42	44	163	164	113	96	4.00066e-08	2.66965e-06	0.57272	0.3798	-0.19292
chr6	37212352	37213079	127	170	131	109	45	33	1.39722e-10	1.57896e-08	-0.09185	-0.57258	-0.48073
chr10	124009222	124010231	14	18	38	43	68	57	1.37722e-05	0.000428797	0.3876	0.57232	0.18472
chr3	113631284	113632216	28	34	108	129	74	78	5.51791e-06	0.000195732	0.57222	0.38134	-0.19088
chr4	14857455	14858709	177	219	710	774	485	444	4.19967e-30	6.36556e-27	0.57214	0.36907	-0.20307
chr7	100426346	100427353	75	75	84	67	17	22	3.86624e-06	0.000144611	0.00285	-0.56906	-0.57191
chr3	126587506	126588528	36	25	89	103	127	106	1.49433e-08	1.1096e-06	0.48846	0.57173	0.08327
chr3	143442860	143443916	38	45	151	164	75	87	9.43722e-07	4.31181e-05	0.57164	0.28542	-0.28622
chr13	40656465	40657570	79	98	76	71	25	21	5.38842e-07	2.62926e-05	-0.07966	-0.57161	-0.49195
chr6	18431701	18433184	57	76	266	235	231	159	2.77397e-13	5.03591e-11	0.57124	0.46296	-0.10828
chr5	135853888	135855073	27	29	106	108	87	111	8.44746e-08	5.18628e-06	0.57102	0.5376	-0.03342
chr2	218559684	218560400	25	45	140	126	102	93	2.06023e-07	1.11971e-05	0.5708	0.43714	-0.13366
chr17	36857192	36859089	31	60	195	149	96	75	1.00074e-06	4.53114e-05	0.5706	0.26957	-0.30103
chr6	149640579	149641329	51	50	181	200	114	112	1.92561e-08	1.38358e-06	0.57036	0.34509	-0.22527
chr3	149080813	149081333	20	31	84	108	97	98	4.04634e-08	2.69448e-06	0.56352	0.57019	0.00667
chr1	221967435	221968903	35	37	92	110	142	131	1.69023e-10	1.86591e-08	0.4404	0.5701	0.1297
chr8	33100302	33102330	108	121	398	458	309	301	2.0499e-19	9.41092e-17	0.56988	0.42314	-0.14674
chr12	13250429	13250848	16	31	100	80	70	61	3.09161e-05	0.000840368	0.56987	0.43365	-0.13622
chr14	65676704	65677439	25	49	142	138	107	106	7.98027e-08	4.94512e-06	0.56944	0.45163	-0.11781
chr5	96228457	96229803	27	47	121	159	70	81	1.03971e-05	0.000336894	0.56944	0.30388	-0.26556
chr3	112353959	112355151	89	85	320	331	221	209	1.5063e-14	3.32958e-12	0.5694	0.38997	-0.17943
chr20	43946682	43948538	39	28	128	121	151	103	2.00687e-09	1.78766e-07	0.56082	0.56939	0.00857
chr6	167077125	167078112	53	62	210	222	118	118	2.66778e-09	2.318e-07	0.5693	0.30839	-0.26091
chr1	56948540	56949492	34	49	136	177	91	94	8.61218e-07	3.98057e-05	0.56889	0.34242	-0.22647
chr17	58650549	58651468	120	167	71	66	47	29	3.08888e-11	3.92756e-09	-0.31789	-0.56881	-0.25092
chr3	108800271	108801366	36	46	164	145	99	64	1.3094e-06	5.72067e-05	0.56848	0.2932	-0.27528
chr7	1650863	1652152	27	43	138	126	139	86	4.03733e-08	2.69036e-06	0.56755	0.4987	-0.06885
chr4	126598625	126599742	20	17	65	77	53	86	2.07216e-05	0.000603085	0.5673	0.55816	-0.00914
chr3	123535144	123536413	63	52	231	199	141	135	2.93854e-09	2.52797e-07	0.56729	0.37585	-0.19144
chr4	3355193	3357529	48	79	259	215	164	105	7.30724e-09	5.80996e-07	0.56702	0.32238	-0.24464
chr7	29937613	29938754	22	34	104	108	74	52	3.54876e-05	0.000942627	0.56698	0.34378	-0.2232
chr3	194885468	194886258	23	39	123	111	80	70	6.25329e-06	0.000217693	0.56673	0.37566	-0.19107
chr9	100150893	100151697	25	40	125	120	109	130	2.03164e-09	1.80636e-07	0.56663	0.55595	-0.01068
chr4	6945891	6946945	31	53	156	159	170	104	2.35166e-09	2.064e-07	0.56656	0.50641	-0.06015
chr11	60926205	60926941	53	50	225	160	127	157	2.02362e-08	1.44639e-06	0.56652	0.43518	-0.13134
chr15	90885910	90887455	43	69	171	129	52	28	5.69848e-06	0.000201092	0.42311	-0.14309	-0.5662
chr4	169563883	169565121	24	40	128	113	61	54	1.99149e-05	0.000583878	0.56607	0.24865	-0.31742
chr12	127609992	127611305	70	78	267	283	233	268	7.64229e-17	2.48221e-14	0.56585	0.52548	-0.04037
chr2	135105433	135106561	14	21	71	63	64	63	9.59094e-06	0.000313647	0.56534	0.54239	-0.02295
chr19	47428120	47429221	57	77	47	43	18	17	2.2925e-05	0.000655177	-0.16975	-0.56534	-0.39559
chr1	221271191	221272365	77	99	315	337	224	199	8.2074e-15	1.88851e-12	0.56516	0.37797	-0.18719
chr1	16291812	16293324	64	72	286	219	155	130	4.75076e-10	4.80058e-08	0.56513	0.318	-0.24713
chr7	92271001	92271859	78	115	374	340	238	229	1.26405e-15	3.28898e-13	0.56488	0.38114	-0.18374
chr8	86956760	86957983	36	32	126	129	89	97	8.16388e-07	3.78436e-05	0.56483	0.42906	-0.13577
chr11	124752106	124752935	69	83	283	280	94	71	5.38576e-14	1.06716e-11	0.56453	0.0352	-0.52933
chr5	54896374	54897577	133	173	77	103	44	38	1.24893e-10	1.43172e-08	-0.22848	-0.56427	-0.33579
chr3	194529010	194530339	33	66	219	149	104	90	1.45315e-06	6.21978e-05	0.56388	0.28794	-0.27594
chr9	16062464	16063721	84	124	359	408	320	243	2.2002e-17	7.63999e-15	0.56371	0.42983	-0.13388
chr12	58292229	58293247	24	45	129	129	85	62	9.55384e-06	0.000312755	0.56371	0.32193	-0.24178
chr8	101397982	101398952	24	36	103	122	77	67	1.19861e-05	0.000380508	0.56364	0.37196	-0.19168
chr8	134931663	134932575	138	138	521	471	532	482	4.67899e-36	1.01546e-32	0.55335	0.56285	0.0095
chr6	152480796	152482110	21	29	92	96	120	65	4.75918e-07	2.36328e-05	0.56275	0.55584	-0.00691
chr1	40221505	40222267	83	72	51	60	14	27	3.35964e-05	0.000899246	-0.14282	-0.56243	-0.41961
chr14	80770132	80771294	25	13	37	47	79	65	1.79408e-05	0.000536712	0.33244	0.56229	0.22985
chr1	204421833	204422857	50	42	173	168	130	100	5.63924e-08	3.62136e-06	0.56216	0.39236	-0.1698
chr8	131271083	131272053	48	38	167	152	69	71	2.36086e-06	9.39729e-05	0.56203	0.20781	-0.35422
chr1	76960371	76961217	56	47	172	209	145	164	1.13302e-09	1.06175e-07	0.56201	0.47157	-0.09044
chr4	122085106	122086187	142	130	504	463	525	472	9.68979e-34	1.75548e-30	0.54857	0.56182	0.01325
chr4	187898503	187899934	35	30	110	132	78	55	3.67523e-05	0.000968675	0.56132	0.30426	-0.25706
chr1	210419377	210420586	48	53	187	186	140	120	1.64259e-09	1.48394e-07	0.56119	0.40546	-0.15573
chr5	95205680	95206871	78	97	308	334	187	158	6.60679e-13	1.12232e-10	0.56092	0.29236	-0.26856
chr2	18901353	18903046	108	152	372	418	476	475	6.03202e-30	8.8616e-27	0.48043	0.56079	0.08036
chr8	126403614	126405260	133	196	175	140	55	34	6.43136e-11	7.76406e-09	-0.01877	-0.56079	-0.54202
chr3	36953635	36954318	56	72	232	238	217	138	2.68792e-11	3.45919e-09	0.56	0.43873	-0.12127
chr9	108262262	108263564	18	28	56	101	84	88	4.19725e-06	0.000154868	0.52016	0.55931	0.03915
chr3	16670379	16671393	21	17	49	84	77	66	2.1799e-05	0.000628694	0.52827	0.55931	0.03104
chr14	50505088	50505890	28	55	174	132	90	85	3.58365e-06	0.00013526	0.55913	0.31855	-0.24058
chr4	185196314	185197618	33	42	135	142	125	68	2.4625e-06	9.74901e-05	0.55911	0.40354	-0.15557
chr9	128168526	128169186	31	36	150	98	79	68	2.5151e-05	0.000706173	0.55909	0.33434	-0.22475
chr10	31100593	31101914	79	111	52	45	28	23	1.17155e-07	6.85912e-06	-0.28766	-0.55902	-0.27136
chr10	120949324	120950480	22	42	102	86	116	121	1.01362e-08	7.7744e-07	0.45921	0.55886	0.09965
chr1	6928240	6929386	24	32	100	108	96	81	4.31312e-07	2.17572e-05	0.55879	0.48942	-0.06937
chr11	108786837	108787925	16	24	81	69	66	60	2.69825e-05	0.000749661	0.55859	0.48396	-0.07463
chr3	11585864	11586537	20	17	49	49	68	71	9.78623e-06	0.000319268	0.40894	0.55816	0.14922
chr1	179495607	179496671	48	67	199	222	167	183	6.78157e-12	9.76741e-10	0.55815	0.47835	-0.0798
chr3	14211424	14213042	305	299	1090	1098	832	683	3.34943e-41	1.06613e-37	0.55797	0.39852	-0.15945
chr6	20952541	20953664	103	94	351	366	275	247	1.94147e-16	5.79354e-14	0.55788	0.42048	-0.1374
chr2	102667017	102667986	84	109	41	58	33	19	3.07342e-07	1.60637e-05	-0.28571	-0.55764	-0.27193
chr9	91511397	91512712	34	18	60	67	95	98	1.37993e-06	5.97599e-05	0.3782	0.55764	0.17944
chr12	106177176	106178898	44	51	204	144	120	95	3.06781e-07	1.60432e-05	0.5573	0.34969	-0.20761
chr10	128113768	128114603	65	67	233	248	101	71	4.16128e-10	4.27274e-08	0.55685	0.11345	-0.4434
chr6	138337803	138338984	65	79	242	282	114	155	1.88697e-08	1.36094e-06	0.55664	0.26862	-0.28802
chr3	8018606	8020143	51	77	180	128	231	235	5.92475e-15	1.3935e-12	0.37742	0.55631	0.17889
chr10	73542045	73543521	96	91	333	345	199	151	2.291e-12	3.59819e-10	0.55605	0.27008	-0.28597
chr3	39331577	39332377	72	71	258	261	137	146	6.40981e-10	6.23934e-08	0.55547	0.29347	-0.262
chr3	16564442	16566030	42	42	175	132	128	130	6.00292e-09	4.86196e-07	0.55546	0.48047	-0.07499
chr7	50542029	50543448	36	28	84	126	115	120	9.04574e-08	5.45724e-06	0.5068	0.55521	0.04841
chr16	81427933	81429734	68	69	273	224	136	102	2.79901e-09	2.42215e-07	0.55509	0.2372	-0.31789
chr1	159310969	159312066	15	22	61	40	70	68	1.57867e-05	0.000481778	0.42178	0.55507	0.13329
chr5	139283055	139284285	62	76	63	61	18	19	1.64481e-05	0.000498934	-0.04576	-0.55507	-0.50931
chr4	25653405	25654764	72	74	243	286	173	219	8.13433e-11	9.66839e-09	0.55483	0.42524	-0.12959
chr5	78856745	78857537	29	15	38	57	81	82	1.19483e-05	0.000379686	0.32401	0.55472	0.23071
chr5	78858015	78859176	51	63	165	171	225	189	2.47459e-15	6.16554e-13	0.46446	0.55463	0.09017
chr7	18548067	18549540	143	140	531	489	488	466	2.02013e-31	3.32594e-28	0.55461	0.52562	-0.02899
chr4	154576880	154577758	28	23	82	106	92	92	3.68719e-07	1.88991e-05	0.55447	0.54523	-0.00924
chr6	88635196	88635873	34	29	94	137	103	105	3.89483e-07	1.98512e-05	0.55445	0.50931	-0.04514
chr10	93443339	93444549	53	74	244	216	184	190	9.13365e-13	1.51684e-10	0.55405	0.4646	-0.08945
chr6	121824978	121826087	23	27	78	79	74	110	1.27436e-06	5.60268e-05	0.4854	0.55351	0.06811
chr3	143549734	143551870	181	146	554	620	293	291	1.55278e-15	3.97523e-13	0.55321	0.2507	-0.30251
chr2	102446565	102448054	46	67	204	205	149	88	1.08793e-07	6.43264e-06	0.55314	0.3177	-0.23544
chr6	44034740	44035784	42	40	137	161	49	47	6.13039e-07	2.94022e-05	0.55284	0.06695	-0.48589
chr4	130499151	130500164	24	18	64	73	83	72	3.95135e-06	0.000147275	0.49956	0.55245	0.05289
chr9	38226486	38227863	34	47	146	123	140	154	7.55386e-11	9.00532e-09	0.51389	0.55221	0.03832
chr10	88200703	88201697	19	25	30	41	72	90	3.11042e-07	1.62304e-05	0.20056	0.55208	0.35152
chr12	127741766	127742692	27	26	69	70	96	98	1.47394e-07	8.37285e-06	0.40886	0.5519	0.14304
chr7	121025390	121026687	35	50	150	158	147	153	1.50026e-11	2.02632e-09	0.55184	0.54049	-0.01135
chr18	72607631	72608150	23	16	86	58	65	70	3.73843e-05	0.000982889	0.55157	0.52394	-0.02763
chr3	138586734	138587494	33	51	137	167	121	87	5.42899e-07	2.64635e-05	0.55122	0.38772	-0.1635
chr1	11727388	11728099	34	25	114	101	85	88	4.02175e-06	0.00014949	0.55113	0.45771	-0.09342
chr19	35485361	35486374	14	38	65	91	90	100	2.8023e-06	0.000109267	0.46627	0.55091	0.08464
chr2	97273941	97275223	22	23	99	66	86	67	6.49932e-06	0.000225109	0.55062	0.51823	-0.03239
chr2	9805755	9807090	43	69	193	210	98	96	8.42691e-08	5.18407e-06	0.55056	0.23536	-0.3152
chr22	25880211	25881150	15	21	57	41	60	73	2.7297e-05	0.000756418	0.42022	0.55055	0.13033
chr3	62559869	62561962	57	66	236	206	166	141	1.63855e-10	1.81726e-08	0.55047	0.39305	-0.15742
chr5	148663243	148664435	39	48	172	142	117	104	8.24791e-08	5.09115e-06	0.5503	0.39891	-0.15139
chr17	32565513	32566347	103	99	386	336	275	252	3.10427e-16	8.87515e-14	0.55011	0.41383	-0.13628
chr14	95946179	95947246	43	83	206	246	177	131	6.03324e-09	4.87824e-07	0.54985	0.38415	-0.1657
chr4	185237727	185239533	55	64	229	198	149	144	6.13196e-10	6.01177e-08	0.54967	0.38703	-0.16264
chr1	87835883	87836860	23	30	63	58	99	94	7.74324e-08	4.81073e-06	0.34955	0.54967	0.20012
chr6	44702968	44704350	44	72	185	231	155	132	5.22903e-09	4.29712e-07	0.5493	0.38902	-0.16028
chr12	102252975	102254345	23	36	112	102	74	62	3.19671e-05	0.000863284	0.54912	0.35455	-0.19457
chr4	25930305	25931319	85	66	290	249	178	194	4.35762e-10	4.45041e-08	0.54851	0.38818	-0.16033
chr10	79337932	79339453	81	115	349	349	235	184	8.51407e-14	1.65922e-11	0.54843	0.32761	-0.22082
chr19	50399882	50401518	93	120	421	337	213	200	1.94757e-13	3.60418e-11	0.54837	0.28561	-0.26276
chr7	40748370	40749474	23	20	76	81	77	78	1.85083e-06	7.66066e-05	0.54819	0.54269	-0.0055
chr1	117314975	117315845	18	25	59	44	88	69	3.00299e-06	0.000116097	0.36798	0.54819	0.18021
chr1	159818726	159819353	37	29	96	96	120	118	1.40162e-08	1.04809e-06	0.45529	0.5477	0.09241
chr7	157288323	157289474	39	27	123	115	87	80	1.2716e-05	0.000400614	0.5477	0.39538	-0.15232
chr1	101173473	101174880	30	39	150	95	43	25	9.75337e-06	0.000318326	0.54144	-0.00616	-0.5476
chr4	107979515	107980692	18	20	66	62	64	75	9.00457e-06	0.00029825	0.51188	0.54716	0.03528
chr10	72609057	72610397	36	42	156	124	89	64	9.34191e-06	0.00030761	0.54716	0.28724	-0.25992
chr21	46378377	46379339	72	169	68	71	46	21	4.09223e-06	0.000151579	-0.23639	-0.54676	-0.31037
chr3	190435998	190437191	62	59	182	249	103	99	2.73467e-07	1.44194e-05	0.54658	0.21972	-0.32686
chr2	208153007	208154697	40	39	149	134	102	83	1.48367e-06	6.3447e-05	0.54635	0.36335	-0.183
chr14	103587690	103590511	94	86	354	284	137	133	9.00516e-11	1.06162e-08	0.54611	0.1745	-0.37161
chr3	185785292	185786689	30	40	122	129	88	80	3.51042e-06	0.00013281	0.54579	0.37312	-0.17267
chrX	135351926	135352683	19	24	89	65	93	63	3.25906e-06	0.000124484	0.53991	0.54545	0.00554
chr3	133868650	133869789	18	27	84	79	86	70	1.67106e-06	7.0234e-05	0.54538	0.52656	-0.01882
chr1	227059772	227060664	50	42	166	162	100	81	1.72633e-06	7.2239e-05	0.54538	0.28932	-0.25606
chr2	9510814	9512401	26	25	116	67	77	107	4.09152e-06	0.000151579	0.54289	0.54523	0.00234
chr3	12722762	12724416	78	97	296	323	234	212	1.96437e-14	4.2343e-12	0.54512	0.40331	-0.14181
chr3	140763415	140764928	43	56	166	186	94	120	8.04757e-07	3.73406e-05	0.54468	0.33013	-0.21455
chr10	16777465	16778475	62	54	205	206	123	138	4.86485e-08	3.17315e-06	0.54407	0.34808	-0.19599
chr1	207510270	207510898	18	36	41	62	103	91	2.862e-07	1.50576e-05	0.273	0.54407	0.27107
chr14	78123395	78124150	42	42	154	145	56	59	2.50972e-06	9.89903e-05	0.54407	0.13369	-0.41038
chr4	169306764	169307850	15	19	54	64	64	60	2.34074e-05	0.000666228	0.52288	0.54407	0.02119
chr3	7393018	7393731	38	41	163	110	164	117	1.7215e-09	1.55083e-07	0.53084	0.5433	0.01246
chr2	75514663	75515538	29	40	134	112	96	112	2.49841e-07	1.32985e-05	0.54319	0.47096	-0.07223
chr5	60878008	60879618	28	29	109	95	87	83	2.07162e-06	8.42507e-05	0.54302	0.46468	-0.07834
chr5	169077481	169079565	156	181	566	615	461	380	6.43863e-25	5.58938e-22	0.54278	0.39563	-0.14715
chr7	37359730	37361129	28	17	94	67	97	65	1.05024e-05	0.00033996	0.54009	0.54274	0.00265
chr12	71528007	71528934	33	39	133	123	86	111	1.43632e-06	6.16431e-05	0.54239	0.42962	-0.11277
chr17	17780322	17781806	181	183	121	119	59	44	3.78935e-12	5.64506e-10	-0.17966	-0.54229	-0.36263
chr5	41764046	41765767	21	45	123	112	99	103	5.0193e-07	2.47444e-05	0.54224	0.47712	-0.06512
chr9	38328537	38329748	17	10	10	15	39	53	2.76302e-05	0.000764394	-0.03104	0.51073	0.54177
chr10	27069406	27071011	33	44	140	133	117	110	2.5747e-08	1.79329e-06	0.5417	0.46221	-0.07949
chr14	56067580	56068483	24	49	123	136	114	102	2.10043e-07	1.13962e-05	0.54158	0.4634	-0.07818
chr2	213983286	213985027	67	75	244	255	194	227	6.25636e-13	1.06493e-10	0.54148	0.46798	-0.0735
chr4	154404561	154405437	56	45	165	191	93	92	2.24936e-06	9.02874e-05	0.54104	0.259	-0.28204
chr1	163046376	163047486	58	110	26	21	27	23	2.9533e-08	2.03473e-06	-0.54025	-0.51445	0.0258
chr2	3226281	3227697	74	99	235	254	298	307	1.17428e-19	5.60667e-17	0.44804	0.54015	0.09211
chr15	80711314	80712862	54	66	191	187	202	219	1.41338e-14	3.13144e-12	0.49342	0.53998	0.04656
chr1	23028855	23029833	64	90	68	55	25	18	1.58589e-05	0.000483518	-0.09621	-0.53991	-0.4437
chr1	156718098	156719590	78	79	296	253	162	137	4.18785e-10	4.29541e-08	0.53975	0.27717	-0.26258
chr8	17205756	17207087	142	168	573	505	292	291	2.98842e-18	1.16003e-15	0.53927	0.27301	-0.26626
chr7	84041410	84042536	16	34	48	52	98	80	6.14767e-07	2.94702e-05	0.2926	0.53927	0.24667
chr5	43421865	43422926	34	29	121	102	101	61	3.25943e-05	0.000877244	0.53927	0.40193	-0.13734
chr21	45076921	45077966	70	94	59	70	22	24	9.38912e-06	0.000308686	-0.10284	-0.53887	-0.43603
chr13	113856174	113857486	28	29	100	102	86	67	1.35237e-05	0.000422022	0.53878	0.41948	-0.1193
chr1	179003340	179004397	34	52	124	178	127	115	1.65864e-07	9.31678e-06	0.53839	0.44291	-0.09548
chr18	19971204	19972155	33	71	179	185	102	108	1.74518e-06	7.29637e-05	0.53817	0.30103	-0.23714
chr7	157431803	157432847	15	34	82	92	72	96	5.44434e-06	0.000193698	0.53794	0.52288	-0.01506
chr1	75861927	75863133	21	28	90	84	72	67	2.40546e-05	0.000681401	0.53794	0.44165	-0.09629
chr17	39707599	39708089	22	16	60	64	65	71	2.55504e-05	0.000714569	0.49831	0.53782	0.03951
chr22	24829715	24831154	69	72	258	233	178	143	2.7695e-10	2.93847e-08	0.53751	0.35386	-0.18365
chr17	66977059	66978324	37	44	149	135	92	73	4.9877e-06	0.00017939	0.53729	0.30364	-0.23365
chr14	60618009	60619740	109	105	385	357	373	285	2.4463e-20	1.28352e-17	0.53712	0.48509	-0.05203
chr17	37064716	37065710	29	41	118	128	47	33	7.59026e-06	0.000257204	0.53712	0.05648	-0.48064
chr14	55152599	55153802	40	46	164	137	78	49	7.78755e-06	0.000262956	0.53696	0.16611	-0.37085
chr12	113667342	113668416	71	58	257	192	167	129	4.38887e-08	2.90208e-06	0.53691	0.35695	-0.17996
chr1	232402836	232403646	25	37	85	92	111	107	3.95726e-08	2.64809e-06	0.44667	0.53624	0.08957
chr12	127754717	127755255	10	20	21	24	57	51	2.32454e-05	0.000662605	0.16695	0.53624	0.36929
chr2	196440633	196441636	20	17	49	45	63	69	3.34344e-05	0.000896319	0.39121	0.53604	0.14483
chr11	11284918	11285882	22	20	61	51	81	68	9.36525e-06	0.000308166	0.41345	0.53553	0.12208
chr6	2165166	2166026	23	24	91	75	82	58	3.29577e-05	0.000885679	0.53511	0.46209	-0.07302
chr15	71069564	71070498	36	37	134	121	54	50	2.24741e-05	0.000644466	0.53487	0.15025	-0.38462
chr11	121800222	121801232	25	41	120	111	72	87	2.36599e-05	0.000672214	0.53485	0.37432	-0.16053
chr12	72192494	72193650	17	35	82	57	113	70	5.93424e-06	0.000208486	0.41683	0.53478	0.11795
chr6	34983896	34985474	60	99	88	68	22	23	1.40497e-05	0.000436299	-0.00817	-0.53473	-0.52656
chr1	8107261	8108756	110	121	391	405	257	196	3.43185e-14	7.07798e-12	0.53464	0.29065	-0.24399
chr1	12696248	12697150	49	74	203	223	107	81	6.71844e-08	4.22629e-06	0.53453	0.18184	-0.35269
chr2	179896289	179897514	33	43	109	156	126	128	1.41237e-08	1.05448e-06	0.53442	0.51615	-0.01827
chr6	15896932	15898313	110	144	463	411	262	213	2.1258e-15	5.37023e-13	0.53426	0.27028	-0.26398
chr9	100651951	100653642	40	53	151	172	90	74	2.58003e-06	0.000101345	0.53416	0.24239	-0.29177
chr16	16054280	16055827	37	37	122	136	74	78	2.42548e-05	0.000686054	0.53416	0.30671	-0.22745
chr10	43749857	43751205	69	65	244	219	148	124	9.14449e-09	7.11089e-07	0.53391	0.30421	-0.2297
chr20	49990136	49991309	246	309	148	115	104	57	4.68097e-17	1.54668e-14	-0.32261	-0.53367	-0.21106
chr4	159511097	159512500	15	41	89	107	78	89	2.29893e-05	0.000656401	0.53324	0.46446	-0.06878
chr15	70432633	70435751	202	247	757	780	487	446	2.0787e-27	2.28158e-24	0.53306	0.31663	-0.21643
chr11	117480529	117482417	83	85	211	216	328	250	1.14718e-18	4.70152e-16	0.40201	0.53298	0.13097
chr2	20815517	20816111	48	48	178	154	111	114	3.13545e-07	1.63432e-05	0.53252	0.3648	-0.16772
chr3	10240251	10241421	59	118	307	301	213	181	1.53251e-10	1.70959e-08	0.53248	0.34485	-0.18763
chr11	19850013	19851459	33	56	136	172	85	46	3.14063e-05	0.000851269	0.53232	0.16481	-0.36751
chr9	2837933	2839024	44	55	170	172	173	108	9.71788e-09	7.48363e-07	0.53224	0.44747	-0.08477
chr3	44934137	44935334	35	32	123	78	140	93	3.51273e-07	1.81218e-05	0.46865	0.53222	0.06357
chr9	27128917	27129884	38	47	149	145	72	90	1.36357e-05	0.000425101	0.53177	0.27532	-0.25645
chr16	15155482	15156586	21	37	96	90	107	95	1.20357e-07	7.01223e-06	0.49601	0.53148	0.03547
chr7	55600669	55602745	96	117	389	339	270	214	1.92841e-14	4.16619e-12	0.53088	0.3542	-0.17668
chr3	120217579	120218379	44	43	155	145	127	101	1.45504e-07	8.3001e-06	0.53062	0.41234	-0.11828
chr15	80965951	80967612	47	81	219	220	217	168	3.00242e-12	4.55086e-10	0.5305	0.47377	-0.05673
chr2	42981591	42983091	43	57	185	159	116	122	1.2642e-07	7.30306e-06	0.53048	0.37161	-0.15887
chr13	33853956	33854620	44	79	229	193	191	160	9.1156e-11	1.07199e-08	0.53046	0.45086	-0.0796
chr5	178116277	178117941	23	44	92	125	119	113	7.34951e-08	4.59301e-06	0.50159	0.53037	0.02878
chr9	73017983	73019228	84	84	169	141	51	39	1.05612e-05	0.000341264	0.2637	-0.26666	-0.53036
chr7	34130062	34131369	77	70	227	276	183	165	9.24996e-10	8.81525e-08	0.5301	0.37088	-0.15922
chr9	25681089	25681635	40	56	156	174	126	119	4.9259e-08	3.20859e-06	0.52991	0.40147	-0.12844
chr11	102956347	102957504	42	54	144	186	70	64	2.79284e-06	0.000108943	0.52991	0.14231	-0.3876
chr2	15810940	15811563	33	45	137	132	103	84	2.04024e-06	8.31872e-05	0.52988	0.37337	-0.15651
chr1	199194948	199196214	60	56	226	171	104	93	8.87311e-07	4.08732e-05	0.52909	0.22697	-0.30212
chr4	177759851	177761052	104	89	313	344	274	246	2.27336e-14	4.87833e-12	0.52886	0.42764	-0.10122
chr17	32633087	32634732	75	89	287	269	293	266	3.72112e-20	1.89007e-17	0.52652	0.52885	0.00233
chr20	6571301	6572639	70	84	279	246	177	192	7.24083e-11	8.64293e-09	0.52869	0.37625	-0.15244
chr4	119695317	119696545	76	81	257	278	198	146	2.98739e-10	3.14835e-08	0.52857	0.33768	-0.19089
chr11	124065003	124066513	106	114	286	280	383	364	3.38381e-24	2.78555e-21	0.408	0.52813	0.12013
chr20	20732960	20734397	72	66	208	221	262	208	2.49343e-15	6.18443e-13	0.48835	0.52781	0.03946
chr1	227070068	227071468	54	49	159	193	113	75	5.63997e-06	0.000199321	0.52781	0.25756	-0.27025
chr7	157110694	157111702	93	121	371	355	251	208	4.13165e-14	8.41226e-12	0.52768	0.32925	-0.19843
chr12	50066044	50068301	166	194	300	254	91	72	2.84086e-10	3.00417e-08	0.18636	-0.34123	-0.52759
chr5	41695417	41696751	22	22	75	78	84	65	6.10166e-06	0.000213426	0.52757	0.51622	-0.01135
chr13	35246101	35247574	27	36	105	112	100	79	2.16475e-06	8.75498e-05	0.52753	0.44477	-0.08276
chr18	21417540	21419402	63	88	252	261	158	131	1.58945e-09	1.44002e-07	0.52712	0.2792	-0.24792
chr1	235143905	235144753	75	82	270	263	195	150	1.35204e-10	1.53517e-08	0.52695	0.33893	-0.18802
chr11	19449783	19450799	41	42	123	121	143	141	4.63114e-10	4.70459e-08	0.46152	0.52695	0.06543
chr11	110208149	110209167	63	64	203	229	215	184	2.63691e-13	4.80537e-11	0.5269	0.49255	-0.03435
chr2	145115246	145117412	109	146	421	441	313	310	9.61734e-18	3.47867e-15	0.52658	0.38595	-0.14063
chr3	120144469	120145450	74	92	80	69	31	17	8.5492e-06	0.000285146	-0.04633	-0.52634	-0.48001
chr11	33574273	33575494	50	65	184	207	171	166	4.35189e-11	5.40145e-09	0.5262	0.46201	-0.06419
chr5	172904421	172905191	37	42	128	140	136	134	4.64234e-10	4.71096e-08	0.52287	0.52608	0.00321
chr9	139538910	139539772	168	206	128	117	62	48	3.33394e-12	5.02146e-10	-0.18249	-0.52597	-0.34348
chr5	152859809	152860826	45	37	64	71	136	144	1.21449e-10	1.3939e-08	0.21244	0.52597	0.31353
chr7	150125183	150126835	70	71	223	255	189	156	2.88894e-10	3.04827e-08	0.5259	0.38499	-0.14091
chr7	36640485	36641694	55	44	126	158	170	167	3.13265e-10	3.28725e-08	0.45205	0.52588	0.07383
chr1	236326273	236327170	23	48	107	134	110	133	7.71177e-08	4.7943e-06	0.52229	0.52585	0.00356
chr5	172740563	172742379	40	51	118	120	145	165	2.28281e-10	2.46593e-08	0.41173	0.52567	0.11394
chr4	127618513	127619917	36	30	71	73	135	91	1.10319e-07	6.49872e-06	0.33184	0.52542	0.19358
chr3	153573248	153575567	62	64	198	198	204	223	5.33133e-14	1.06283e-11	0.49267	0.52525	0.03258
chr16	75583887	75584828	69	80	261	243	155	113	5.71639e-09	4.66152e-07	0.52517	0.25238	-0.27279
chr10	45639537	45640768	20	18	36	32	65	67	1.11551e-05	0.000358174	0.24304	0.52504	0.282
chr5	72949396	72950887	75	78	259	258	222	166	1.29103e-11	1.76235e-09	0.52484	0.40073	-0.12411
chr2	231630003	231631353	107	121	368	400	264	201	1.82479e-13	3.38351e-11	0.52476	0.30759	-0.21717
chr1	47655579	47656434	71	68	237	233	237	225	7.38951e-16	1.97656e-13	0.52472	0.5173	-0.00742
chr10	74007727	74008968	134	198	107	55	49	49	2.99541e-09	2.57457e-07	-0.30891	-0.52375	-0.21484
chr12	96031247	96031983	105	90	91	95	31	26	1.12713e-06	5.02946e-05	-0.02031	-0.52362	-0.50331
chr3	124723666	124725567	60	59	188	214	107	89	4.1297e-07	2.09093e-05	0.52359	0.21388	-0.30971
chr3	158429459	158430084	30	54	140	145	115	85	2.894e-06	0.000112292	0.52338	0.37085	-0.15253
chr5	111318838	111320292	53	60	194	187	102	121	6.96729e-07	3.28064e-05	0.5225	0.29148	-0.23102
chr21	37833994	37834759	48	53	171	170	95	70	2.38098e-06	9.47038e-05	0.52245	0.20988	-0.31257
chr13	36195917	36196994	31	43	96	86	133	118	5.51761e-09	4.51485e-07	0.38401	0.52231	0.1383
chr1	146763241	146765004	91	96	192	188	341	286	1.61029e-21	9.92055e-19	0.3056	0.52219	0.21659
chr2	201991381	201992117	51	60	196	178	107	79	7.52167e-07	3.51052e-05	0.52211	0.22108	-0.30103
chr9	3865231	3865810	20	33	69	86	85	96	2.23254e-06	8.97254e-05	0.45554	0.52209	0.06655
chr12	108965972	108966952	24	26	72	94	83	88	2.33994e-06	9.33738e-05	0.50931	0.52205	0.01274
chr15	63525863	63527224	73	88	71	67	23	24	1.14264e-05	0.000366065	-0.06606	-0.52199	-0.45593
chr4	121613315	121614660	62	62	218	199	162	169	4.50221e-10	4.58337e-08	0.52184	0.42207	-0.09977
chr7	41146867	41148088	63	62	204	193	212	208	3.0332e-14	6.33793e-12	0.49717	0.52151	0.02434
chr18	13657996	13659440	87	108	178	129	41	50	2.37804e-05	0.000675033	0.19549	-0.32599	-0.52148
chr9	124664621	124665769	122	94	349	373	262	194	1.52158e-10	1.69938e-08	0.52128	0.32241	-0.19887
chr6	83908279	83910123	138	172	522	512	478	406	2.55982e-27	2.74651e-24	0.52121	0.45328	-0.06793
chr2	200093627	200094631	51	54	145	119	200	153	1.67102e-11	2.2506e-09	0.3955	0.52085	0.12535
chr13	97720142	97721309	19	20	31	46	77	57	3.55605e-05	0.000943883	0.28485	0.52076	0.23591
chr1	159795775	159797058	43	53	153	151	161	162	1.84393e-11	2.46264e-09	0.49449	0.52065	0.02616
chrX	103093855	103095019	42	32	91	66	111	139	1.2531e-07	7.25857e-06	0.32059	0.52059	0.2
chr3	4792022	4793948	177	195	578	660	500	374	4.91115e-21	2.84225e-18	0.52055	0.36963	-0.15092
chr5	154092623	154094500	68	70	224	238	173	176	2.2659e-10	2.45044e-08	0.52039	0.39918	-0.12121
chr5	148541642	148542963	41	43	161	122	112	99	1.3839e-06	5.98663e-05	0.52034	0.39388	-0.12646
chr5	142641405	142642589	57	75	216	226	174	175	8.14006e-11	9.66839e-09	0.52028	0.41821	-0.10207
chr2	162974604	162975807	34	47	124	149	88	69	2.62927e-05	0.000732416	0.52025	0.28232	-0.23793
chrX	130179591	130180919	41	34	98	126	128	125	3.66093e-08	2.46883e-06	0.46762	0.52005	0.05243
chr9	117868458	117869731	28	31	102	98	80	79	1.39803e-05	0.000434625	0.52002	0.4215	-0.09852
chr5	170989618	170990326	42	47	140	159	133	132	6.92914e-09	5.53699e-07	0.51953	0.46747	-0.05206
chr2	237881182	237882357	55	57	214	161	147	118	1.1654e-07	6.8315e-06	0.51944	0.36961	-0.14983
chr11	126008991	126009900	36	55	147	158	131	85	1.94779e-06	7.98269e-05	0.51866	0.36998	-0.14868
chr9	114699467	114700886	21	27	61	66	86	77	4.09625e-06	0.000151611	0.41162	0.51851	0.10689
chr4	80998844	80999582	22	27	72	80	87	79	2.51782e-06	9.9187e-05	0.47995	0.51774	0.03779
chr1	88334888	88336096	66	58	226	187	158	128	4.7284e-08	3.09684e-06	0.51768	0.35902	-0.15866
chr12	76053798	76054886	21	25	54	73	87	69	1.32532e-05	0.000415074	0.42935	0.51742	0.08807
chr7	141263714	141264477	31	50	137	134	107	107	5.94464e-07	2.87277e-05	0.51708	0.41537	-0.10171
chr9	5549443	5550713	52	74	199	220	125	97	2.24417e-07	1.21072e-05	0.51707	0.24304	-0.27403
chr1	76066362	76066846	16	27	41	47	74	72	1.03158e-05	0.000334714	0.30103	0.51705	0.21602
chr4	7966754	7967526	67	118	304	309	261	208	1.23611e-12	2.01383e-10	0.51704	0.40118	-0.11586
chr3	16517964	16519087	79	127	345	337	193	200	6.92727e-11	8.29978e-09	0.517	0.27854	-0.23846
chr11	94182195	94183947	70	60	144	168	231	201	4.77423e-13	8.28901e-11	0.37636	0.51692	0.14056
chr3	179599524	179601227	70	54	182	189	221	191	1.72326e-12	2.75006e-10	0.47134	0.51663	0.04529
chr13	21606982	21607943	29	46	138	113	45	40	1.86493e-05	0.000553572	0.51663	0.05303	-0.4636
chr15	45353323	45354268	26	28	86	96	76	74	2.70436e-05	0.000751142	0.51663	0.43365	-0.08298
chr10	80303040	80303854	19	21	59	59	65	71	3.10814e-05	0.00084342	0.45593	0.51663	0.0607
chr5	36657493	36658485	31	31	71	70	116	92	1.82444e-07	1.01172e-05	0.34916	0.51604	0.16688
chr2	120861275	120862216	52	75	179	197	246	175	4.13922e-13	7.29259e-11	0.4669	0.51575	0.04885
chr20	43802872	43803892	26	19	60	69	74	78	2.3748e-05	0.00067438	0.44517	0.51542	0.07025
chr20	1825117	1826338	43	42	134	149	88	95	1.23723e-05	0.000391152	0.51532	0.32765	-0.18767
chr6	40967323	40967944	49	40	157	139	140	90	1.86279e-06	7.70375e-05	0.51518	0.40645	-0.10873
chr3	100146221	100147435	66	125	87	76	26	31	1.91416e-05	0.000566072	-0.06808	-0.51471	-0.44663
chr7	92461110	92461737	49	46	162	153	111	86	4.24397e-06	0.00015623	0.51429	0.31208	-0.20221
chr4	74737110	74739191	204	216	653	724	370	363	3.18575e-19	1.42154e-16	0.51425	0.24098	-0.27327
chr6	153428917	153430138	31	35	99	121	101	66	3.39725e-05	0.000907686	0.51384	0.39538	-0.11846
chr2	177341937	177342718	23	28	51	77	88	83	7.83088e-06	0.000264326	0.38966	0.51377	0.12411
chr2	217211338	217212277	52	68	205	191	159	140	2.74476e-09	2.3784e-07	0.51352	0.39221	-0.12131
chr3	178892171	178893674	26	33	68	122	96	101	4.58893e-06	0.000167174	0.49797	0.51352	0.01555
chr13	48469834	48471170	15	29	81	67	72	67	3.35244e-05	0.000897976	0.51333	0.48646	-0.02687
chr1	227941210	227942450	66	78	213	261	172	141	8.99869e-09	7.00892e-07	0.51326	0.33396	-0.1793
chr2	98910266	98912045	49	42	142	159	103	106	4.2422e-06	0.000156225	0.51296	0.3558	-0.15716
chr3	134097294	134098092	31	45	136	116	132	94	1.74175e-07	9.72638e-06	0.51274	0.46584	-0.0469
chr20	19887590	19888771	53	78	221	210	130	118	8.59098e-08	5.25536e-06	0.51264	0.27409	-0.23855
chr8	22249549	22250418	35	39	135	110	93	97	4.85502e-06	0.000175477	0.51189	0.40249	-0.1094
chr1	179677338	179678038	66	85	260	235	151	138	6.89288e-09	5.51377e-07	0.51167	0.2792	-0.23247
chr3	31318866	31320480	75	116	231	238	70	73	7.50245e-08	4.67635e-06	0.38746	-0.12419	-0.51165
chr9	38170864	38171655	37	58	92	93	175	138	6.0774e-11	7.37404e-09	0.28507	0.51154	0.22647
chr6	41456134	41457154	33	54	142	145	120	121	1.04157e-07	6.18149e-06	0.51151	0.43622	-0.07529
chr2	226860342	226861293	123	114	409	365	345	281	9.8967e-17	3.11896e-14	0.51146	0.41956	-0.0919
chr9	128229326	128230503	27	44	123	112	111	101	2.58623e-07	1.37201e-05	0.51143	0.46709	-0.04434
chr11	118309011	118309652	87	102	302	316	241	167	6.25708e-11	7.56323e-09	0.51136	0.33175	-0.17961
chr13	43565759	43567136	105	153	243	258	76	77	8.93852e-08	5.41248e-06	0.2866	-0.22464	-0.51124
chr6	131371362	131372405	72	96	263	286	210	233	3.706e-12	5.52952e-10	0.5107	0.41791	-0.09279
chr7	80928024	80929337	108	106	362	335	198	188	3.9198e-11	4.9186e-09	0.51003	0.25438	-0.25565
chr13	38134519	38136399	62	101	35	32	20	29	2.53775e-06	9.98075e-05	-0.37863	-0.50991	-0.13128
chr11	117688245	117689601	268	351	1001	1005	758	710	7.88934e-37	1.8834e-33	0.50967	0.37423	-0.13544
chr6	114083834	114085618	62	66	215	203	95	95	2.95848e-07	1.55224e-05	0.50931	0.16936	-0.33995
chr5	102804523	102805920	34	38	117	120	77	93	3.04955e-05	0.000831064	0.50917	0.3663	-0.14287
chr18	57480964	57482846	96	72	286	261	176	186	2.1172e-08	1.50091e-06	0.50912	0.33065	-0.17847
chr12	3994030	3995174	90	75	271	266	194	159	3.24373e-09	2.76313e-07	0.50887	0.32751	-0.18136
chr7	129563520	129564230	51	88	233	220	110	73	1.97514e-07	1.07961e-05	0.50879	0.11795	-0.39084
chr20	10520930	10522367	157	155	546	465	264	245	2.0841e-14	4.48228e-12	0.50868	0.21149	-0.29719
chr1	220671542	220672141	21	26	74	66	84	72	7.61306e-06	0.000257885	0.46209	0.50846	0.04637
chr3	172230940	172231814	28	28	83	100	105	80	1.18166e-06	5.23853e-05	0.50374	0.50841	0.00467
chr1	38701159	38702175	29	54	107	88	131	141	1.66522e-08	1.21384e-06	0.36505	0.50833	0.14328
chr1	230158623	230159840	57	45	158	175	147	141	2.08395e-08	1.48285e-06	0.50801	0.44537	-0.06264
chr5	113661059	113661997	84	109	303	323	299	291	2.08245e-18	8.25125e-16	0.50793	0.48229	-0.02564
chr12	96652297	96652823	34	46	141	121	50	35	8.65052e-06	0.000288223	0.50779	0.02571	-0.48208
chr3	143026123	143027047	149	199	550	574	257	213	4.3451e-18	1.6465e-15	0.50747	0.12987	-0.3776
chr3	189949393	189950353	143	182	459	591	338	280	5.2894e-14	1.05889e-11	0.50747	0.27784	-0.22963
chr4	88423539	88424861	66	48	150	159	207	164	1.76174e-10	1.93813e-08	0.4283	0.50725	0.07895
chr5	133462744	133463868	81	61	222	239	193	168	3.03601e-09	2.60478e-07	0.50722	0.40155	-0.10567
chr11	7241458	7242702	50	69	160	134	185	202	7.75666e-12	1.10386e-09	0.3885	0.50716	0.11866
chr10	121699468	121700892	107	94	326	301	338	312	2.57891e-19	1.16162e-16	0.49115	0.50675	0.0156
chr3	45867450	45868884	38	31	91	96	125	101	2.10396e-07	1.14088e-05	0.4252	0.50667	0.08147
chr18	72018154	72019933	55	62	165	187	210	170	2.20156e-12	3.46341e-10	0.47345	0.50651	0.03306
chr7	32545905	32546793	36	24	95	102	82	94	2.03261e-05	0.00059266	0.50646	0.45803	-0.04843
chr7	4787768	4788473	122	139	422	420	252	264	1.4431e-13	2.72338e-11	0.50638	0.29437	-0.21201
chr3	8580654	8581487	47	62	155	199	139	125	1.75851e-07	9.79708e-06	0.50613	0.37956	-0.12657
chr10	50158187	50158671	25	31	43	42	76	108	3.34699e-07	1.73229e-05	0.17609	0.50608	0.32999
chr1	108649318	108651045	24	32	78	95	86	98	1.98469e-06	8.10608e-05	0.47961	0.50608	0.02647
chr9	3332367	3333187	71	77	218	261	94	120	6.42673e-07	3.07001e-05	0.50606	0.15836	-0.3477
chr2	20290973	20292136	106	165	484	389	371	267	3.89628e-14	8.01854e-12	0.50585	0.37002	-0.13583
chr13	34252909	34254064	169	166	587	491	336	330	2.02302e-15	5.12414e-13	0.50579	0.29715	-0.20864
chr9	116396076	116397674	69	116	302	295	180	154	2.02268e-09	1.80007e-07	0.50559	0.2545	-0.25109
chr21	28212679	28213527	48	39	79	118	143	140	5.58375e-08	3.58814e-06	0.34946	0.50545	0.15599
chr12	3755511	3757519	59	78	168	155	228	215	2.47442e-14	5.27421e-12	0.36887	0.50535	0.13648
chr5	122059249	122059897	28	30	101	89	100	73	5.59979e-06	0.000198268	0.50515	0.46489	-0.04026
chr8	126322880	126324277	52	51	156	178	89	74	1.00498e-05	0.000327309	0.50515	0.19629	-0.30886
chr6	153239815	153241220	46	47	156	146	82	85	2.13268e-05	0.000617687	0.50515	0.25017	-0.25498
chr2	174024181	174025273	49	55	158	138	171	166	4.46871e-11	5.50608e-09	0.44891	0.50489	0.05598
chr7	27754013	27755646	75	117	291	327	178	148	1.83598e-09	1.64157e-07	0.50459	0.22807	-0.27652
chr9	132834868	132836248	55	76	229	194	144	116	1.46645e-07	8.35021e-06	0.50454	0.29445	-0.21009
chr5	159903929	159905256	84	64	246	231	227	190	3.51818e-11	4.43797e-09	0.50425	0.44612	-0.05813
chr3	185069200	185070481	30	25	75	89	100	80	3.88748e-06	0.000145291	0.46424	0.5042	0.03996
chr3	10333991	10335141	18	27	45	46	74	74	1.12307e-05	0.000360239	0.29638	0.50399	0.20761
chr18	43923469	43924267	20	25	67	75	74	74	1.3242e-05	0.000414948	0.48626	0.50399	0.01773
chr10	100197151	100198434	17	28	70	78	75	68	2.19104e-05	0.000631335	0.50399	0.48927	-0.01472
chr17	53666703	53667880	26	19	73	65	84	64	3.30692e-05	0.000887775	0.47403	0.50399	0.02996
chr15	78339847	78341281	57	56	178	187	125	125	3.70509e-07	1.89605e-05	0.50397	0.3407	-0.16327
chr4	166661736	166663039	62	72	212	220	143	106	1.88389e-07	1.03865e-05	0.50395	0.26613	-0.23782
chr3	101620522	101621658	31	46	114	136	93	126	2.34199e-06	9.34166e-05	0.50377	0.44676	-0.05701
chr4	169643515	169645064	102	100	82	85	39	23	2.66267e-06	0.000104165	-0.08174	-0.50345	-0.42171
chr2	210737164	210738003	40	33	108	97	124	113	9.32601e-08	5.60447e-06	0.44091	0.50334	0.06243
chr1	223190250	223191427	68	107	253	309	173	184	1.11363e-08	8.50006e-07	0.50331	0.30712	-0.19619
chr3	43948213	43949313	26	37	97	89	75	130	7.4563e-06	0.000253114	0.46125	0.50306	0.04181
chr1	30446605	30447771	51	50	96	118	166	160	2.24615e-10	2.43459e-08	0.32161	0.50303	0.18142
chr9	114836407	114837682	36	45	123	108	154	108	1.60113e-08	1.17701e-06	0.44828	0.50252	0.05424
chr3	148942315	148943598	184	220	677	612	304	345	3.69622e-16	1.04425e-13	0.5024	0.20505	-0.29735
chr13	40449315	40451554	73	121	349	272	162	106	2.33909e-08	1.64478e-06	0.50223	0.1391	-0.36313
chr11	126163182	126164512	30	47	126	123	88	93	1.49999e-05	0.000461603	0.50204	0.36482	-0.13722
chr18	77384417	77386055	83	107	229	201	318	290	5.48844e-19	2.32932e-16	0.35218	0.50203	0.14985
chr6	20918762	20920650	127	136	443	396	303	316	2.32236e-15	5.80536e-13	0.50155	0.36984	-0.13171
chr14	69014229	69015462	90	73	278	243	111	66	3.28489e-08	2.23258e-06	0.50102	0.03537	-0.46565
chr16	57048038	57049176	37	50	132	148	88	84	2.53719e-05	0.000710911	0.50086	0.29116	-0.2097
chr1	54727888	54729778	76	77	253	236	157	124	3.98945e-08	2.66403e-06	0.50075	0.26146	-0.23929
chr18	43619803	43621202	39	49	162	121	113	116	9.72062e-07	4.42436e-05	0.5006	0.40937	-0.09123
chr9	73204418	73205450	107	139	146	159	59	36	9.94434e-07	4.50578e-05	0.09269	-0.40768	-0.50037
chr10	116639416	116641079	63	107	268	274	218	193	6.46798e-11	7.79841e-09	0.50007	0.38042	-0.11965
chr2	58265923	58266873	78	124	341	302	213	174	3.66455e-10	3.80361e-08	0.49993	0.28032	-0.21961
chrX	41952997	41954447	57	77	241	187	167	136	3.5482e-08	2.40128e-06	0.49993	0.35076	-0.14917
chr14	103726431	103727789	60	100	257	253	108	97	1.71133e-08	1.24271e-06	0.49975	0.10645	-0.3933
chr8	18588654	18589670	70	48	174	203	114	108	1.85595e-05	0.000551752	0.49946	0.27107	-0.22839
chr18	46481924	46482619	80	98	75	96	36	19	1.35195e-05	0.000422022	-0.01722	-0.4994	-0.48218
chr16	10972313	10973502	35	40	127	114	104	90	3.47744e-06	0.000131719	0.49912	0.40577	-0.09335
chr2	1608585	1610825	401	483	1446	1348	1168	1070	8.01263e-55	4.78208e-51	0.49911	0.40282	-0.09629
chr13	99714356	99715646	135	144	185	198	69	51	2.02838e-07	1.10429e-05	0.13675	-0.36235	-0.4991
chr11	123103371	123104661	22	47	97	125	89	100	1.90673e-05	0.000564225	0.49899	0.42977	-0.06922
chr12	67107143	67108517	19	25	43	54	78	65	3.36463e-05	0.000900229	0.33288	0.49861	0.16573
chr9	4085732	4087123	79	102	280	294	177	186	1.2387e-09	1.15063e-07	0.49797	0.29984	-0.19813
chr8	90986456	90987529	66	69	222	207	142	160	5.53574e-08	3.56449e-06	0.49776	0.34615	-0.15161
chr4	144283514	144284093	23	23	58	71	70	79	3.55165e-05	0.000943132	0.43603	0.49774	0.06171
chr1	31324815	31325705	40	68	171	173	124	113	1.03007e-06	4.6485e-05	0.49769	0.33701	-0.16068
chr2	197131556	197133512	106	106	340	331	210	154	5.09659e-10	5.10681e-08	0.49761	0.23307	-0.26454
chr4	154258816	154259685	29	38	117	98	89	102	3.70563e-06	0.000139203	0.49761	0.44671	-0.0509
chr6	158429764	158431131	123	136	75	72	53	28	3.66028e-08	2.46883e-06	-0.24345	-0.49756	-0.25411
chr3	111454044	111454833	36	53	136	148	114	93	3.67082e-06	0.000138167	0.49733	0.36111	-0.13622
chr3	128167368	128168642	25	36	105	91	91	74	1.86821e-05	0.000554374	0.49733	0.42338	-0.07395
chr13	51639783	51641365	64	89	262	223	188	161	1.46644e-09	1.33874e-07	0.4972	0.35498	-0.14222
chr7	12758818	12760067	71	104	266	288	229	204	7.1155e-12	1.01565e-09	0.4971	0.39052	-0.10658
chr4	151047252	151048811	29	54	118	147	111	86	1.72193e-05	0.000518049	0.49709	0.36943	-0.12766
chr1	91545923	91546988	67	66	184	162	202	220	2.98094e-12	4.53269e-10	0.41125	0.49704	0.08579
chr5	173107014	173108023	22	41	77	71	99	103	1.15954e-06	5.15484e-05	0.36318	0.49672	0.13354
chr8	119303131	119304293	24	32	99	81	105	70	5.52997e-06	0.000196087	0.49664	0.48454	-0.0121
chr1	51768995	51770411	101	154	396	407	228	241	1.91083e-11	2.54132e-09	0.49587	0.26309	-0.23278
chr17	9376613	9377720	50	84	224	200	177	122	1.32432e-07	7.61812e-06	0.49587	0.34503	-0.15084
chr2	47785371	47787138	41	49	157	129	120	102	1.28342e-06	5.63471e-05	0.4956	0.38646	-0.10914
chr1	7307209	7308908	105	104	319	338	307	273	2.77272e-16	7.975e-14	0.49461	0.44064	-0.05397
chr1	48194085	48194564	31	40	114	112	89	102	5.41646e-06	0.000192778	0.49461	0.42224	-0.07237
chr7	130523084	130524102	50	38	157	122	120	90	1.80999e-05	0.000540455	0.49447	0.3721	-0.12237
chr3	15397664	15398618	42	38	120	134	118	110	3.95785e-07	2.01353e-05	0.49443	0.44792	-0.04651
chr2	217138351	217139553	28	20	74	79	78	76	2.21718e-05	0.000637386	0.49136	0.49415	0.00279
chr5	179840215	179840966	40	37	121	123	96	92	1.26147e-05	0.000397949	0.49331	0.38112	-0.11219
chr14	52496344	52497173	48	56	162	166	110	72	2.03518e-05	0.000593227	0.4932	0.23951	-0.25369
chr3	190713950	190714974	48	57	152	179	113	92	7.32456e-06	0.000249529	0.49306	0.28659	-0.20647
chrX	149862195	149863522	52	62	172	187	95	94	5.65777e-06	0.000199876	0.49305	0.21657	-0.27648
chr2	235578226	235579450	41	65	126	153	166	168	7.51261e-10	7.23902e-08	0.41529	0.49292	0.07763
chr3	123412754	123414416	106	126	350	376	237	198	1.32742e-11	1.80565e-09	0.49291	0.27126	-0.22165
chr12	89550072	89551390	87	111	318	302	133	128	3.55388e-10	3.69275e-08	0.49276	0.11893	-0.37383
chr1	111177014	111178186	55	64	172	202	187	164	8.14043e-11	9.66839e-09	0.4924	0.46498	-0.02742
chr2	28903528	28904765	48	72	210	167	179	148	2.31855e-09	2.03868e-07	0.49228	0.43084	-0.06144
chr2	106489744	106490884	32	42	94	114	135	99	1.91587e-07	1.05385e-05	0.44141	0.4921	0.05069
chr3	151301957	151302987	41	33	95	139	109	105	5.27836e-06	0.000188566	0.4921	0.45364	-0.03846
chr9	79048231	79049484	36	50	114	110	148	123	7.84413e-09	6.21097e-07	0.40963	0.49168	0.08205
chr7	13096438	13097898	100	155	399	396	248	236	5.52282e-12	8.07626e-10	0.49153	0.27671	-0.21482
chr15	85855398	85856854	35	33	117	98	84	95	2.19238e-05	0.000631532	0.49136	0.41258	-0.07878
chr3	179671819	179673054	26	22	76	77	84	67	2.21558e-05	0.000637252	0.49136	0.48572	-0.00564
chr3	192536273	192537906	148	211	536	581	413	402	1.02126e-18	4.24003e-16	0.49132	0.35471	-0.13661
chr11	29548605	29549629	55	56	99	143	171	177	1.59551e-09	1.44278e-07	0.33431	0.49099	0.15668
chr11	119380096	119381663	76	118	294	311	201	216	5.64796e-10	5.5889e-08	0.49093	0.32995	-0.16098
chr7	641142	641957	48	55	162	161	118	103	2.20008e-06	8.87196e-05	0.49069	0.32711	-0.16358
chrX	10050688	10051729	53	62	172	188	120	89	4.96687e-06	0.000178775	0.49052	0.25609	-0.23443
chr1	230957741	230958392	42	63	183	146	99	82	2.157e-05	0.000623596	0.49045	0.23307	-0.25738
chr12	102737095	102738037	35	38	85	78	118	112	1.05022e-07	6.22895e-06	0.34242	0.49043	0.14801
chr3	97700381	97701634	23	41	69	82	112	90	1.80341e-06	7.5004e-05	0.36515	0.49009	0.12494
chr8	144105135	144106123	61	83	206	203	230	219	5.22547e-14	1.04829e-11	0.44949	0.48983	0.04034
chr11	58940555	58941804	79	65	210	232	218	231	2.54482e-12	3.94493e-10	0.48303	0.48983	0.0068
chr8	13151465	13152976	188	227	146	159	72	61	8.11117e-12	1.14747e-09	-0.133	-0.48981	-0.35681
chr15	31323568	31324250	53	81	224	194	180	167	9.64185e-10	9.17042e-08	0.48971	0.40929	-0.08042
chr6	44230473	44231817	52	50	159	160	97	83	2.21745e-05	0.000637386	0.48948	0.24304	-0.24644
chr1	151952717	151954180	84	93	47	31	27	29	8.69633e-07	4.01558e-05	-0.34976	-0.48942	-0.13966
chr3	39634138	39635515	59	68	171	225	126	114	3.11405e-06	0.000119905	0.48929	0.27323	-0.21606
chr5	54895321	54896175	84	99	81	79	33	25	7.75154e-06	0.000262019	-0.05765	-0.48902	-0.43137
chr2	89156979	89158297	66	42	174	163	161	158	2.88946e-08	1.99362e-06	0.48881	0.46512	-0.02369
chr8	121602204	121603030	46	26	73	64	140	86	5.12065e-06	0.00018355	0.27378	0.4887	0.21492
chr12	58902699	58903585	19	41	61	44	116	73	5.61929e-06	0.000198738	0.23699	0.48864	0.25165
chr1	173091564	173092923	99	141	362	381	182	152	3.43311e-11	4.34214e-09	0.48834	0.14252	-0.34582
chr2	181483099	181484048	26	23	28	36	81	74	8.49307e-07	3.92932e-05	0.11197	0.48833	0.37636
chr3	182839586	182840791	130	89	134	101	42	33	1.50693e-05	0.000463439	0.03036	-0.4579	-0.48826
chr11	131894104	131895187	153	169	468	527	399	328	4.13264e-17	1.37502e-14	0.48815	0.35218	-0.13597
chr4	2286837	2287837	60	56	189	172	98	84	9.57099e-06	0.000313102	0.48803	0.19294	-0.29509
chr3	66080757	66081620	19	20	23	27	58	66	8.53363e-06	0.000284726	0.10322	0.48759	0.38437
chr3	12517315	12518441	90	101	302	289	174	126	8.05213e-09	6.36512e-07	0.48749	0.19445	-0.29304
chr1	241638652	241639889	74	91	251	260	160	160	1.7031e-08	1.23862e-06	0.4874	0.28514	-0.20226
chr3	30552923	30553898	38	58	148	151	109	103	4.97584e-06	0.000179031	0.48734	0.33918	-0.14816
chr5	57746531	57749348	198	213	268	255	84	85	3.992e-10	4.11219e-08	0.10421	-0.38295	-0.48716
chr21	43429070	43431518	311	385	521	471	171	151	6.28732e-16	1.70563e-13	0.15353	-0.33331	-0.48684
chr1	208327812	208329078	45	59	167	156	117	73	3.16667e-05	0.000857111	0.48657	0.25799	-0.22858
chr3	33479820	33480181	32	44	124	113	42	35	3.38244e-05	0.000904194	0.48631	0.00554	-0.48077
chr20	43123949	43125142	27	35	88	73	106	88	1.92739e-06	7.91606e-05	0.40601	0.48608	0.08007
chr2	192695549	192698204	233	310	180	190	99	77	7.97318e-15	1.83905e-12	-0.16586	-0.48598	-0.32012
chr6	143140456	143142004	134	215	566	506	229	245	7.08942e-13	1.19607e-10	0.48569	0.1323	-0.35339
chr1	224267353	224268592	22	29	61	41	82	78	1.59318e-05	0.000485588	0.29275	0.48524	0.19249
chr19	16403901	16404908	56	52	172	162	86	51	2.6289e-05	0.000732416	0.48495	0.10162	-0.38333
chr7	131225319	131226098	62	85	226	227	93	79	4.73873e-08	3.10148e-06	0.48482	0.06736	-0.41746
chr5	172878893	172879595	76	71	212	241	154	172	1.14383e-07	6.71743e-06	0.48482	0.34268	-0.14214
chr6	15852066	15853395	68	61	215	183	151	149	1.28131e-07	7.38849e-06	0.48479	0.36274	-0.12205
chr11	60577788	60578944	61	69	191	210	129	92	3.1564e-06	0.000121291	0.48474	0.22773	-0.25701
chr8	94917611	94918930	45	48	151	137	120	144	1.09718e-07	6.47135e-06	0.48468	0.44716	-0.03752
chr13	31837863	31838945	41	33	90	71	124	106	4.83509e-07	2.39724e-05	0.33138	0.48468	0.1533
chr7	132952578	132953721	37	38	119	107	125	108	8.48703e-08	5.20176e-06	0.47144	0.48458	0.01314
chr6	235516	236819	65	72	212	210	150	154	4.82891e-08	3.15402e-06	0.48436	0.34271	-0.14165
chr11	60920640	60921547	46	73	193	174	131	95	5.21526e-06	0.000186649	0.48424	0.27514	-0.2091
chr8	134380608	134381800	28	53	103	148	122	111	1.80842e-06	7.51798e-05	0.48404	0.45199	-0.03205
chr6	135465987	135467543	61	63	179	203	135	85	1.25099e-05	0.000394772	0.48396	0.24598	-0.23798
chr1	220371661	220372814	27	40	61	56	113	95	1.55381e-07	8.78477e-06	0.2367	0.48337	0.24667
chr2	151503318	151505175	39	28	110	94	119	89	2.24353e-06	9.00912e-05	0.47502	0.48337	0.00835
chr15	45929570	45930114	73	68	219	214	117	114	1.65752e-06	6.97262e-05	0.48315	0.21202	-0.27113
chr4	76634694	76636051	20	26	39	35	74	70	8.01775e-06	0.00026968	0.19957	0.48311	0.28354
chr2	237735320	237737234	78	122	336	276	238	207	1.54249e-10	1.71671e-08	0.48282	0.34496	-0.13786
chr2	54861345	54863092	75	85	250	240	198	158	2.31323e-09	2.03776e-07	0.48245	0.34436	-0.13809
chr2	192731119	192732639	439	476	294	268	161	139	2.28086e-25	2.01668e-22	-0.21109	-0.48236	-0.27127
chr6	10962543	10963976	32	54	140	125	92	97	3.36001e-05	0.000899246	0.48203	0.33655	-0.14548
chr8	134194513	134195656	128	168	436	466	368	353	8.11099e-18	2.94497e-15	0.48195	0.38492	-0.09703
chr10	33320975	33322165	79	101	74	106	32	26	1.93541e-05	0.000571825	0	-0.48192	-0.48192
chr4	74542246	74543109	87	93	52	68	37	21	2.16837e-05	0.000625937	-0.17371	-0.48192	-0.30821
chr10	22919124	22920212	33	25	98	82	78	96	2.46943e-05	0.000695599	0.48192	0.46736	-0.01456
chr14	34458526	34459879	47	44	136	130	124	156	4.75697e-08	3.11129e-06	0.45965	0.48177	0.02212
chr7	134106272	134107995	77	116	292	297	135	141	2.09014e-08	1.48615e-06	0.48156	0.15401	-0.32755
chr20	11098195	11099936	65	65	195	203	189	173	1.38372e-10	1.56556e-08	0.48149	0.44053	-0.04096
chrX	135792438	135793613	35	31	117	84	108	96	1.93936e-06	7.95496e-05	0.47499	0.48136	0.00637
chr4	177823592	177824979	68	68	230	186	166	186	7.30069e-09	5.80958e-07	0.4813	0.40912	-0.07218
chr6	135040747	135042371	240	330	267	230	106	81	1.89779e-14	4.11869e-12	-0.0593	-0.48094	-0.42164
chr12	106246331	106247567	82	118	280	329	140	94	5.19694e-09	4.27443e-07	0.48069	0.06756	-0.41313
chr4	53798830	53800540	91	110	310	302	198	201	6.12003e-10	6.00625e-08	0.48067	0.29564	-0.18503
chr14	69251126	69253859	110	148	408	376	170	153	3.55176e-12	5.31594e-10	0.48045	0.09691	-0.38354
chr3	24028795	24029219	20	31	55	47	76	82	1.67364e-05	0.000506161	0.29275	0.47984	0.18709
chr7	155542357	155543639	51	54	146	175	123	121	1.82968e-06	7.58984e-05	0.47982	0.36156	-0.11826
chr6	44419797	44421162	47	62	131	124	198	135	1.28497e-09	1.18714e-07	0.36461	0.47972	0.11511
chr3	142754130	142756007	54	59	191	154	118	100	8.7962e-06	0.000292465	0.47963	0.28172	-0.19791
chr2	204548095	204549247	153	211	549	553	394	303	7.36316e-16	1.97504e-13	0.47949	0.281	-0.19849
chr2	151385127	151386385	60	61	156	213	129	135	3.90415e-06	0.000145686	0.47946	0.33497	-0.14449
chr10	14032104	14033549	188	205	152	122	69	60	8.35058e-11	9.89336e-09	-0.15569	-0.47933	-0.32364
chr2	222793242	222794562	111	90	276	334	264	239	9.34375e-11	1.09612e-08	0.47925	0.39579	-0.08346
chr4	141024776	141025486	44	64	172	157	127	96	5.96382e-06	0.000209449	0.47844	0.31079	-0.16765
chr16	50228865	50229966	58	60	180	179	129	124	1.04918e-06	4.72581e-05	0.47833	0.32736	-0.15097
chr2	46561342	46563599	96	86	260	291	114	95	1.60913e-08	1.18107e-06	0.47791	0.05946	-0.41845
chr5	37197367	37199136	55	57	174	166	112	95	1.15102e-05	0.000367846	0.47713	0.26325	-0.21388
chr5	102543224	102544968	50	66	122	151	168	184	9.39551e-10	8.94504e-08	0.36745	0.47712	0.10967
chr1	42091700	42093163	70	83	221	242	157	139	1.26255e-07	7.29797e-06	0.47712	0.28389	-0.19323
chr14	102856002	102857157	86	95	40	53	33	26	2.6459e-06	0.000103719	-0.28473	-0.47712	-0.19239
chr4	139689618	139690540	45	38	131	122	108	103	6.10488e-06	0.000213461	0.47712	0.39896	-0.07816
chr4	2747424	2749248	86	125	343	293	190	185	4.85734e-09	4.00546e-07	0.47644	0.24796	-0.22848
chr6	148461824	148462834	62	52	190	155	118	134	7.64672e-06	0.000258934	0.47587	0.34037	-0.1355
[truncated: 1,140 more rows]
