# Supplementary material for: Integrative analysis of vascular endothelial cell genomic features identifies AIDA as a coronary artery disease candidate gene
Source: Genome Biol. 2019 Jul 8;20:133. doi: 10.1186/s13059-019-1749-5 (PMC6613242; doi:10.1186/s13059-019-1749-5)
Supplement: Supplementary file 6 — Transcription factor binding motifs that are represented in ATACseq peaks profiled in NT or TNFα-treated teloHAEC. (XLSX 16 kb) [file 13059_2019_1749_MOESM6_ESM.xlsx]

## Sheet: Sheet1
Additional file 6. Transcription factor binding motifs that are represented in ATACseq peaks profiled in untreated or TNFalpha-treated teloHAEC. Each treatment was done in two independent biological replicates. We provide the number of ATACseq peaks that include a motif for the corresponding transcription factor. Motifs were retrieved from JASPAR and analyses carried out using CENTIPEDE. Using a …
TF_motif_ID (JASPAR)	GENE_ID	NT_1	NT_2	4h_1	4h_2	24h_1	24h_2	Delta_NT_4h (P-value)	Delta_NT_24h (P-value)	Delta_4h_24h (P-value)
MA0600.2	RFX2	1519	1768	1810	1758	1490	1319	0.0126087	0.147801	0.0755931
MA1420.1	IRF5	876	1015	1193	1203	937	911	0.0130341	0.0490572	0.79185
MA1136.1	FOSB::JUNB(var.2)	511	540	635	640	486	422	0.013991	0.0179514	0.0945877
MA1131.1	FOSL2::JUN(var.2)	907	1059	1195	1187	990	814	0.0179591	0.0204877	0.288064
MA0605.1	Atf3	202	225	254	237	225	166	0.0230146	0.164004	0.471302
MA0501.1	MAF::NFE2	2434	2801	3067	3001	2733	2325	0.0264332	0.215718	0.622272
MA1140.1	JUNB(var.2)	251	306	299	344	281	260	0.029279	0.0283546	0.233735
MA0591.1	Bach1::Mafk	2733	3330	3544	3457	2946	2598	0.0312472	0.219564	0.523066
MA1143.1	FOSL1::JUND(var.2)	585	589	685	644	676	575	0.0397383	0.0303355	0.0127409
MA0653.1	IRF9	1508	1785	2435	2524	1909	1656	0.0429569	0.0385974	0.214281
MA0652.1	IRF8	1270	1487	2148	2119	1671	1477	0.0433702	0.0208446	0.103156
MA0604.1	Atf1	223	234	269	303	251	223	0.404467	0.00447808	0.268709
MA0510.2	RFX5	1504	1984	2024	1932	1695	1491	0.103671	0.0141325	0.00844951
MA1139.1	FOSL2::JUNB(var.2)	640	739	787	781	692	622	0.0589795	0.0262283	0.413825
MA0076.1	ELK4	590	707	722	760	633	562	0.45074	0.0299649	0.0315274
MA1419.1	IRF4	1211	1327	1595	1823	1450	1277	0.0597441	0.030262	0.190408
MA0834.1	ATF7	772	967	982	1058	926	776	0.0884498	0.0330907	0.334652
MA1145.1	FOSL2::JUND(var.2)	1286	1315	1558	1697	1344	1267	0.0858618	0.040225	0.185835
MA1127.1	FOSB::JUN	843	981	1035	1086	911	805	0.111359	0.0467051	0.293229
MA1129.1	FOSL1::JUN(var.2)	339	385	439	448	366	342	0.067207	0.0467687	0.0142272
MA0837.1	CEBPE	217	214	394	256	330	198	0.108594	0.0470473	0.465494
MA0749.1	ZBED1	199	217	238	271	203	171	0.29275	0.125795	0.00263334
MA0131.1	HINFP	330	432	424	398	347	302	0.542662	0.314147	0.00302792
MA0736.1	GLIS2	3652	4268	4935	4472	3825	3500	0.610682	0.473918	0.00500108
MA0600.1	RFX2	2633	2995	3205	3319	2658	2317	0.510603	0.270856	0.00647788
MA1122.1	TFDP1	5614	6478	6820	6758	5796	5082	0.646237	0.457992	0.00774574
MA0702.1	LMX1A	256	334	343	349	329	253	0.493845	0.971085	0.00785468
MA0703.1	LMX1B	252	303	368	366	291	239	0.493845	0.971085	0.00785468
MA0527.1	ZBTB33	2260	2792	2747	2815	2340	2017	0.806266	0.266152	0.00948467
MA0470.1	E2F4	6593	7659	8043	7695	6750	5579	0.626011	0.338127	0.0104045
MA0060.1	NFYA	1788	1931	1992	2105	1725	1521	0.528643	0.260845	0.0108988
MA0747.1	SP8	7047	8145	8672	8459	7091	6195	0.695773	0.522288	0.0115989
MA0632.1	Tcfl5	2656	3161	3069	3062	2606	2261	0.537373	0.304684	0.0123344
MA1146.1	NR1A4::RXRA	1472	1610	1743	1709	1404	1155	0.639539	0.522921	0.0123469
MA0799.1	RFX4	1297	1701	1739	1607	1386	1191	0.207594	0.262033	0.0133598
MA0024.2	E2F1	4092	4783	4841	4779	4141	3551	0.619596	0.449988	0.013851
MA0831.2	TFE3	251	302	330	307	283	228	0.878999	0.21486	0.013969
MA0694.1	ZBTB7B	2513	2923	3076	3040	2557	2193	0.605087	0.816021	0.0159979
MA0740.1	KLF14	5900	6833	7076	6910	6034	5254	0.79061	0.27079	0.0175875
MA0815.1	TFAP2C(var.3)	7445	8703	8954	8947	7328	6367	0.776578	0.386256	0.0204648
MA0611.1	Dux	306	320	435	387	343	275	0.554488	0.223058	0.0210533
MA0732.1	EGR3	6389	7306	7628	7591	6259	5560	0.621064	0.439678	0.0228469
MA0472.2	EGR2	3526	4246	4309	4153	3605	3052	0.860944	0.430088	0.0243723
MA0872.1	TFAP2A(var.3)	7034	8372	8543	8571	7027	6015	0.818456	0.371301	0.0259594
MA0105.4	NFKB1	2719	3353	3761	3706	2990	2660	0.282151	0.173111	0.0289484
MA0798.1	RFX3	1608	1896	1941	1977	1603	1526	0.305864	0.125235	0.0289591
MA0695.1	ZBTB7C	2580	3075	3251	3311	2789	2409	0.666761	0.469188	0.0308427
MA1118.1	SIX1	1001	1155	1398	1280	1013	866	0.903615	0.324527	0.0323052
MA0770.1	HSF2	1392	1679	1827	1658	1461	1194	0.355398	0.699421	0.0324799
MA0905.1	HOXC10	426	468	463	540	410	355	0.578919	0.28634	0.0337708
MA0690.1	TBX21	510	653	684	768	594	544	0.99532	0.468221	0.0343119
MA1147.1	NR4A2::RXRA	1278	1472	1639	1605	1349	1151	0.646974	0.369572	0.0360316
MA0131.2	HINFP	2877	3324	3404	3325	2879	2507	0.820531	0.247956	0.0360346
MA0258.2	ESR2	3067	3303	3575	3612	3032	2415	0.610595	0.314445	0.0373993
MA0831.1	TFE3	680	796	916	796	689	590	0.827285	0.231722	0.0426662
MA0656.1	JDP2(var.2)	918	993	1126	1092	994	832	0.138682	0.0920473	0.0427079
MA0693.1	Vdr	1659	1856	1944	2005	1732	1389	0.963299	0.445241	0.0431805
MA0778.1	NFKB2	2664	2845	3404	3304	2614	2288	0.22626	0.163607	0.0439922
MA0060.2	NFYA	1802	2034	2152	2136	1883	1644	0.679535	0.198879	0.0440378
MA0741.1	KLF16	8138	10229	10199	10378	8850	7484	0.608013	0.461389	0.0444057
MA0024.1	E2F1	398	416	444	439	435	321	0.969741	0.109977	0.0447272
MA0486.2	HSF1	1255	1461	1584	1648	1313	1129	0.346909	0.990768	0.0456806
MA0761.1	ETV1	1132	1353	1289	1292	1223	1018	0.860247	0.147025	0.0475367
MA0911.1	Hoxa11	357	421	513	512	408	368	0.620532	0.256496	0.0499042
