# Supplementary material for: Integrative analysis of vascular endothelial cell genomic features identifies AIDA as a coronary artery disease candidate gene
Source: Genome Biol. 2019 Jul 8;20:133. doi: 10.1186/s13059-019-1749-5 (PMC6613242; doi:10.1186/s13059-019-1749-5)
Supplement: Supplementary file 7 — Biological pathways that are enriched for transcription factors that bind within ATACseq peaks profiled in NT and TNFα treated teloHAEC. (XLSX 14 kb) [file 13059_2019_1749_MOESM7_ESM.xlsx]

## Sheet: Sheet1
Additional file 7. Biological pathways that are enriched for transcription factors that bind within ATACseq peaks profiled in untreated and TNFalpha treated teloHAEC. Analyses were performed in DAVID (https://david.ncifcrf.gov/) using default parameters. We only report pathways with nominal P-value <0.05.
Category	Term	Count	%	P-value	Genes	List Total	Pop Hits	Pop Total	Fold Enrichment	Bonferroni	Benjamini	FDR
KEGG_PATHWAY	hsa04380:Osteoclast differentiation	8	13.7931	1.88714e-13	JUN, FOSL2, NFKB2, NFKB1, IRF9, fosl1, jund, JUNB	30	18	7466	110.607	1.45328e-11	1.45328e-11	1.9913e-10
KEGG_PATHWAY	hsa05166:HTLV-I infection	9	15.5172	8.16106e-13	JUN, E2F1, EGR2, ATF1, ATF3, ELK4, NFKB2, NFKB1, fosl1	30	38	7466	58.9421	6.28416e-11	3.14209e-11	8.61056e-10
KEGG_PATHWAY	hsa05202:Transcriptional misregulation in cancer	8	13.7931	8.63784e-11	ATF1, ELK4, CEBPE, NFKB1, ETV1, RXRA, TFE3, SIX1	30	39	7466	51.0496	6.65113e-09	2.21704e-09	9.11343e-08
KEGG_PATHWAY	hsa05203:Viral carcinogenesis	6	10.3448	1.19912e-08	JUN, EGR2, NFKB2, NFKB1, IRF9, EGR3	30	21	7466	71.1048	9.23319e-07	2.3083e-07	1.26514e-05
KEGG_PATHWAY	hsa04010:MAPK signaling pathway	5	8.62069	6.83582e-07	JUN, ELK4, NFKB2, NFKB1, jund	30	19	7466	65.4912	5.26344e-05	1.05271e-05	0.000721217
KEGG_PATHWAY	hsa05161:Hepatitis B	5	8.62069	3.52485e-06	JUN, E2F1, EGR2, NFKB1, EGR3	30	28	7466	44.4405	0.000271377	4.52346e-05	0.00371886
KEGG_PATHWAY	hsa05152:Tuberculosis	4	6.89655	6.20954e-06	VDR, NFYA, RFX5, NFKB1	30	10	7466	99.5467	0.000478022	6.83028e-05	0.00655124
KEGG_PATHWAY	hsa05200:Pathways in cancer	5	8.62069	8.84622e-06	JUN, E2F1, NFKB2, NFKB1, RXRA	30	35	7466	35.5524	0.00068093	8.51416e-05	0.00933289
KEGG_PATHWAY	hsa05134:Legionellosis	3	5.17241	8.69946e-05	NFKB2, NFKB1, HSF1	30	4	7466	186.65	0.00667649	0.000744043	0.0917464
KEGG_PATHWAY	hsa05164:Influenza A	3	5.17241	0.000302285	JUN, NFKB1, IRF9	30	7	7466	106.657	0.0230106	0.00232524	0.318469
KEGG_PATHWAY	hsa05133:Pertussis	3	5.17241	0.000302285	JUN, NFKB1, IRF8	30	7	7466	106.657	0.0230106	0.00232524	0.318469
KEGG_PATHWAY	hsa04620:Toll-like receptor signaling pathway	3	5.17241	0.000402076	JUN, NFKB1, IRF5	30	8	7466	93.325	0.0304915	0.00281114	0.4234
KEGG_PATHWAY	hsa04110:Cell cycle	3	5.17241	0.000515709	E2F1, TFDP1, E2F4	30	9	7466	82.9556	0.0389414	0.00330452	0.542766
KEGG_PATHWAY	hsa05160:Hepatitis C	3	5.17241	0.000643084	NFKB1, RXRA, IRF9	30	10	7466	74.66	0.0483266	0.00380301	0.676412
KEGG_PATHWAY	hsa04932:Non-alcoholic fatty liver disease (NAFLD)	3	5.17241	0.0007841	JUN, NFKB1, RXRA	30	11	7466	67.8727	0.0586115	0.00430495	0.824181
KEGG_PATHWAY	hsa04668:TNF signaling pathway	3	5.17241	0.000938654	JUN, NFKB1, JUNB	30	12	7466	62.2167	0.0697578	0.00480909	0.985909
KEGG_PATHWAY	hsa05222:Small cell lung cancer	3	5.17241	0.000938654	E2F1, NFKB1, RXRA	30	12	7466	62.2167	0.0697578	0.00480909	0.985909
KEGG_PATHWAY	hsa05168:Herpes simplex infection	3	5.17241	0.000938654	JUN, NFKB1, IRF9	30	12	7466	62.2167	0.0697578	0.00480909	0.985909
KEGG_PATHWAY	hsa05169:Epstein-Barr virus infection	3	5.17241	0.000938654	JUN, NFKB2, NFKB1	30	12	7466	62.2167	0.0697578	0.00480909	0.985909
KEGG_PATHWAY	hsa05321:Inflammatory bowel disease (IBD)	3	5.17241	0.00110665	JUN, TBX21, NFKB1	30	13	7466	57.4308	0.0817257	0.00531453	1.16143
KEGG_PATHWAY	hsa05120:Epithelial cell signaling in Helicobacter pylori infection	2	3.44828	0.0116092	JUN, NFKB1	30	3	7466	165.911	0.593079	0.051516	11.5913
KEGG_PATHWAY	hsa05132:Salmonella infection	2	3.44828	0.0154499	JUN, NFKB1	30	4	7466	124.433	0.698483	0.0644373	15.1494
KEGG_PATHWAY	hsa04064:NF-kappa B signaling pathway	2	3.44828	0.0154499	NFKB2, NFKB1	30	4	7466	124.433	0.698483	0.0644373	15.1494
KEGG_PATHWAY	hsa04612:Antigen processing and presentation	2	3.44828	0.0154499	NFYA, RFX5	30	4	7466	124.433	0.698483	0.0644373	15.1494
KEGG_PATHWAY	hsa05142:Chagas disease (American trypanosomiasis)	2	3.44828	0.0192762	JUN, NFKB1	30	5	7466	99.5467	0.776593	0.0758511	18.5647
KEGG_PATHWAY	hsa04920:Adipocytokine signaling pathway	2	3.44828	0.0230882	NFKB1, RXRA	30	6	7466	82.9556	0.834475	0.0860063	21.8429
KEGG_PATHWAY	hsa05140:Leishmaniasis	2	3.44828	0.0230882	JUN, NFKB1	30	6	7466	82.9556	0.834475	0.0860063	21.8429
KEGG_PATHWAY	hsa04660:T cell receptor signaling pathway	2	3.44828	0.0268858	JUN, NFKB1	30	7	7466	71.1048	0.877365	0.0950999	24.9897
KEGG_PATHWAY	hsa04662:B cell receptor signaling pathway	2	3.44828	0.0268858	JUN, NFKB1	30	7	7466	71.1048	0.877365	0.0950999	24.9897
KEGG_PATHWAY	hsa04722:Neurotrophin signaling pathway	2	3.44828	0.0268858	JUN, NFKB1	30	7	7466	71.1048	0.877365	0.0950999	24.9897
KEGG_PATHWAY	hsa05206:MicroRNAs in cancer	2	3.44828	0.0344384	E2F1, NFKB1	30	9	7466	55.3037	0.932693	0.115435	30.9092
KEGG_PATHWAY	hsa04925:Aldosterone synthesis and secretion	2	3.44828	0.0344384	ATF1, NR4A2	30	9	7466	55.3037	0.932693	0.115435	30.9092
KEGG_PATHWAY	hsa05030:Cocaine addiction	2	3.44828	0.0344384	JUN, NFKB1	30	9	7466	55.3037	0.932693	0.115435	30.9092
KEGG_PATHWAY	hsa05223:Non-small cell lung cancer	2	3.44828	0.0344384	E2F1, RXRA	30	9	7466	55.3037	0.932693	0.115435	30.9092
KEGG_PATHWAY	hsa05162:Measles	2	3.44828	0.0344384	NFKB1, IRF9	30	9	7466	55.3037	0.932693	0.115435	30.9092
KEGG_PATHWAY	hsa05220:Chronic myeloid leukemia	2	3.44828	0.0381934	E2F1, NFKB1	30	10	7466	49.7733	0.95014	0.12223	33.692
KEGG_PATHWAY	hsa04350:TGF-beta signaling pathway	2	3.44828	0.0381934	TFDP1, E2F4	30	10	7466	49.7733	0.95014	0.12223	33.692
KEGG_PATHWAY	hsa04917:Prolactin signaling pathway	2	3.44828	0.0381934	NFKB1, ESR2	30	10	7466	49.7733	0.95014	0.12223	33.692
KEGG_PATHWAY	hsa05212:Pancreatic cancer	2	3.44828	0.0381934	E2F1, NFKB1	30	10	7466	49.7733	0.95014	0.12223	33.692
KEGG_PATHWAY	hsa04915:Estrogen signaling pathway	2	3.44828	0.0419344	JUN, ESR2	30	11	7466	45.2485	0.963065	0.128415	36.3631
KEGG_PATHWAY	hsa04024:cAMP signaling pathway	2	3.44828	0.0419344	JUN, NFKB1	30	11	7466	45.2485	0.963065	0.128415	36.3631
KEGG_PATHWAY	hsa04310:Wnt signaling pathway	2	3.44828	0.0493741	JUN, fosl1	30	13	7466	38.2872	0.979735	0.144402	41.3877
