# Supplementary material for: Integrative analysis of vascular endothelial cell genomic features identifies AIDA as a coronary artery disease candidate gene
Source: Genome Biol. 2019 Jul 8;20:133. doi: 10.1186/s13059-019-1749-5 (PMC6613242; doi:10.1186/s13059-019-1749-5)
Supplement: Supplementary file 8 — Enrichment of coronary artery disease (CAD)- and blood pressure (BP)-associated SNPs (or their linkage disequilibrium proxies) in teloHAEC ATACseq or H3K27ac ChIPseq peaks. (XLSX 10 kb) [file 13059_2019_1749_MOESM8_ESM.xlsx]

## Sheet: Sheet1
Additional file 8. Enrichment of coronary artery disease (CAD)- and blood pressure (BP)-associated SNPs (or their linkage disequilibrium proxies) in teloHAEC ATACseq or H3K27ac ChIPseq peaks. Analyses were performed with GREGOR (https://genome.sph.umich.edu/wiki/GREGOR) using default parameters.
CORONARY ARTERY DISEASE SNPs
Genomic annotation	Number of peaks with index SNPs	Expected number of peaks with index SNPs	Enrichment	P-value
teloHAEC H3K27Ac (TNFalpha, 24 hours)	86	50.0718	1.71753	1.39348e-10
teloHAEC H3K27Ac (not treated)	79	45.8693	1.72229	1.63053e-09
teloHAEC H3K27Ac (TNFalpha, 4 hours)	80	47.7756	1.67449	5.61429e-09
teloHAEC ATACseq (24 hours)	67	40.039	1.67337	1.495e-07
teloHAEC ATACseq (merged, NT, 4hrs, 24hrs)	77	49.5212	1.55489	2.76844e-07
teloHAEC ATACseq (not treated)	67	41.0145	1.63357	4.41096e-07
teloHAEC ATACseq (4 hours)	68	42.7143	1.59197	1.00751e-06
teloHAEC ATACseq (differentially opened, NT vs 24hrs)	4	3.17268	1.26076	0.392306
teloHAEC ATACseq (differentially opened, NT vs 4hrs)	5	4.4857	1.11465	0.468314
BLOOD PRESSURE SNPs
Genomic annotation	Number of peaks with index SNPs	Expected number of peaks with index SNPs	Enrichment	P-value
teloHAEC H3K27Ac (not treated)	169	102.709	1.64542	3.60085e-16
teloHAEC H3K27Ac (TNFalpha, 24 hours)	176	111.089	1.58432	3.73178e-15
teloHAEC ATACseq (not treated)	151	93.2592	1.61914	7.69916e-14
teloHAEC ATACseq (4 hours)	154	97.4977	1.57952	3.23471e-13
teloHAEC H3K27Ac (TNFalpha, 4 hours)	165	107.127	1.54022	1.29183e-12
teloHAEC ATACseq (merged, NT, 4hrs, 24hrs)	169	112.893	1.49699	2.08291e-12
teloHAEC ATACseq (24 hours)	142	92.9346	1.52796	1.34703e-10
teloHAEC ATACseq (differentially opened, NT vs 24hrs)	18	7.8835	2.28325	0.000902754
teloHAEC ATACseq (differentially opened, NT vs 4hrs)	18	10.2138	1.76232	0.0137261
