# Supplementary material for: Integrative analysis of vascular endothelial cell genomic features identifies AIDA as a coronary artery disease candidate gene
Source: Genome Biol. 2019 Jul 8;20:133. doi: 10.1186/s13059-019-1749-5 (PMC6613242; doi:10.1186/s13059-019-1749-5)
Supplement: Supplementary file 9 — Transcription factor (TF) binding motifs located in ATACseq peaks that overlap with SNPs associated with coronary artery disease (CAD) or blood pressure (BP). (XLSX 61 kb) [file 13059_2019_1749_MOESM9_ESM.xlsx]

## Sheet: Sheet1
Additional file 9. Transcription factor (TF) binding motifs located in ATACseq peaks that overlap with SNPs associated with coronary artery disease (CAD) or blood pressure (BP). In the last column, we provide information regarding the conditions (not treated (NT), 4hrs TNF alpha or 24hrs TNF alpha) and biological replicate in which the ATACseq peak containing the TF binding motif was detected.
BP/CAD	SNP_chr	SNP_pos (hg19)	SNP_name	TF_binding_motif_chr	TF_binding_motif_pos1	TF_binding_motif_pos2	TF_binding_motif_ATACpeaks_conditions
BP	chr1	9437151	rs12758001:9437151:C:G	chr1	9437147	9437160	MA0463.1/Bcl6_24h1_4h2_NT1_NT2
BP	chr1	11882142	rs6669371:11882142:T:G	chr1	11882114	11882143	MA0068.1/Pax4_24h1_4h2_NT1
BP	chr1	11882142	rs6669371:11882142:T:G	chr1	11882115	11882144	MA0068.1/Pax4_24h1_4h2_NT1
BP	chr1	11882142	rs6669371:11882142:T:G	chr1	11882129	11882149	MA0050.2/IRF1_24h1_24h2_4h2_NT1
BP	chr1	11882142	rs6669371:11882142:T:G	chr1	11882132	11882146	MA0481.1/FOXP1_24h1_24h2_4h2_NT1
BP	chr1	11882142	rs6669371:11882142:T:G	chr1	11882133	11882144	MA1125.1/ZNF384_24h1_24h2_4h2_NT1
BP	chr1	11882142	rs6669371:11882142:T:G	chr1	11882134	11882145	MA1125.1/ZNF384_24h1_24h2_4h2_NT1
BP	chr1	11882142	rs6669371:11882142:T:G	chr1	11882135	11882146	MA1125.1/ZNF384_24h1_24h2_4h2_NT1
BP	chr1	11882142	rs6669371:11882142:T:G	chr1	11882135	11882154	MA0073.1/RREB1_24h1_24h2_4h2
BP	chr1	11882142	rs6669371:11882142:T:G	chr1	11882135	11882155	MA0050.2/IRF1_24h1_24h2_4h2_NT1
BP	chr1	11882142	rs6669371:11882142:T:G	chr1	11882136	11882147	MA1125.1/ZNF384_24h1_24h2_4h2_NT1
BP	chr1	11882142	rs6669371:11882142:T:G	chr1	11882137	11882148	MA1125.1/ZNF384_24h1_24h2_4h2_NT1
BP	chr1	11882142	rs6669371:11882142:T:G	chr1	11882138	11882149	MA1125.1/ZNF384_24h1_24h2_4h2_NT1
BP	chr1	11882142	rs6669371:11882142:T:G	chr1	11882140	11882159	MA0073.1/RREB1_24h1_4h2
BP	chr1	11882142	rs6669371:11882142:T:G	chr1	11882141	11882150	MA1152.1/SOX15_24h1_4h2
BP	chr1	11882142	rs6669371:11882142:T:G	chr1	11882141	11882161	MA0050.2/IRF1_4h2_NT1
BP	chr1	11882142	rs6669371:11882142:T:G	chr1	11882142	11882156	MA0481.1/FOXP1_24h1_24h2_4h2_NT1
BP	chr1	25051256	rs5773100:25051256:T:TG	chr1	25051248	25051264	MA1154.1/ZNF282_24h1_24h2_NT1_NT2
BP	chr1	25051256	rs5773100:25051256:T:TG	chr1	25051249	25051258	MA0079.2/SP1_24h1_24h2_4h1_NT1_NT2
BP	chr1	25051256	rs5773100:25051256:T:TG	chr1	25051251	25051262	MA0155.1/INSM1_24h1_24h2_NT1_NT2
BP	chr1	25051256	rs5773100:25051256:T:TG	chr1	25051254	25051268	MA0065.2/Pparg::Rxra_24h1_24h2_4h1_NT1_NT2
BP	chr1	38276997	rs28411034:38276997:G:A	chr1	38276994	38277006	MA0513.1/SMAD2::SMAD3::SMAD4_24h1_24h2_4h1_4h2
BP	chr1	38455891	rs4360494:38455891:G:C	chr1	38455888	38455896	MA0738.1/HIC2_24h2_NT2
BP	chr1	38455891	rs4360494:38455891:G:C	chr1	38455888	38455904	MA0115.1/NR1H2::RXRA_24h2
CAD	chr1	38455891	rs4360494:38455891:G:C	chr1	38455888	38455896	MA0738.1/HIC2_24h2_NT2
CAD	chr1	38455891	rs4360494:38455891:G:C	chr1	38455888	38455904	MA0115.1/NR1H2::RXRA_24h2
BP	chr1	42383550	rs3820587:42383550:G:T	chr1	42383538	42383552	MA0496.1/MAFK_24h1_4h1_4h2_NT1
BP	chr1	42420951	rs1540974:42420951:T:C	chr1	42420948	42420962	MA0142.1/Pou5f1::Sox2_4h1
BP	chr1	50896037	rs58836765:50896037:G:A	chr1	50896023	50896043	MA0528.1/ZNF263_4h1
BP	chr1	50896037	rs58836765:50896037:G:A	chr1	50896026	50896044	MA0139.1/CTCF_4h1
BP	chr1	50896037	rs58836765:50896037:G:A	chr1	50896028	50896042	MA0469.1/E2F3_4h1
BP	chr1	50896037	rs58836765:50896037:G:A	chr1	50896028	50896042	MA0516.1/SP2_4h1
BP	chr1	50896037	rs58836765:50896037:G:A	chr1	50896029	50896042	MA0162.2/EGR1_4h1
BP	chr1	50896037	rs58836765:50896037:G:A	chr1	50896031	50896048	MA0149.1/EWSR1-FLI1_4h1
BP	chr1	50896037	rs58836765:50896037:G:A	chr1	50896032	50896041	MA0079.2/SP1_4h1
BP	chr1	50896037	rs58836765:50896037:G:A	chr1	50896032	50896042	MA0079.3/SP1_4h1
BP	chr1	50896037	rs58836765:50896037:G:A	chr1	50896032	50896046	MA0516.1/SP2_4h1
BP	chr1	50896037	rs58836765:50896037:G:A	chr1	50896032	50896052	MA0528.1/ZNF263_4h1
BP	chr1	50896037	rs58836765:50896037:G:A	chr1	50896034	50896044	MA0471.1/E2F6_4h1
BP	chr1	50896037	rs58836765:50896037:G:A	chr1	50896035	50896044	MA0079.2/SP1_4h1
BP	chr1	50896037	rs58836765:50896037:G:A	chr1	50896036	50896046	MA0079.3/SP1_4h1
BP	chr1	50896037	rs58836765:50896037:G:A	chr1	50896036	50896056	MA0528.1/ZNF263_4h1
BP	chr1	51240851	rs80326064:51240851:C:T	chr1	51240844	51240854	MA0040.1/Foxq1_4h2
BP	chr1	51240851	rs80326064:51240851:C:T	chr1	51240849	51240860	MA0911.1/Hoxa11_4h2
BP	chr1	51240851	rs80326064:51240851:C:T	chr1	51240851	51240860	MA0892.1/GSX1_4h2
BP	chr1	51240851	rs80326064:51240851:C:T	chr1	51240851	51240860	MA0893.1/GSX2_4h2
BP	chr1	51435015	rs111775483:51435015:CG:C	chr1	51435006	51435020	MA0510.1/RFX5_NT1_NT2
BP	chr1	51435015	rs111775483:51435015:CG:C	chr1	51435009	51435022	MA0154.3/EBF1_NT1
BP	chr1	51435015	rs111775483:51435015:CG:C	chr1	51435009	51435022	MA0736.1/GLIS2_NT1
BP	chr1	51435015	rs111775483:51435015:CG:C	chr1	51435009	51435022	MA0737.1/GLIS3_NT1
BP	chr1	51435015	rs111775483:51435015:CG:C	chr1	51435011	51435020	MA0154.1/EBF1_NT1
BP	chr1	51435015	rs111775483:51435015:CG:C	chr1	51435011	51435023	MA0813.1/TFAP2B(var.3)_24h1_NT1_NT2
BP	chr1	51435015	rs111775483:51435015:CG:C	chr1	51435011	51435023	MA0815.1/TFAP2C(var.3)_24h1_NT1_NT2
BP	chr1	51435015	rs111775483:51435015:CG:C	chr1	51435011	51435023	MA0872.1/TFAP2A(var.3)_24h1_NT1_NT2
BP	chr1	56614762	rs1230004:56614762:C:T	chr1	56614756	56614771	MA1126.1/FOS::JUN(var.2)_NT1
BP	chr1	56614762	rs1230004:56614762:C:T	chr1	56614757	56614766	MA1129.1/FOSL1::JUN(var.2)_NT1
BP	chr1	56614762	rs1230004:56614762:C:T	chr1	56614757	56614766	MA1136.1/FOSB::JUNB(var.2)_NT1
BP	chr1	56614762	rs1230004:56614762:C:T	chr1	56614757	56614769	MA0488.1/JUN_NT1
BP	chr1	56962821	rs17114036:56962821:A:G	chr1	56962817	56962826	MA0895.1/HMBOX1_NT2
CAD	chr1	56962821	rs17114036:56962821:A:G	chr1	56962817	56962826	MA0895.1/HMBOX1_NT2
BP	chr1	89402348	rs11431366:89402348:C:CA	chr1	89402344	89402355	MA1125.1/ZNF384_4h2_NT1
BP	chr1	89402348	rs11431366:89402348:C:CA	chr1	89402345	89402356	MA1125.1/ZNF384_4h2_NT1
BP	chr1	89402348	rs11431366:89402348:C:CA	chr1	89402345	89402374	MA0068.1/Pax4_4h2
BP	chr1	89402348	rs11431366:89402348:C:CA	chr1	89402346	89402357	MA1125.1/ZNF384_4h2_NT1
BP	chr1	113216543	rs2932538:113216543:A:G	chr1	113216531	113216544	MA0756.1/ONECUT2_24h1_NT1_NT2
BP	chr1	113216543	rs2932538:113216543:A:G	chr1	113216531	113216544	MA0757.1/ONECUT3_24h1_NT1_NT2
BP	chr1	113243048	rs6679:113243048:C:T	chr1	113243042	113243057	MA0798.1/RFX3_24h2
BP	chr1	113243048	rs6679:113243048:C:T	chr1	113243042	113243057	MA0799.1/RFX4_24h2
CAD	chr1	151763246	rs3811414:151763246:G:A	chr1	151763242	151763248	MA0164.1/Nr2e3_24h2_4h1
CAD	chr1	151763246	rs3811414:151763246:G:A	chr1	151763245	151763255	MA1122.1/TFDP1_24h2_4h1
CAD	chr1	151763246	rs3811414:151763246:G:A	chr1	151763246	151763255	MA0144.1/Stat3_24h2_4h1
CAD	chr1	151763767	rs3811415:151763767:C:T	chr1	151763761	151763774	MA0154.3/EBF1_24h1_24h2_4h1_4h2_NT1_NT2
CAD	chr1	151763767	rs3811415:151763767:C:T	chr1	151763762	151763776	MA0524.1/TFAP2C_24h1_24h2_4h1_4h2_NT1_NT2
CAD	chr1	151763767	rs3811415:151763767:C:T	chr1	151763763	151763772	MA0154.1/EBF1_24h1_24h2_4h1_4h2_NT1_NT2
CAD	chr1	151763767	rs3811415:151763767:C:T	chr1	151763763	151763773	MA0154.2/EBF1_24h1_24h2_4h1_4h2_NT1_NT2
CAD	chr1	154395946	rs6689306:154395946:A:G	chr1	154395934	154395952	MA0139.1/CTCF_4h1_NT2
CAD	chr1	154395946	rs6689306:154395946:A:G	chr1	154395940	154395952	MA1109.1/NEUROD1_NT2
CAD	chr1	154395946	rs6689306:154395946:A:G	chr1	154395941	154395951	MA0500.1/Myog_NT2
CAD	chr1	154395946	rs6689306:154395946:A:G	chr1	154395941	154395951	MA0521.1/Tcf12_NT2
CAD	chr1	154395946	rs6689306:154395946:A:G	chr1	154395942	154395951	MA0816.1/Ascl2_NT2
CAD	chr1	154395946	rs6689306:154395946:A:G	chr1	154395942	154395952	MA0522.1/Tcf3_NT2
CAD	chr1	154395946	rs6689306:154395946:A:G	chr1	154395942	154395954	MA0499.1/Myod1_NT2
CAD	chr1	154395946	rs6689306:154395946:A:G	chr1	154395943	154395963	MA0138.2/REST_NT2
BP	chr1	169336617	rs4656671:169336617:G:A	chr1	169336605	169336622	MA0469.2/E2F3_24h1_24h2_4h1_NT1
BP	chr1	169338046	rs7527703:169338046:A:G	chr1	169338046	169338060	MA1105.1/GRHL2_4h1
BP	chr1	172312769	rs9425291:172312769:G:A	chr1	172312761	172312779	MA0014.2/PAX5_24h1_24h2_4h1_4h2_NT1_NT2
BP	chr1	172312769	rs9425291:172312769:G:A	chr1	172312768	172312775	MA0461.1/Atoh1_24h1_24h2_4h2_NT1_NT2
BP	chr1	172363524	rs10752944:172363524:C:T	chr1	172363522	172363539	MA0140.1/Tal1::Gata1_4h1
CAD	chr1	200638847	rs6661240:200638847:A:G	chr1	200638842	200638851	MA0079.2/SP1_NT1
CAD	chr1	200639156	rs6688581:200639156:G:A	chr1	200639154	200639168	MA0469.1/E2F3_24h2
CAD	chr1	200639683	rs3806358:200639683:G:T	chr1	200639681	200639701	MA0528.1/ZNF263_24h1_24h2_4h1_4h2_NT1_NT2
CAD	chr1	201797535	rs2644109:201797535:C:T	chr1	201797526	201797545	MA0014.1/Pax5_4h1_NT2
CAD	chr1	201818629	rs2644107:201818629:T:C	chr1	201818625	201818638	MA0029.1/Mecom_NT1
CAD	chr1	201818629	rs2644107:201818629:T:C	chr1	201818626	201818639	MA0036.2/GATA2_NT1
CAD	chr1	201818629	rs2644107:201818629:T:C	chr1	201818628	201818640	MA1104.1/GATA6_NT1
CAD	chr1	201818629	rs2644107:201818629:T:C	chr1	201818629	201818639	MA0035.2/Gata1_NT1
CAD	chr1	201818629	rs2644107:201818629:T:C	chr1	201818629	201818639	MA0035.3/Gata1_NT1
CAD	chr1	201818629	rs2644107:201818629:T:C	chr1	201818629	201818639	MA0036.3/GATA2_NT1
CAD	chr1	201886769	rs34091558:201886769:TA:T	chr1	201886762	201886772	MA0482.1/Gata4_24h2_NT1_NT2
CAD	chr1	201886769	rs34091558:201886769:TA:T	chr1	201886762	201886775	MA0030.1/FOXF2_24h2_4h1_NT1_NT2
CAD	chr1	201886769	rs34091558:201886769:TA:T	chr1	201886762	201886778	MA0851.1/Foxj3_24h2_4h1_NT1_NT2
CAD	chr1	201886769	rs34091558:201886769:TA:T	chr1	201886763	201886773	MA0035.2/Gata1_24h2_NT1_NT2
CAD	chr1	201886769	rs34091558:201886769:TA:T	chr1	201886763	201886773	MA0035.3/Gata1_24h2_NT1_NT2
CAD	chr1	201886769	rs34091558:201886769:TA:T	chr1	201886764	201886777	MA0852.2/FOXK1_24h2_4h1_NT1_NT2
CAD	chr1	201886769	rs34091558:201886769:TA:T	chr1	201886765	201886775	MA0593.1/FOXP2_24h2_4h1_NT1_NT2
CAD	chr1	201886769	rs34091558:201886769:TA:T	chr1	201886765	201886775	MA1103.1/FOXK2_24h2_4h1_NT1_NT2
CAD	chr1	201886769	rs34091558:201886769:TA:T	chr1	201886766	201886776	MA0480.1/Foxo1_24h2_4h1_NT1_NT2
CAD	chr1	201886769	rs34091558:201886769:TA:T	chr1	201886767	201886774	MA0613.1/FOXG1_24h2_4h1_NT1_NT2
CAD	chr1	201886769	rs34091558:201886769:TA:T	chr1	201886767	201886774	MA0614.1/Foxj2_24h2_4h1_NT1_NT2
CAD	chr1	210465467	rs1338290:210465467:G:A	chr1	210465464	210465479	MA0088.2/ZNF143_24h1
CAD	chr1	210465467	rs1338290:210465467:G:A	chr1	210465464	210465483	MA0073.1/RREB1_24h1
CAD	chr1	210466886	rs12030512:210466886:A:G	chr1	210466874	210466887	MA0863.1/MTF1_24h1_4h1_4h2_NT2
CAD	chr1	210466886	rs12030512:210466886:A:G	chr1	210466874	210466888	MA0148.3/FOXA1_24h1_4h1_4h2_NT2
CAD	chr1	210466886	rs12030512:210466886:A:G	chr1	210466878	210466888	MA0148.1/FOXA1_24h1_4h1_4h2_NT2
CAD	chr1	210466886	rs12030512:210466886:A:G	chr1	210466878	210466888	MA0148.2/FOXA1_24h1_4h1_4h2_NT2
CAD	chr1	210466886	rs12030512:210466886:A:G	chr1	210466878	210466889	MA0047.2/Foxa2_24h1_4h1_4h2_NT2
CAD	chr1	210466886	rs12030512:210466886:A:G	chr1	210466882	210466892	MA0483.1/Gfi1b_24h1_4h1_4h2_NT2
BP	chr1	243458502	rs3943093:243458502:C:T	chr1	243458500	243458514	MA1105.1/GRHL2_4h1
BP	chr1	243458502	rs3943093:243458502:C:T	chr1	243458502	243458511	MA0145.3/TFCP2_4h1
BP	chr2	25144327	rs77816629:25144327:A:G	chr2	25144312	25144329	MA1148.1/PPARA::RXRA_4h2
BP	chr2	25264620	rs6735896:25264620:C:A	chr2	25264602	25264621	MA0088.1/znf143_24h1_24h2_NT1_NT2
BP	chr2	25264620	rs6735896:25264620:C:A	chr2	25264609	25264622	MA0163.1/PLAG1_24h1_24h2_4h2_NT1_NT2
BP	chr2	25264620	rs6735896:25264620:C:A	chr2	25264615	25264626	MA0750.1/ZBTB7A_24h1_NT1_NT2
BP	chr2	25264620	rs6735896:25264620:C:A	chr2	25264615	25264628	MA1102.1/CTCFL_24h1_24h2_4h1_4h2_NT1_NT2
BP	chr2	25264620	rs6735896:25264620:C:A	chr2	25264616	25264627	MA0694.1/ZBTB7B_24h1_NT1_NT2
BP	chr2	25264620	rs6735896:25264620:C:A	chr2	25264616	25264627	MA0695.1/ZBTB7C_24h1_NT1_NT2
BP	chr2	25264620	rs6735896:25264620:C:A	chr2	25264617	25264628	MA0524.2/TFAP2C_24h1_24h2_4h2_NT1_NT2
BP	chr2	25264620	rs6735896:25264620:C:A	chr2	25264617	25264628	MA0810.1/TFAP2A(var.2)_24h1_24h2_4h2_NT1_NT2
BP	chr2	25264620	rs6735896:25264620:C:A	chr2	25264617	25264628	MA0811.1/TFAP2B_24h1_24h2_4h2_NT1_NT2
BP	chr2	25264620	rs6735896:25264620:C:A	chr2	25264619	25264627	MA0003.1/TFAP2A_24h1_24h2_4h2_NT1_NT2
BP	chr2	26915624	rs12476527:26915624:G:T	chr2	26915617	26915625	MA0738.1/HIC2_24h1_4h2_NT2
BP	chr2	26915624	rs12476527:26915624:G:T	chr2	26915619	26915627	MA0003.1/TFAP2A_24h1_4h2_NT2
BP	chr2	27852117	rs60089768:27852117:A:AGGTCTT	chr2	27852099	27852119	MA0528.1/ZNF263_NT2
BP	chr2	27852117	rs60089768:27852117:A:AGGTCTT	chr2	27852101	27852118	MA0149.1/EWSR1-FLI1_NT1_NT2
BP	chr2	27852117	rs60089768:27852117:A:AGGTCTT	chr2	27852101	27852121	MA0528.1/ZNF263_NT1_NT2
BP	chr2	27852117	rs60089768:27852117:A:AGGTCTT	chr2	27852102	27852119	MA0149.1/EWSR1-FLI1_NT1_NT2
BP	chr2	27852117	rs60089768:27852117:A:AGGTCTT	chr2	27852102	27852122	MA0528.1/ZNF263_NT1_NT2
BP	chr2	27852117	rs60089768:27852117:A:AGGTCTT	chr2	27852105	27852122	MA0149.1/EWSR1-FLI1_NT1_NT2
BP	chr2	27852117	rs60089768:27852117:A:AGGTCTT	chr2	27852107	27852121	MA0080.3/Spi1_4h2_NT1_NT2
BP	chr2	27852117	rs60089768:27852117:A:AGGTCTT	chr2	27852109	27852119	MA0471.1/E2F6_NT1_NT2
BP	chr2	27852117	rs60089768:27852117:A:AGGTCTT	chr2	27852111	27852131	MA0528.1/ZNF263_24h1_NT1_NT2
BP	chr2	27852117	rs60089768:27852117:A:AGGTCTT	chr2	27852116	27852126	MA0467.1/Crx_4h1_4h2_NT1_NT2
BP	chr2	27852118	rs58737572:27852118:A:C	chr2	27852099	27852119	MA0528.1/ZNF263_NT2
BP	chr2	27852118	rs58737572:27852118:A:C	chr2	27852101	27852121	MA0528.1/ZNF263_NT1_NT2
BP	chr2	27852118	rs58737572:27852118:A:C	chr2	27852102	27852119	MA0149.1/EWSR1-FLI1_NT1_NT2
BP	chr2	27852118	rs58737572:27852118:A:C	chr2	27852102	27852122	MA0528.1/ZNF263_NT1_NT2
BP	chr2	27852118	rs58737572:27852118:A:C	chr2	27852105	27852122	MA0149.1/EWSR1-FLI1_NT1_NT2
BP	chr2	27852118	rs58737572:27852118:A:C	chr2	27852107	27852121	MA0080.3/Spi1_4h2_NT1_NT2
BP	chr2	27852118	rs58737572:27852118:A:C	chr2	27852109	27852119	MA0471.1/E2F6_NT1_NT2
BP	chr2	27852118	rs58737572:27852118:A:C	chr2	27852111	27852131	MA0528.1/ZNF263_24h1_NT1_NT2
BP	chr2	27852118	rs58737572:27852118:A:C	chr2	27852116	27852126	MA0467.1/Crx_4h1_4h2_NT1_NT2
BP	chr2	27887034	rs9678851:27887034:C:A	chr2	27887022	27887035	MA0740.1/KLF14_24h1_24h2_4h1_4h2_NT1_NT2
BP	chr2	27887034	rs9678851:27887034:C:A	chr2	27887023	27887037	MA0516.1/SP2_24h1_24h2_4h1_4h2_NT1_NT2
BP	chr2	27887034	rs9678851:27887034:C:A	chr2	27887025	27887036	MA0750.1/ZBTB7A_24h1_24h2_4h1_4h2_NT1_NT2
BP	chr2	27887034	rs9678851:27887034:C:A	chr2	27887026	27887037	MA0694.1/ZBTB7B_24h1_24h2_4h1_4h2_NT1_NT2
BP	chr2	27887034	rs9678851:27887034:C:A	chr2	27887026	27887037	MA0695.1/ZBTB7C_24h1_24h2_4h1_4h2_NT1_NT2
BP	chr2	27887034	rs9678851:27887034:C:A	chr2	27887027	27887038	MA0155.1/INSM1_24h1_24h2_4h1_4h2_NT1_NT2
BP	chr2	27887034	rs9678851:27887034:C:A	chr2	27887028	27887037	MA0753.1/ZNF740_24h1_24h2_4h1_4h2_NT1_NT2
BP	chr2	27887034	rs9678851:27887034:C:A	chr2	27887033	27887046	MA0832.1/Tcf21_24h1_24h2_4h1_4h2_NT1_NT2
BP	chr2	28629892	rs9309662:28629892:T:C	chr2	28629890	28629896	MA0498.2/MEIS1_4h1
BP	chr2	28629892	rs9309662:28629892:T:C	chr2	28629890	28629897	MA0774.1/MEIS2_4h1
BP	chr2	28629892	rs9309662:28629892:T:C	chr2	28629890	28629897	MA0775.1/MEIS3_4h1
BP	chr2	28629892	rs9309662:28629892:T:C	chr2	28629891	28629902	MA0782.1/PKNOX1_4h1
BP	chr2	28629892	rs9309662:28629892:T:C	chr2	28629891	28629902	MA0783.1/PKNOX2_4h1
BP	chr2	28629892	rs9309662:28629892:T:C	chr2	28629891	28629902	MA0796.1/TGIF1_4h1
BP	chr2	28629892	rs9309662:28629892:T:C	chr2	28629891	28629902	MA0797.1/TGIF2_4h1
CAD	chr2	45896437	rs582384:45896437:C:A	chr2	45896428	45896440	MA0513.1/SMAD2::SMAD3::SMAD4_24h1_24h2_4h1_4h2_NT1_NT2
CAD	chr2	45896437	rs582384:45896437:C:A	chr2	45896430	45896448	MA0139.1/CTCF_24h2_4h1_4h2_NT1_NT2
CAD	chr2	45896437	rs582384:45896437:C:A	chr2	45896431	45896444	MA1102.1/CTCFL_24h1_24h2_4h1_4h2_NT1_NT2
BP	chr2	55921116	rs782584:55921116:C:G	chr2	55921110	55921127	MA0060.2/NFYA_24h1_24h2_4h1_4h2_NT1_NT2
BP	chr2	55921116	rs782584:55921116:C:G	chr2	55921112	55921122	MA0060.3/NFYA_24h1_24h2_4h1_4h2_NT1_NT2
BP	chr2	65283972	rs74181299:65283972:T:C	chr2	65283961	65283974	MA0162.2/EGR1_24h2_4h1_4h2_NT1_NT2
BP	chr2	65284156	rs111524356:65284156:C:CGTGGATGCAGCA	chr2	65284153	65284162	MA0039.2/Klf4_24h2_NT1
BP	chr2	65297359	rs2723085:65297359:C:G	chr2	65297354	65297367	MA0154.3/EBF1_24h1
BP	chr2	65297359	rs2723085:65297359:C:G	chr2	65297356	65297365	MA0154.1/EBF1_24h1
BP	chr2	65297686	rs2723086:65297686:C:T	chr2	65297675	65297687	MA0778.1/NFKB2_4h1_NT2
BP	chr2	71559445	rs3771382:71559445:C:G	chr2	71559438	71559448	MA1122.1/TFDP1_NT2
BP	chr2	71651597	rs7593986:71651597:C:G	chr2	71651588	71651609	MA0007.1/Ar_NT2
BP	chr2	71651597	rs7593986:71651597:C:G	chr2	71651591	71651607	MA0007.3/Ar_NT2
BP	chr2	71651597	rs7593986:71651597:C:G	chr2	71651591	71651607	MA0113.3/NR3C1_NT2
BP	chr2	71651597	rs7593986:71651597:C:G	chr2	71651591	71651607	MA0727.1/NR3C2_NT2
BP	chr2	71651597	rs7593986:71651597:C:G	chr2	71651592	71651606	MA0113.2/NR3C1_NT2
BP	chr2	71651597	rs7593986:71651597:C:G	chr2	71651593	71651607	MA0007.2/AR_NT2
BP	chr2	73052351	rs1876490:73052351:G:A	chr2	73052340	73052354	MA0472.1/EGR2_24h2
BP	chr2	73052351	rs1876490:73052351:G:A	chr2	73052341	73052354	MA0162.2/EGR1_24h2
BP	chr2	73052351	rs1876490:73052351:G:A	chr2	73052344	73052354	MA0746.1/SP3_24h2
CAD	chr2	85764960	rs1446668:85764960:G:T	chr2	85764957	85764975	MA0139.1/CTCF_NT1
CAD	chr2	85788270	rs10172544:85788270:C:A	chr2	85788259	85788272	MA0162.2/EGR1_24h2_4h1_NT1
CAD	chr2	85788270	rs10172544:85788270:C:A	chr2	85788264	85788284	MA0528.1/ZNF263_24h2_NT1
CAD	chr2	85788270	rs10172544:85788270:C:A	chr2	85788265	85788274	MA0079.2/SP1_24h2_4h1_NT1
CAD	chr2	85788270	rs10172544:85788270:C:A	chr2	85788267	85788286	MA0088.1/znf143_24h2_NT1
BP	chr2	96658128	rs375609409:96658128:C:A	chr2	96658119	96658133	MA0472.1/EGR2_24h1_4h2
BP	chr2	96658128	rs375609409:96658128:C:A	chr2	96658123	96658134	MA0810.1/TFAP2A(var.2)_24h1
BP	chr2	169068415	rs4392219:169068415:A:G	chr2	169068414	169068425	MA0091.1/TAL1::TCF3_24h2_NT2
BP	chr2	169068415	rs4392219:169068415:A:G	chr2	169068414	169068427	MA0832.1/Tcf21_24h2_NT2
BP	chr2	169068415	rs4392219:169068415:A:G	chr2	169068415	169068425	MA0500.1/Myog_24h2_NT2
BP	chr2	169068415	rs4392219:169068415:A:G	chr2	169068415	169068425	MA0521.1/Tcf12_24h2_NT2
BP	chr2	169068415	rs4392219:169068415:A:G	chr2	169068415	169068426	MA0048.1/NHLH1_24h2_NT2
BP	chr2	169068415	rs4392219:169068415:A:G	chr2	169068415	169068427	MA1100.1/ASCL1_24h2_NT2
CAD	chr2	188166857	rs1728678:188166857:T:C	chr2	188166850	188166869	MA0112.2/ESR1_4h1_4h2_NT2
CAD	chr2	188166857	rs1728678:188166857:T:C	chr2	188166853	188166870	MA0258.1/ESR2_4h1_4h2_NT2
CAD	chr2	188166857	rs1728678:188166857:T:C	chr2	188166853	188166870	MA0729.1/RARA_4h1_4h2_NT2
CAD	chr2	188166857	rs1728678:188166857:T:C	chr2	188166854	188166870	MA0112.3/ESR1_4h1_4h2_NT2
CAD	chr2	188166857	rs1728678:188166857:T:C	chr2	188166854	188166871	MA0112.1/ESR1_4h1_NT2
CAD	chr2	188166857	rs1728678:188166857:T:C	chr2	188166854	188166871	MA0258.1/ESR2_4h1_4h2_NT2
CAD	chr2	188166857	rs1728678:188166857:T:C	chr2	188166855	188166869	MA0258.2/ESR2_4h1_4h2_NT2
CAD	chr2	188166857	rs1728678:188166857:T:C	chr2	188166855	188166874	MA0112.2/ESR1_4h1_4h2_NT2
CAD	chr2	188166862	rs1706273:188166862:C:T	chr2	188166850	188166869	MA0112.2/ESR1_4h1_4h2_NT2
CAD	chr2	188166862	rs1706273:188166862:C:T	chr2	188166853	188166870	MA0258.1/ESR2_4h1_4h2_NT2
CAD	chr2	188166862	rs1706273:188166862:C:T	chr2	188166853	188166870	MA0729.1/RARA_4h1_4h2_NT2
CAD	chr2	188166862	rs1706273:188166862:C:T	chr2	188166854	188166870	MA0112.3/ESR1_4h1_4h2_NT2
CAD	chr2	188166862	rs1706273:188166862:C:T	chr2	188166854	188166871	MA0112.1/ESR1_4h1_NT2
CAD	chr2	188166862	rs1706273:188166862:C:T	chr2	188166854	188166871	MA0258.1/ESR2_4h1_4h2_NT2
CAD	chr2	188166862	rs1706273:188166862:C:T	chr2	188166855	188166869	MA0258.2/ESR2_4h1_4h2_NT2
CAD	chr2	188166862	rs1706273:188166862:C:T	chr2	188166855	188166874	MA0112.2/ESR1_4h1_4h2_NT2
CAD	chr2	188166862	rs1706273:188166862:C:T	chr2	188166860	188166872	MA0017.2/NR2F1_4h1_4h2_NT2
CAD	chr2	188166862	rs1706273:188166862:C:T	chr2	188166862	188166872	MA0512.1/Rxra_4h1_4h2_NT2
CAD	chr2	188166862	rs1706273:188166862:C:T	chr2	188166862	188166872	MA1111.1/NR2F2_4h1_4h2_NT2
CAD	chr2	188166862	rs1706273:188166862:C:T	chr2	188166862	188166878	MA0115.1/NR1H2::RXRA_4h1_4h2_NT2
CAD	chr2	188166881	rs4667160:188166881:T:C	chr2	188166874	188166883	MA0665.1/MSC_4h1_4h2_NT2
CAD	chr2	188167105	rs840578:188167105:C:G	chr2	188167096	188167110	MA0498.1/Meis1_24h1_24h2_4h1_4h2_NT1_NT2
CAD	chr2	188184435	rs840585:188184435:C:T	chr2	188184430	188184440	MA0059.1/MAX::MYC_24h1_4h1
CAD	chr2	188270337	rs3771078:188270337:A:G	chr2	188270325	188270339	MA0148.3/FOXA1_24h2
CAD	chr2	188270337	rs3771078:188270337:A:G	chr2	188270326	188270341	MA0627.1/Pou2f3_24h2
CAD	chr2	188270337	rs3771078:188270337:A:G	chr2	188270327	188270339	MA0507.1/POU2F2_24h2
CAD	chr2	188270337	rs3771078:188270337:A:G	chr2	188270327	188270340	MA0784.1/POU1F1_24h2
CAD	chr2	188270337	rs3771078:188270337:A:G	chr2	188270328	188270339	MA0786.1/POU3F1_24h2
CAD	chr2	188270337	rs3771078:188270337:A:G	chr2	188270328	188270339	MA0787.1/POU3F2_24h2
CAD	chr2	188270337	rs3771078:188270337:A:G	chr2	188270328	188270340	MA0788.1/POU3F3_24h2
CAD	chr2	188270337	rs3771078:188270337:A:G	chr2	188270329	188270339	MA1115.1/POU5F1_24h2
CAD	chr2	188270337	rs3771078:188270337:A:G	chr2	188270329	188270340	MA0785.1/POU2F1_24h2
CAD	chr2	188270337	rs3771078:188270337:A:G	chr2	188270330	188270338	MA0789.1/POU3F4_24h2
CAD	chr2	188270337	rs3771078:188270337:A:G	chr2	188270330	188270338	MA0792.1/POU5F1B_24h2
BP	chr2	191399082	rs140125896:191399082:CT:TT	chr2	191399073	191399086	MA0119.1/NFIC::TLX1_24h2
BP	chr2	191471608	rs10931464:191471608:C:T	chr2	191471607	191471617	MA1110.1/NR1H4_24h2_NT2
BP	chr2	191471608	rs10931464:191471608:C:T	chr2	191471607	191471619	MA0017.2/NR2F1_24h2
CAD	chr2	203736202	rs145741252:203736202:CCG:C	chr2	203736200	203736209	MA0632.1/Tcfl5_24h2
CAD	chr2	203736202	rs145741252:203736202:CCG:C	chr2	203736202	203736211	MA0632.1/Tcfl5_24h2
CAD	chr2	203736251	rs149846585:203736251:C:G	chr2	203736239	203736253	MA0516.1/SP2_24h1_4h1_NT1
CAD	chr2	203736251	rs149846585:203736251:C:G	chr2	203736241	203736254	MA1102.1/CTCFL_24h1_4h1_NT1
CAD	chr2	203736251	rs149846585:203736251:C:G	chr2	203736243	203736254	MA0810.1/TFAP2A(var.2)_4h1
CAD	chr2	203736251	rs149846585:203736251:C:G	chr2	203736243	203736254	MA0811.1/TFAP2B_4h1
CAD	chr2	203736251	rs149846585:203736251:C:G	chr2	203736249	203736267	MA0600.1/RFX2_24h1_24h2_4h1_4h2_NT1_NT2
CAD	chr2	203777226	rs149163995:203777226:C:T	chr2	203777211	203777231	MA0528.1/ZNF263_24h1_4h2_NT2
CAD	chr2	203777226	rs149163995:203777226:C:T	chr2	203777212	203777232	MA0528.1/ZNF263_24h1_4h2_NT2
CAD	chr2	203777226	rs149163995:203777226:C:T	chr2	203777214	203777228	MA0516.1/SP2_24h1_4h2_NT2
CAD	chr2	203777226	rs149163995:203777226:C:T	chr2	203777214	203777234	MA0528.1/ZNF263_24h1_4h2_NT2
CAD	chr2	203777226	rs149163995:203777226:C:T	chr2	203777220	203777240	MA0528.1/ZNF263_24h1_4h1_4h2_NT2
CAD	chr2	203777226	rs149163995:203777226:C:T	chr2	203777222	203777240	MA0139.1/CTCF_24h1_4h1_4h2_NT2
CAD	chr2	203777226	rs149163995:203777226:C:T	chr2	203777224	203777241	MA0729.1/RARA_24h1_4h1_4h2_NT2
CAD	chr2	203777226	rs149163995:203777226:C:T	chr2	203777226	203777241	MA0859.1/Rarg_24h1_4h2_NT2
BP	chr2	216300482	rs1250259:216300482:T:A	chr2	216300469	216300483	MA0510.1/RFX5_4h2
BP	chr2	227112754	rs2943654:227112754:C:T	chr2	227112752	227112761	MA0895.1/HMBOX1_24h2
BP	chr2	227112754	rs2943654:227112754:C:T	chr2	227112754	227112771	MA0729.1/RARA_24h2
CAD	chr2	227112754	rs2943654:227112754:C:T	chr2	227112752	227112761	MA0895.1/HMBOX1_24h2
CAD	chr2	227112754	rs2943654:227112754:C:T	chr2	227112754	227112771	MA0729.1/RARA_24h2
CAD	chr2	233718808	rs2044449:233718808:G:A	chr2	233718802	233718810	MA0608.1/Creb3l2_24h2
CAD	chr2	233718808	rs2044449:233718808:G:A	chr2	233718802	233718811	MA0664.1/MLXIPL_24h2
CAD	chr2	233718808	rs2044449:233718808:G:A	chr2	233718803	233718810	MA0617.1/Id2_24h2
CAD	chr2	233718808	rs2044449:233718808:G:A	chr2	233718803	233718810	MA0622.1/Mlxip_24h2
CAD	chr2	233718808	rs2044449:233718808:G:A	chr2	233718803	233718811	MA0608.1/Creb3l2_24h2
CAD	chr2	233718808	rs2044449:233718808:G:A	chr2	233718803	233718812	MA0603.1/Arntl_24h2
CAD	chr2	233718808	rs2044449:233718808:G:A	chr2	233718804	233718810	MA0093.1/USF1_24h2
CAD	chr2	233718808	rs2044449:233718808:G:A	chr2	233718808	233718816	MA0676.1/Nr2e1_24h2
BP	chr3	11288419	rs347589:11288419:A:G	chr3	11288412	11288427	MA0868.1/SOX8_4h1
BP	chr3	11313910	rs2594971:11313910:G:A	chr3	11313903	11313914	MA0810.1/TFAP2A(var.2)_24h2_4h2_NT1
BP	chr3	11313910	rs2594971:11313910:G:A	chr3	11313903	11313915	MA0813.1/TFAP2B(var.3)_24h1_24h2_4h2_NT1
BP	chr3	11313910	rs2594971:11313910:G:A	chr3	11313903	11313915	MA0815.1/TFAP2C(var.3)_24h1_24h2_4h2_NT1
BP	chr3	11313910	rs2594971:11313910:G:A	chr3	11313903	11313915	MA0872.1/TFAP2A(var.3)_24h2_4h2_NT1
BP	chr3	11313910	rs2594971:11313910:G:A	chr3	11313903	11313917	MA0003.2/TFAP2A_24h2_4h2_NT1
BP	chr3	11313910	rs2594971:11313910:G:A	chr3	11313903	11313917	MA0524.1/TFAP2C_24h2_4h2_NT1
BP	chr3	11313910	rs2594971:11313910:G:A	chr3	11313904	11313913	MA0154.1/EBF1_24h2_4h2
BP	chr3	11313910	rs2594971:11313910:G:A	chr3	11313904	11313915	MA0524.2/TFAP2C_24h2_4h2
BP	chr3	11313910	rs2594971:11313910:G:A	chr3	11313904	11313915	MA0810.1/TFAP2A(var.2)_24h2_4h2_NT1
BP	chr3	11313910	rs2594971:11313910:G:A	chr3	11313904	11313915	MA0811.1/TFAP2B_24h2_4h2
BP	chr3	11313910	rs2594971:11313910:G:A	chr3	11313904	11313917	MA1102.1/CTCFL_24h1_24h2_4h2_NT1
BP	chr3	11313910	rs2594971:11313910:G:A	chr3	11313905	11313915	MA0003.3/TFAP2A_24h2_4h2_NT1
BP	chr3	11313910	rs2594971:11313910:G:A	chr3	11313906	11313914	MA0003.1/TFAP2A_24h2_4h2_NT1
BP	chr3	11313910	rs2594971:11313910:G:A	chr3	11313906	11313916	MA0162.1/Egr1_24h2_4h2_NT1
BP	chr3	11313910	rs2594971:11313910:G:A	chr3	11313906	11313919	MA0162.2/EGR1_24h1_24h2_4h2_NT1
BP	chr3	11313910	rs2594971:11313910:G:A	chr3	11313906	11313922	MA0615.1/Gmeb1_24h1_24h2_4h1_4h2_NT1
BP	chr3	11313910	rs2594971:11313910:G:A	chr3	11313907	11313920	MA0740.1/KLF14_24h1_24h2_4h1_4h2_NT1
BP	chr3	11314143	rs2122031:11314143:G:A	chr3	11314130	11314145	MA0733.1/EGR4_24h1_24h2_4h1_4h2_NT1_NT2
BP	chr3	11314143	rs2122031:11314143:G:A	chr3	11314131	11314150	MA0073.1/RREB1_24h1_24h2_4h1_4h2_NT1_NT2
BP	chr3	11314143	rs2122031:11314143:G:A	chr3	11314135	11314145	MA0039.3/KLF4_24h1_24h2_4h1_4h2_NT1_NT2
BP	chr3	11314143	rs2122031:11314143:G:A	chr3	11314137	11314147	MA0493.1/Klf1_24h1_24h2_4h1_4h2_NT1_NT2
BP	chr3	27472936	rs3755652:27472936:C:T	chr3	27472930	27472943	MA0154.3/EBF1_24h1_24h2_NT1
BP	chr3	27472936	rs3755652:27472936:C:T	chr3	27472931	27472941	MA0154.2/EBF1_24h1_24h2_NT1
BP	chr3	27472936	rs3755652:27472936:C:T	chr3	27472932	27472942	MA0154.2/EBF1_24h1_24h2_NT1
BP	chr3	27473066	rs13077400:27473066:A:G	chr3	27473051	27473071	MA0528.1/ZNF263_24h1_24h2_4h1_4h2_NT2
BP	chr3	27473066	rs13077400:27473066:A:G	chr3	27473054	27473074	MA0528.1/ZNF263_24h1_24h2_4h1_4h2_NT2
BP	chr3	27496501	rs202045007:27496501:T:TA	chr3	27496497	27496508	MA1125.1/ZNF384_24h1
BP	chr3	27496501	rs202045007:27496501:T:TA	chr3	27496498	27496509	MA1125.1/ZNF384_24h1
BP	chr3	27496501	rs202045007:27496501:T:TA	chr3	27496499	27496510	MA1125.1/ZNF384_24h1
BP	chr3	27496501	rs202045007:27496501:T:TA	chr3	27496500	27496511	MA1125.1/ZNF384_24h1
BP	chr3	27496501	rs202045007:27496501:T:TA	chr3	27496500	27496514	MA0481.1/FOXP1_24h1
BP	chr3	27496501	rs202045007:27496501:T:TA	chr3	27496501	27496512	MA1125.1/ZNF384_24h1
BP	chr3	27497027	rs17682751:27497027:T:C	chr3	27497021	27497035	MA0866.1/SOX21_4h1_4h2
BP	chr3	27497027	rs17682751:27497027:T:C	chr3	27497021	27497035	MA0870.1/Sox1_4h1_4h2
BP	chr3	27509080	rs17019809:27509080:A:G	chr3	27509080	27509089	MA0606.1/NFAT5_4h2_NT1
BP	chr3	27549350	rs34900915:27549350:CA:C	chr3	27549347	27549361	MA0869.1/Sox11_24h1_24h2_4h1_4h2_NT1_NT2
BP	chr3	27549350	rs34900915:27549350:CA:C	chr3	27549347	27549362	MA0867.1/SOX4_24h1_24h2_4h1_4h2_NT1_NT2
BP	chr3	42003698	rs73830585:42003698:T:A	chr3	42003696	42003714	MA0600.1/RFX2_4h1_NT2
BP	chr3	42016891	rs73073252:42016891:C:T	chr3	42016888	42016902	MA0142.1/Pou5f1::Sox2_NT2
BP	chr3	48130893	rs6442101:48130893:C:T	chr3	48130884	48130897	MA0162.2/EGR1_24h1_24h2_4h1_4h2_NT1_NT2
BP	chr3	48130893	rs6442101:48130893:C:T	chr3	48130885	48130894	MA0079.2/SP1_24h1_24h2_4h1_4h2_NT1_NT2
BP	chr3	48130893	rs6442101:48130893:C:T	chr3	48130887	48130897	MA0162.1/Egr1_24h1_24h2_4h1_4h2_NT1_NT2
BP	chr3	48192959	rs6442108:48192959:G:C	chr3	48192947	48192960	MA0069.1/Pax6_4h1_4h2
BP	chr3	48192959	rs6442108:48192959:G:C	chr3	48192947	48192961	MA1155.1/ZSCAN4_4h1_4h2
BP	chr3	48192959	rs6442108:48192959:G:C	chr3	48192948	48192967	MA0525.1/TP63_4h1_4h2
BP	chr3	48192959	rs6442108:48192959:G:C	chr3	48192950	48192964	MA0106.2/TP53_4h1_4h2
BP	chr3	48192959	rs6442108:48192959:G:C	chr3	48192957	48192968	MA1151.1/RORC_4h1_4h2_NT1_NT2
BP	chr3	48192959	rs6442108:48192959:G:C	chr3	48192959	48192969	MA1150.1/RORB_4h1_4h2_NT1_NT2
CAD	chr3	48192959	rs6442108:48192959:G:C	chr3	48192947	48192960	MA0069.1/Pax6_4h1_4h2
CAD	chr3	48192959	rs6442108:48192959:G:C	chr3	48192947	48192961	MA1155.1/ZSCAN4_4h1_4h2
CAD	chr3	48192959	rs6442108:48192959:G:C	chr3	48192948	48192967	MA0525.1/TP63_4h1_4h2
CAD	chr3	48192959	rs6442108:48192959:G:C	chr3	48192950	48192964	MA0106.2/TP53_4h1_4h2
CAD	chr3	48192959	rs6442108:48192959:G:C	chr3	48192957	48192968	MA1151.1/RORC_4h1_4h2_NT1_NT2
CAD	chr3	48192959	rs6442108:48192959:G:C	chr3	48192959	48192969	MA1150.1/RORB_4h1_4h2_NT1_NT2
BP	chr3	48193170	rs11711766:48193170:G:C	chr3	48193167	48193177	MA0027.1/En1_4h1_NT1
BP	chr3	48193170	rs11711766:48193170:G:C	chr3	48193168	48193185	MA0112.1/ESR1_4h1_NT1
CAD	chr3	48193170	rs11711766:48193170:G:C	chr3	48193167	48193177	MA0027.1/En1_4h1_NT1
CAD	chr3	48193170	rs11711766:48193170:G:C	chr3	48193168	48193185	MA0112.1/ESR1_4h1_NT1
BP	chr3	50473349	rs2236971:50473349:G:A	chr3	50473340	50473356	MA1114.1/PBX3_NT1
BP	chr3	50473349	rs2236971:50473349:G:A	chr3	50473349	50473366	MA0113.1/NR3C1_NT1
BP	chr3	50473349	rs2236971:50473349:G:A	chr3	50473349	50473366	MA0258.1/ESR2_NT1
CAD	chr3	132269362	rs62293987:132269362:C:A	chr3	132269347	132269364	MA0112.1/ESR1_24h1_24h2
CAD	chr3	132269362	rs62293987:132269362:C:A	chr3	132269348	132269363	MA0859.1/Rarg_24h1_24h2_NT1_NT2
CAD	chr3	132269362	rs62293987:132269362:C:A	chr3	132269349	132269363	MA0728.1/Nr2f6(var.2)_24h1_24h2_NT1_NT2
CAD	chr3	132269362	rs62293987:132269362:C:A	chr3	132269349	132269364	MA0857.1/Rarb_24h1_24h2_NT1_NT2
CAD	chr3	132269362	rs62293987:132269362:C:A	chr3	132269355	132269366	MA0783.1/PKNOX2_24h1_24h2_NT1_NT2
CAD	chr3	132269362	rs62293987:132269362:C:A	chr3	132269356	132269366	MA0103.3/ZEB1_24h2_NT1_NT2
BP	chr3	133969655	rs200139418:133969655:GCGC:G	chr3	133969638	133969658	MA0138.2/REST_24h2
BP	chr3	133969655	rs200139418:133969655:GCGC:G	chr3	133969639	133969657	MA0138.1/REST_24h2
BP	chr3	133969655	rs200139418:133969655:GCGC:G	chr3	133969653	133969663	MA0506.1/NRF1_24h2_NT2
CAD	chr3	153839465	rs1727887:153839465:G:T	chr3	153839459	153839472	MA0162.2/EGR1_24h2
CAD	chr3	153970796	rs355752:153970796:A:G	chr3	153970790	153970800	MA0154.2/EBF1_24h2_4h2_NT1_NT2
CAD	chr3	154035626	rs355776:154035626:A:T	chr3	154035615	154035631	MA0851.1/Foxj3_24h2_4h1
CAD	chr3	154035626	rs355776:154035626:A:T	chr3	154035615	154035631	MA0852.1/Foxk1_24h2_4h1
CAD	chr3	154035626	rs355776:154035626:A:T	chr3	154035617	154035627	MA0040.1/Foxq1_24h2_4h1
CAD	chr3	154035626	rs355776:154035626:A:T	chr3	154035617	154035628	MA0041.1/Foxd3_24h2_4h1
CAD	chr3	154035626	rs355776:154035626:A:T	chr3	154035617	154035628	MA0042.1/FOXI1_24h2_4h1
CAD	chr3	154035626	rs355776:154035626:A:T	chr3	154035617	154035628	MA0047.1/Foxa2_24h2_4h1
CAD	chr3	154035626	rs355776:154035626:A:T	chr3	154035617	154035631	MA0481.1/FOXP1_24h2_4h1
CAD	chr3	154035626	rs355776:154035626:A:T	chr3	154035618	154035628	MA0593.1/FOXP2_24h2_4h1
CAD	chr3	154035626	rs355776:154035626:A:T	chr3	154035618	154035629	MA0846.1/FOXC2_24h2_4h1
CAD	chr3	154035626	rs355776:154035626:A:T	chr3	154035618	154035631	MA0030.1/FOXF2_24h2_4h1
CAD	chr3	154035626	rs355776:154035626:A:T	chr3	154035619	154035629	MA0032.2/FOXC1_24h2_4h1
CAD	chr3	154035626	rs355776:154035626:A:T	chr3	154035620	154035630	MA0148.1/FOXA1_24h2_4h1
CAD	chr3	154035626	rs355776:154035626:A:T	chr3	154035620	154035630	MA0148.2/FOXA1_24h2_4h1
CAD	chr3	154035626	rs355776:154035626:A:T	chr3	154035620	154035631	MA0047.2/Foxa2_24h2_4h1
CAD	chr3	154035626	rs355776:154035626:A:T	chr3	154035626	154035642	MA0731.1/BCL6B_24h2_4h1
BP	chr3	169172788	rs4245909:169172788:A:G	chr3	169172788	169172800	MA0488.1/JUN_24h1_24h2_4h2_NT1_NT2
BP	chr3	185348402	rs3087964:185348402:C:T	chr3	185348392	185348406	MA0080.3/Spi1_24h1_24h2_4h1_NT2
BP	chr3	185348402	rs3087964:185348402:C:T	chr3	185348393	185348406	MA0080.4/SPI1_24h1_24h2_4h1_NT2
BP	chr3	185348402	rs3087964:185348402:C:T	chr3	185348393	185348406	MA0687.1/SPIC_24h1_24h2_4h1_NT2
BP	chr3	185348402	rs3087964:185348402:C:T	chr3	185348401	185348411	MA0144.2/STAT3_24h1_24h2_4h1_4h2_NT1_NT2
BP	chr4	54803874	4:54803874:G:GAAAAAAAA	chr4	54803863	54803876	MA0523.1/TCF7L2_24h1_4h1_4h2_NT1_NT2
BP	chr4	54803874	4:54803874:G:GAAAAAAAA	chr4	54803866	54803879	MA0518.1/Stat4_24h1_4h1_4h2_NT1_NT2
BP	chr4	54803874	4:54803874:G:GAAAAAAAA	chr4	54803868	54803882	MA0481.1/FOXP1_24h1_NT1
BP	chr4	54803874	4:54803874:G:GAAAAAAAA	chr4	54803870	54803881	MA1125.1/ZNF384_24h1
BP	chr4	54803874	4:54803874:G:GAAAAAAAA	chr4	54803871	54803882	MA1125.1/ZNF384_24h1
BP	chr4	54803874	4:54803874:G:GAAAAAAAA	chr4	54803872	54803883	MA1125.1/ZNF384_24h1
BP	chr4	54803874	4:54803874:G:GAAAAAAAA	chr4	54803873	54803884	MA1125.1/ZNF384_24h1
BP	chr4	54804163	rs17083734:54804163:C:T	chr4	54804157	54804174	MA0149.1/EWSR1-FLI1_24h2_4h2
BP	chr4	54804163	rs17083734:54804163:C:T	chr4	54804162	54804175	MA1102.1/CTCFL_4h2
CAD	chr4	57773908	rs66790703:57773908:G:A	chr4	57773892	57773909	MA0657.1/KLF13_24h1_24h2_4h1_4h2_NT1_NT2
CAD	chr4	57773908	rs66790703:57773908:G:A	chr4	57773896	57773909	MA1102.1/CTCFL_24h1_24h2_4h1_4h2_NT1_NT2
CAD	chr4	57773908	rs66790703:57773908:G:A	chr4	57773896	57773910	MA0003.2/TFAP2A_24h1_24h2_4h1_4h2_NT1_NT2
CAD	chr4	57773908	rs66790703:57773908:G:A	chr4	57773896	57773910	MA0524.1/TFAP2C_24h1_24h2_4h1_4h2_NT1_NT2
CAD	chr4	57773908	rs66790703:57773908:G:A	chr4	57773898	57773909	MA0155.1/INSM1_24h1_24h2_4h2_NT1_NT2
CAD	chr4	57773908	rs66790703:57773908:G:A	chr4	57773898	57773909	MA0524.2/TFAP2C_24h1_24h2_4h1_4h2_NT1_NT2
CAD	chr4	57773908	rs66790703:57773908:G:A	chr4	57773898	57773909	MA0810.1/TFAP2A(var.2)_24h1_24h2_4h1_4h2_NT1_NT2
CAD	chr4	57773908	rs66790703:57773908:G:A	chr4	57773898	57773909	MA0811.1/TFAP2B_24h1_24h2_4h1_4h2_NT1_NT2
CAD	chr4	57773908	rs66790703:57773908:G:A	chr4	57773898	57773912	MA0003.2/TFAP2A_24h1_24h2_4h1_4h2_NT1_NT2
CAD	chr4	57773908	rs66790703:57773908:G:A	chr4	57773899	57773909	MA0812.1/TFAP2B(var.2)_24h1_24h2_4h1_4h2_NT1_NT2
CAD	chr4	57775116	rs6852182:57775116:G:C	chr4	57775105	57775119	MA0751.1/ZIC4_NT1
CAD	chr4	57775116	rs6852182:57775116:G:C	chr4	57775111	57775122	MA0131.2/HINFP_24h2_NT1
CAD	chr4	57775116	rs6852182:57775116:G:C	chr4	57775115	57775125	MA0105.2/NFKB1_24h2_4h2_NT1
CAD	chr4	57824451	rs56155140:57824451:G:A	chr4	57824445	57824454	MA0079.1/SP1_4h1_NT1
CAD	chr4	57824932	rs7687767:57824932:A:G	chr4	57824918	57824933	MA0799.1/RFX4_4h1
BP	chr4	81174592	rs13125101:81174592:G:A	chr4	81174586	81174595	MA0057.1/MZF1(var.2)_4h2
CAD	chr4	81174592	rs13125101:81174592:G:A	chr4	81174586	81174595	MA0057.1/MZF1(var.2)_4h2
BP	chr4	120446868	4:120446868:GAA:GA	chr4	120446855	120446872	MA0149.1/EWSR1-FLI1_24h1_24h2_4h1_4h2_NT1_NT2
BP	chr4	120446868	4:120446868:GAA:GA	chr4	120446862	120446876	MA0481.1/FOXP1_24h1_24h2_4h1_4h2_NT1_NT2
BP	chr4	120446868	4:120446868:GAA:GA	chr4	120446864	120446875	MA1125.1/ZNF384_24h1_24h2_4h1_4h2_NT1_NT2
BP	chr4	120446868	4:120446868:GAA:GA	chr4	120446865	120446876	MA1125.1/ZNF384_24h1_24h2_4h1_4h2_NT1_NT2
BP	chr4	120446868	4:120446868:GAA:GA	chr4	120446866	120446877	MA1125.1/ZNF384_24h1_24h2_4h1_4h2_NT1_NT2
BP	chr4	120446868	4:120446868:GAA:GA	chr4	120446867	120446878	MA1125.1/ZNF384_24h1_24h2_4h1_4h2_NT1_NT2
BP	chr4	120446868	4:120446868:GAA:GA	chr4	120446868	120446879	MA1125.1/ZNF384_24h2_4h1_4h2_NT1_NT2
BP	chr4	145278115	rs11439623:145278115:G:GA	chr4	145278100	145278117	MA0083.2/SRF_NT1
BP	chr4	145278115	rs11439623:145278115:G:GA	chr4	145278102	145278116	MA0497.1/MEF2C_NT1
BP	chr4	145278115	rs11439623:145278115:G:GA	chr4	145278103	145278123	MA0050.2/IRF1_NT1
BP	chr4	145278115	rs11439623:145278115:G:GA	chr4	145278109	145278123	MA0481.1/FOXP1_NT1
BP	chr4	145278115	rs11439623:145278115:G:GA	chr4	145278110	145278124	MA0481.1/FOXP1_NT1
BP	chr5	77822690	rs6884208:77822690:A:G	chr5	77822682	77822697	MA0798.1/RFX3_24h1_24h2_4h1_4h2_NT2
BP	chr5	77822690	rs6884208:77822690:A:G	chr5	77822682	77822697	MA0799.1/RFX4_24h1_24h2_4h1_4h2_NT2
BP	chr5	77849927	rs965829:77849927:T:C	chr5	77849923	77849932	MA0058.2/MAX_24h2_NT2
BP	chr5	77849927	rs965829:77849927:T:C	chr5	77849923	77849932	MA0147.2/Myc_24h1_24h2_NT2
BP	chr5	77882816	rs6863530:77882816:C:T	chr5	77882810	77882822	MA0499.1/Myod1_4h2
BP	chr5	77882816	rs6863530:77882816:C:T	chr5	77882811	77882823	MA1100.1/ASCL1_4h2
BP	chr5	77882816	rs6863530:77882816:C:T	chr5	77882812	77882822	MA0500.1/Myog_4h2
BP	chr5	77882816	rs6863530:77882816:C:T	chr5	77882812	77882822	MA0521.1/Tcf12_4h2
BP	chr5	77882816	rs6863530:77882816:C:T	chr5	77882812	77882822	MA0522.1/Tcf3_4h2
BP	chr5	77882816	rs6863530:77882816:C:T	chr5	77882812	77882823	MA0048.1/NHLH1_4h2
BP	chr5	77882816	rs6863530:77882816:C:T	chr5	77882812	77882824	MA1100.1/ASCL1_4h2
BP	chr5	77882816	rs6863530:77882816:C:T	chr5	77882813	77882822	MA0048.2/NHLH1_4h2
BP	chr5	77882816	rs6863530:77882816:C:T	chr5	77882813	77882822	MA0665.1/MSC_4h2
BP	chr5	77882816	rs6863530:77882816:C:T	chr5	77882813	77882822	MA0667.1/MYF6_4h2
BP	chr5	77882816	rs6863530:77882816:C:T	chr5	77882813	77882822	MA0816.1/Ascl2_4h2
BP	chr5	77882816	rs6863530:77882816:C:T	chr5	77882813	77882823	MA0500.1/Myog_4h2
BP	chr5	77882816	rs6863530:77882816:C:T	chr5	77882813	77882823	MA0521.1/Tcf12_4h2
BP	chr5	77882816	rs6863530:77882816:C:T	chr5	77882813	77882823	MA0522.1/Tcf3_4h2
BP	chr5	77882816	rs6863530:77882816:C:T	chr5	77882813	77882825	MA0499.1/Myod1_4h2
BP	chr5	77882816	rs6863530:77882816:C:T	chr5	77882814	77882826	MA1100.1/ASCL1_4h2
BP	chr5	77882816	rs6863530:77882816:C:T	chr5	77882816	77882825	MA0816.1/Ascl2_4h2
BP	chr5	77882880	rs1866950:77882880:C:T	chr5	77882864	77882884	MA0050.2/IRF1_4h2
BP	chr5	77882880	rs1866950:77882880:C:T	chr5	77882866	77882886	MA0528.1/ZNF263_4h2
BP	chr5	77882880	rs1866950:77882880:C:T	chr5	77882869	77882889	MA0528.1/ZNF263_4h2
BP	chr5	77907308	rs28660517:77907308:T:C	chr5	77907307	77907318	MA0155.1/INSM1_24h2
BP	chr5	77907308	rs28660517:77907308:T:C	chr5	77907307	77907321	MA0003.2/TFAP2A_24h2
BP	chr5	90576958	rs6882172:90576958:G:A	chr5	90576954	90576965	MA0070.1/PBX1_24h1_4h1
CAD	chr5	121413208	rs1800449:121413208:C:T	chr5	121413199	121413209	MA0506.1/NRF1_24h1
BP	chr5	122885684	rs4527597:122885684:G:A	chr5	122885671	122885687	MA0851.1/Foxj3_4h2
BP	chr5	122885684	rs4527597:122885684:G:A	chr5	122885671	122885687	MA0852.1/Foxk1_4h2
BP	chr5	122885684	rs4527597:122885684:G:A	chr5	122885674	122885685	MA0846.1/FOXC2_4h2
BP	chr5	122885684	rs4527597:122885684:G:A	chr5	122885674	122885687	MA0030.1/FOXF2_4h2
BP	chr5	131799961	rs2706336:131799961:T:C	chr5	131799958	131799968	MA0512.1/Rxra_NT1
BP	chr5	131799961	rs2706336:131799961:T:C	chr5	131799958	131799971	MA1102.1/CTCFL_NT1
BP	chr5	131811182	rs11741255:131811182:G:A	chr5	131811175	131811189	MA0516.1/SP2_4h1
BP	chr5	148377838	rs11168079:148377838:C:A	chr5	148377833	148377839	MA0498.2/MEIS1_4h1
BP	chr5	148377838	rs11168079:148377838:C:A	chr5	148377833	148377840	MA0774.1/MEIS2_4h1
BP	chr5	148377838	rs11168079:148377838:C:A	chr5	148377833	148377840	MA0775.1/MEIS3_4h1
BP	chr6	26104632	rs198851:26104632:T:G	chr6	26104632	26104646	MA0143.1/Sox2_24h1_24h2
BP	chr6	26104632	rs198851:26104632:T:G	chr6	26104632	26104646	MA0143.2/Sox2_24h1_24h2
BP	chr6	31708147	rs409558:31708147:T:C	chr6	31708137	31708151	MA0113.2/NR3C1_24h1_24h2_4h1_NT1
BP	chr6	31708147	rs409558:31708147:T:C	chr6	31708147	31708157	MA1115.1/POU5F1_24h1_24h2_4h1_NT1
BP	chr6	32015428	rs118104272:32015428:C:T	chr6	32015422	32015431	MA0107.1/RELA_4h1_NT2
BP	chr6	32015428	rs118104272:32015428:C:T	chr6	32015422	32015436	MA0527.1/ZBTB33_NT2
BP	chr6	32015428	rs118104272:32015428:C:T	chr6	32015424	32015437	MA0154.3/EBF1_NT2
BP	chr6	32098202	rs117242937:32098202:A:T	chr6	32098198	32098209	MA1151.1/RORC_24h1_24h2_4h1_4h2_NT1
BP	chr6	32577633	rs535777:32577633:G:C	chr6	32577625	32577640	MA1119.1/SIX2_24h1_24h2_4h2
BP	chr6	32577633	rs535777:32577633:G:C	chr6	32577626	32577636	MA1118.1/SIX1_24h1_24h2_4h2
BP	chr6	32577633	rs535777:32577633:G:C	chr6	32577627	32577645	MA0494.1/Nr1h3::Rxra_24h1_24h2_4h2_NT2
CAD	chr6	57107322	rs9396266:57107322:C:T	chr6	57107316	57107326	MA0466.1/CEBPB_24h1_24h2_4h1
CAD	chr6	57107322	rs9396266:57107322:C:T	chr6	57107316	57107327	MA0043.1/HLF_24h1_24h2
CAD	chr6	57107322	rs9396266:57107322:C:T	chr6	57107316	57107328	MA0833.1/ATF4_24h1_24h2_4h1
CAD	chr6	57107322	rs9396266:57107322:C:T	chr6	57107316	57107330	MA0492.1/JUND(var.2)_24h1_24h2_4h1
CAD	chr6	57107322	rs9396266:57107322:C:T	chr6	57107316	57107331	MA1126.1/FOS::JUN(var.2)_24h1_24h2_4h1
CAD	chr6	57107322	rs9396266:57107322:C:T	chr6	57107317	57107325	MA0102.2/CEBPA_24h1_24h2_4h1
CAD	chr6	57107322	rs9396266:57107322:C:T	chr6	57107317	57107326	MA0466.2/CEBPB_24h1_24h2_4h1
CAD	chr6	57107322	rs9396266:57107322:C:T	chr6	57107317	57107326	MA0836.1/CEBPD_24h1_24h2_4h1
CAD	chr6	57107322	rs9396266:57107322:C:T	chr6	57107317	57107326	MA0837.1/CEBPE_24h1_24h2_4h1
CAD	chr6	57107322	rs9396266:57107322:C:T	chr6	57107317	57107326	MA0838.1/CEBPG_24h1_24h2_4h1
CAD	chr6	57107322	rs9396266:57107322:C:T	chr6	57107317	57107326	MA1129.1/FOSL1::JUN(var.2)_24h1_24h2_4h1
CAD	chr6	57107322	rs9396266:57107322:C:T	chr6	57107317	57107326	MA1136.1/FOSB::JUNB(var.2)_24h1_24h2_4h1
CAD	chr6	57107322	rs9396266:57107322:C:T	chr6	57107317	57107326	MA1140.1/JUNB(var.2)_24h1_24h2_4h1
CAD	chr6	57107322	rs9396266:57107322:C:T	chr6	57107317	57107326	MA1143.1/FOSL1::JUND(var.2)_24h1_24h2_4h1
CAD	chr6	57107322	rs9396266:57107322:C:T	chr6	57107317	57107327	MA1131.1/FOSL2::JUN(var.2)_24h1_24h2_4h1
CAD	chr6	57107322	rs9396266:57107322:C:T	chr6	57107317	57107329	MA0488.1/JUN_24h1_24h2_4h1
CAD	chr6	57107322	rs9396266:57107322:C:T	chr6	57107318	57107327	MA1132.1/JUN::JUNB_24h1_24h2_4h1
CAD	chr6	57107322	rs9396266:57107322:C:T	chr6	57107319	57107326	MA0604.1/Atf1_24h1_24h2_4h1
BP	chr6	79619968	rs7756858:79619968:A:G	chr6	79619952	79619972	MA0528.1/ZNF263_24h2
BP	chr6	79621098	rs9361467:79621098:A:G	chr6	79621095	79621105	MA1117.1/RELB_24h1_24h2_4h1
BP	chr6	79621101	rs9343848:79621101:C:T	chr6	79621095	79621105	MA1117.1/RELB_24h1_24h2_4h1
BP	chr6	79714708	rs9443637:79714708:C:T	chr6	79714696	79714713	MA0657.1/KLF13_24h1_4h1_NT2
BP	chr6	79714867	rs13191068:79714867:T:C	chr6	79714859	79714874	MA0868.1/SOX8_NT2
BP	chr6	79714867	rs13191068:79714867:T:C	chr6	79714867	79714878	MA0153.1/HNF1B_NT2
BP	chr6	96969558	rs67707404:96969558:GAACCCCCAGCGCCGCGGTAC:G	chr6	96969553	96969565	MA0105.4/NFKB1_4h1
BP	chr6	96969558	rs67707404:96969558:GAACCCCCAGCGCCGCGGTAC:G	chr6	96969554	96969564	MA0105.2/NFKB1_4h1
CAD	chr6	126661154	rs9388486:126661154:T:C	chr6	126661143	126661157	MA0492.1/JUND(var.2)_24h1_24h2_4h1_4h2_NT1_NT2
CAD	chr6	126661154	rs9388486:126661154:T:C	chr6	126661144	126661156	MA0488.1/JUN_24h1_24h2_4h1_4h2_NT1_NT2
CAD	chr6	126661154	rs9388486:126661154:T:C	chr6	126661144	126661158	MA1145.1/FOSL2::JUND(var.2)_24h1_24h2_4h1_4h2_NT1_NT2
CAD	chr6	126661154	rs9388486:126661154:T:C	chr6	126661145	126661158	MA0834.1/ATF7_24h1_24h2_4h1_4h2_NT1_NT2
CAD	chr6	126661154	rs9388486:126661154:T:C	chr6	126661145	126661158	MA0835.1/BATF3_24h1_24h2_4h1_4h2_NT1_NT2
CAD	chr6	126661154	rs9388486:126661154:T:C	chr6	126661145	126661159	MA1145.1/FOSL2::JUND(var.2)_24h1_24h2_4h1_4h2_NT1_NT2
CAD	chr6	126661154	rs9388486:126661154:T:C	chr6	126661146	126661155	MA0609.1/Crem_24h2_4h2_NT1
CAD	chr6	126661154	rs9388486:126661154:T:C	chr6	126661146	126661156	MA1127.1/FOSB::JUN_24h1_24h2_4h1_4h2_NT1_NT2
CAD	chr6	126661154	rs9388486:126661154:T:C	chr6	126661146	126661156	MA1131.1/FOSL2::JUN(var.2)_24h1_24h2_4h1_4h2_NT1_NT2
CAD	chr6	126661154	rs9388486:126661154:T:C	chr6	126661146	126661157	MA0018.3/CREB1_24h1_24h2_4h1_4h2_NT1_NT2
CAD	chr6	126661154	rs9388486:126661154:T:C	chr6	126661146	126661157	MA0656.1/JDP2(var.2)_24h1_24h2_4h1_4h2_NT1_NT2
CAD	chr6	126661154	rs9388486:126661154:T:C	chr6	126661146	126661157	MA0840.1/Creb5_24h2_4h1_4h2_NT1_NT2
CAD	chr6	126661154	rs9388486:126661154:T:C	chr6	126661146	126661157	MA1133.1/JUN::JUNB(var.2)_24h1_24h2_4h1_4h2_NT1_NT2
CAD	chr6	126661154	rs9388486:126661154:T:C	chr6	126661146	126661157	MA1139.1/FOSL2::JUNB(var.2)_24h1_24h2_4h1_4h2_NT1_NT2
CAD	chr6	126661154	rs9388486:126661154:T:C	chr6	126661146	126661161	MA1126.1/FOS::JUN(var.2)_24h1_24h2_4h1_4h2_NT1_NT2
CAD	chr6	126661154	rs9388486:126661154:T:C	chr6	126661147	126661156	MA1129.1/FOSL1::JUN(var.2)_24h2_4h1_4h2_NT1_NT2
CAD	chr6	126661154	rs9388486:126661154:T:C	chr6	126661147	126661156	MA1136.1/FOSB::JUNB(var.2)_24h2_4h1_4h2_NT1_NT2
CAD	chr6	126661154	rs9388486:126661154:T:C	chr6	126661147	126661156	MA1140.1/JUNB(var.2)_24h2_4h1_4h2_NT1_NT2
CAD	chr6	126661154	rs9388486:126661154:T:C	chr6	126661147	126661156	MA1143.1/FOSL1::JUND(var.2)_24h2_4h1_4h2_NT1_NT2
CAD	chr6	126661154	rs9388486:126661154:T:C	chr6	126661147	126661157	MA1127.1/FOSB::JUN_24h1_24h2_4h1_4h2_NT1_NT2
CAD	chr6	126661154	rs9388486:126661154:T:C	chr6	126661147	126661157	MA1131.1/FOSL2::JUN(var.2)_24h1_24h2_4h1_4h2_NT1_NT2
CAD	chr6	126661154	rs9388486:126661154:T:C	chr6	126661147	126661159	MA0488.1/JUN_24h1_24h2_4h1_4h2_NT1_NT2
CAD	chr6	126661154	rs9388486:126661154:T:C	chr6	126661148	126661155	MA0018.2/CREB1_24h2_4h1_4h2_NT1_NT2
CAD	chr6	126661154	rs9388486:126661154:T:C	chr6	126661148	126661157	MA0609.1/Crem_24h2_4h2_NT1
CAD	chr6	134159399	rs1969783:134159399:C:T	chr6	134159395	134159409	MA0108.1/TBP_24h1_24h2_4h2_NT1_NT2
CAD	chr6	134159399	rs1969783:134159399:C:T	chr6	134159395	134159409	MA0108.2/TBP_24h1_24h2_4h2_NT1_NT2
BP	chr6	152389989	6:152389989:C:<CN0>:0	chr6	152389974	152389994	MA0138.2/REST_4h2
BP	chr6	166179459	rs73030266:166179459:A:T	chr6	166179458	166179471	MA0758.1/E2F7_NT2
BP	chr6	166179459	rs73030266:166179459:A:T	chr6	166179459	166179470	MA0865.1/E2F8_NT2
BP	chr6	166179459	rs73030266:166179459:A:T	chr6	166179459	166179472	MA0758.1/E2F7_NT2
BP	chr7	19049388	rs2107595:19049388:G:A	chr7	19049380	19049393	MA0758.1/E2F7_24h1
BP	chr7	19049388	rs2107595:19049388:G:A	chr7	19049381	19049392	MA0865.1/E2F8_24h1
BP	chr7	19049388	rs2107595:19049388:G:A	chr7	19049388	19049405	MA0113.1/NR3C1_24h1
CAD	chr7	19049388	rs2107595:19049388:G:A	chr7	19049380	19049393	MA0758.1/E2F7_24h1
CAD	chr7	19049388	rs2107595:19049388:G:A	chr7	19049381	19049392	MA0865.1/E2F8_24h1
CAD	chr7	19049388	rs2107595:19049388:G:A	chr7	19049388	19049405	MA0113.1/NR3C1_24h1
BP	chr7	45961075	rs2854744:45961075:G:T	chr7	45961065	45961081	MA0615.1/Gmeb1_24h2
BP	chr7	45961075	rs2854744:45961075:G:T	chr7	45961072	45961082	MA0506.1/NRF1_24h2_NT2
BP	chr7	92262938	7:92262938:CT:C	chr7	92262932	92262952	MA0050.2/IRF1_24h1_24h2_4h2_NT1_NT2
BP	chr7	92262938	7:92262938:CT:C	chr7	92262936	92262945	MA0039.1/Klf4_24h2_4h1_NT2
BP	chr7	92262938	7:92262938:CT:C	chr7	92262937	92262948	MA1125.1/ZNF384_24h1_24h2_4h1_NT1_NT2
BP	chr7	92262938	7:92262938:CT:C	chr7	92262937	92262951	MA0481.1/FOXP1_24h1_24h2_4h1_NT1_NT2
BP	chr7	92262938	7:92262938:CT:C	chr7	92262938	92262949	MA1125.1/ZNF384_24h1_24h2_4h1_NT2
BP	chr7	92262938	7:92262938:CT:C	chr7	92262938	92262952	MA0481.1/FOXP1_24h1_24h2_4h1_NT1_NT2
BP	chr7	92264410	rs2282978:92264410:T:C	chr7	92264397	92264411	MA0492.1/JUND(var.2)_24h1_4h1_NT2
BP	chr7	139431350	rs10952510:139431350:A:T	chr7	139431336	139431353	MA0469.2/E2F3_24h1_NT1_NT2
BP	chr7	139431350	rs10952510:139431350:A:T	chr7	139431337	139431352	MA0864.1/E2F2_NT2
BP	chr7	139431351	rs10952511:139431351:A:C	chr7	139431336	139431353	MA0469.2/E2F3_24h1_NT1_NT2
BP	chr7	139431351	rs10952511:139431351:A:C	chr7	139431337	139431352	MA0864.1/E2F2_NT2
BP	chr7	139462493	rs7807797:139462493:A:G	chr7	139462493	139462502	MA1152.1/SOX15_NT1
BP	chr7	139478175	rs1860509:139478175:T:G	chr7	139478172	139478182	MA0024.2/E2F1_24h1_4h2_NT1
BP	chr7	139478175	rs1860509:139478175:T:G	chr7	139478172	139478186	MA1155.1/ZSCAN4_24h1_4h2_NT1
BP	chr7	139478175	rs1860509:139478175:T:G	chr7	139478173	139478187	MA0469.1/E2F3_24h1_4h2_NT1
BP	chr7	139478175	rs1860509:139478175:T:G	chr7	139478175	139478184	MA1099.1/Hes1_24h1_4h2_NT1
BP	chr7	139478175	rs1860509:139478175:T:G	chr7	139478175	139478185	MA0506.1/NRF1_24h1_4h2_NT1
CAD	chr7	139749058	rs10952541:139749058:G:T	chr7	139749051	139749059	MA0122.1/Nkx3-2_24h2_NT1
BP	chr7	150690176	rs3918226:150690176:C:T	chr7	150690174	150690186	MA0750.2/ZBTB7A_4h2
BP	chr7	150690176	rs3918226:150690176:C:T	chr7	150690174	150690188	MA0098.2/Ets1_4h2
BP	chr7	150690176	rs3918226:150690176:C:T	chr7	150690175	150690185	MA0474.1/Erg_4h2
BP	chr7	150690176	rs3918226:150690176:C:T	chr7	150690175	150690185	MA0475.1/FLI1_4h2
BP	chr7	150690176	rs3918226:150690176:C:T	chr7	150690176	150690186	MA0136.2/ELF5_4h2_NT2
BP	chr7	150690176	rs3918226:150690176:C:T	chr7	150690176	150690188	MA0473.1/ELF1_4h2_NT2
CAD	chr7	150690176	rs3918226:150690176:C:T	chr7	150690174	150690186	MA0750.2/ZBTB7A_4h2
CAD	chr7	150690176	rs3918226:150690176:C:T	chr7	150690174	150690188	MA0098.2/Ets1_4h2
CAD	chr7	150690176	rs3918226:150690176:C:T	chr7	150690175	150690185	MA0474.1/Erg_4h2
CAD	chr7	150690176	rs3918226:150690176:C:T	chr7	150690175	150690185	MA0475.1/FLI1_4h2
CAD	chr7	150690176	rs3918226:150690176:C:T	chr7	150690176	150690186	MA0136.2/ELF5_4h2_NT2
CAD	chr7	150690176	rs3918226:150690176:C:T	chr7	150690176	150690188	MA0473.1/ELF1_4h2_NT2
BP	chr7	150704843	rs891511:150704843:G:A	chr7	150704842	150704861	MA0525.1/TP63_24h1_24h2_4h1_4h2_NT1_NT2
BP	chr8	11422045	rs1042701:11422045:G:A	chr8	11422029	11422047	MA0139.1/CTCF_24h1_24h2_4h2_NT1_NT2
BP	chr8	11422045	rs1042701:11422045:G:A	chr8	11422037	11422049	MA0105.4/NFKB1_24h1_24h2_4h1_4h2_NT1_NT2
BP	chr8	11422045	rs1042701:11422045:G:A	chr8	11422037	11422049	MA0778.1/NFKB2_24h1_24h2_4h1_4h2_NT1_NT2
BP	chr8	11422045	rs1042701:11422045:G:A	chr8	11422038	11422048	MA0105.2/NFKB1_24h1_24h2_4h1_4h2_NT1_NT2
BP	chr8	11422045	rs1042701:11422045:G:A	chr8	11422038	11422048	MA0105.3/NFKB1_24h1_24h2_4h1_4h2_NT1_NT2
BP	chr8	11422045	rs1042701:11422045:G:A	chr8	11422039	11422048	MA0105.1/NFKB1_24h1_24h2_4h1_4h2_NT1_NT2
BP	chr8	11422045	rs1042701:11422045:G:A	chr8	11422041	11422054	MA0146.1/Zfx_24h1_24h2_4h1_4h2_NT1_NT2
BP	chr8	11422045	rs1042701:11422045:G:A	chr8	11422041	11422054	MA0146.2/Zfx_24h1_24h2_4h1_4h2_NT1_NT2
BP	chr8	11422442	rs7822958:11422442:C:A	chr8	11422441	11422454	MA0737.1/GLIS3_24h1
CAD	chr8	22048490	rs56408342:22048490:G:A	chr8	22048487	22048498	MA0734.1/GLI2_4h2
CAD	chr8	22049341	rs73225858:22049341:C:T	chr8	22049331	22049346	MA1126.1/FOS::JUN(var.2)_NT2
CAD	chr8	22049341	rs73225858:22049341:C:T	chr8	22049334	22049347	MA0638.1/CREB3_NT2
CAD	chr8	22049341	rs73225858:22049341:C:T	chr8	22049335	22049346	MA0018.3/CREB1_NT2
CAD	chr8	22049341	rs73225858:22049341:C:T	chr8	22049335	22049346	MA1133.1/JUN::JUNB(var.2)_NT2
CAD	chr8	22049341	rs73225858:22049341:C:T	chr8	22049336	22049343	MA0604.1/Atf1_NT2
CAD	chr8	22049341	rs73225858:22049341:C:T	chr8	22049336	22049345	MA1143.1/FOSL1::JUND(var.2)_NT2
CAD	chr8	22049341	rs73225858:22049341:C:T	chr8	22049337	22049344	MA0018.2/CREB1_NT2
CAD	chr8	22055813	rs73225867:22055813:G:T	chr8	22055800	22055814	MA0516.1/SP2_4h1_NT2
CAD	chr8	22055813	rs73225867:22055813:G:T	chr8	22055803	22055816	MA0146.1/Zfx_4h1_NT2
CAD	chr8	22055813	rs73225867:22055813:G:T	chr8	22055803	22055816	MA0146.2/Zfx_4h1_NT2
CAD	chr8	22055813	rs73225867:22055813:G:T	chr8	22055809	22055822	MA0146.1/Zfx_NT2
CAD	chr8	22055813	rs73225867:22055813:G:T	chr8	22055809	22055822	MA0146.2/Zfx_NT2
BP	chr8	25901579	rs1466562:25901579:A:G	chr8	25901565	25901581	MA1114.1/PBX3_24h1
BP	chr8	25901579	rs1466562:25901579:A:G	chr8	25901567	25901581	MA0150.2/Nfe2l2_24h1
BP	chr8	25901579	rs1466562:25901579:A:G	chr8	25901569	25901580	MA1134.1/FOS::JUNB_24h1
BP	chr8	25901579	rs1466562:25901579:A:G	chr8	25901569	25901581	MA1128.1/FOSL1::JUN_24h1
BP	chr8	25901579	rs1466562:25901579:A:G	chr8	25901569	25901581	MA1137.1/FOSL1::JUNB_24h1
BP	chr8	25901579	rs1466562:25901579:A:G	chr8	25901569	25901581	MA1141.1/FOS::JUND_24h1
BP	chr8	25901579	rs1466562:25901579:A:G	chr8	25901570	25901580	MA0476.1/FOS_24h1
BP	chr8	25901579	rs1466562:25901579:A:G	chr8	25901570	25901580	MA0477.1/FOSL1_24h1
BP	chr8	25901579	rs1466562:25901579:A:G	chr8	25901570	25901580	MA0491.1/JUND_24h1
BP	chr8	25901579	rs1466562:25901579:A:G	chr8	25901570	25901581	MA1130.1/FOSL2::JUN_24h1
BP	chr8	25901579	rs1466562:25901579:A:G	chr8	25901570	25901583	MA1101.1/BACH2_24h1
BP	chr8	25901579	rs1466562:25901579:A:G	chr8	25901571	25901584	MA0489.1/JUN(var.2)_24h1
BP	chr8	25901579	rs1466562:25901579:A:G	chr8	25901571	25901585	MA0501.1/MAF::NFE2_24h1
BP	chr8	25901579	rs1466562:25901579:A:G	chr8	25901572	25901582	MA0462.1/BATF::JUN_24h1
BP	chr8	25901579	rs1466562:25901579:A:G	chr8	25901579	25901593	MA0508.1/PRDM1_24h1
BP	chr8	25902171	rs11135911:25902171:CG:C	chr8	25902160	25902179	MA0073.1/RREB1_24h1
BP	chr8	25902171	rs11135911:25902171:CG:C	chr8	25902161	25902172	MA0131.2/HINFP_24h1
BP	chr8	25902171	rs11135911:25902171:CG:C	chr8	25902163	25902176	MA0163.1/PLAG1_24h1
BP	chr8	25902171	rs11135911:25902171:CG:C	chr8	25902163	25902178	MA0733.1/EGR4_24h1
BP	chr8	25902171	rs11135911:25902171:CG:C	chr8	25902164	25902178	MA0732.1/EGR3_24h1
BP	chr8	25902171	rs11135911:25902171:CG:C	chr8	25902165	25902178	MA0736.1/GLIS2_24h1
BP	chr8	25902171	rs11135911:25902171:CG:C	chr8	25902165	25902180	MA0733.1/EGR4_24h1
BP	chr8	25902171	rs11135911:25902171:CG:C	chr8	25902166	25902180	MA0732.1/EGR3_24h1
BP	chr8	25902171	rs11135911:25902171:CG:C	chr8	25902167	25902177	MA0470.1/E2F4_24h1
BP	chr8	25902171	rs11135911:25902171:CG:C	chr8	25902167	25902181	MA0697.1/ZIC3_24h1
BP	chr8	25902171	rs11135911:25902171:CG:C	chr8	25902169	25902178	MA0753.1/ZNF740_24h1
BP	chr8	25902171	rs11135911:25902171:CG:C	chr8	25902170	25902179	MA0079.1/SP1_24h1
BP	chr8	25902171	rs11135911:25902171:CG:C	chr8	25902170	25902179	MA0753.1/ZNF740_24h1
BP	chr8	25902171	rs11135911:25902171:CG:C	chr8	25902171	25902180	MA0753.1/ZNF740_24h1
BP	chr8	25902171	rs11135911:25902171:CG:C	chr8	25902171	25902181	MA0741.1/KLF16_24h1
BP	chr8	25902792	rs34475366:25902792:G:GAA	chr8	25902788	25902799	MA1125.1/ZNF384_4h2
BP	chr8	25902792	rs34475366:25902792:G:GAA	chr8	25902789	25902800	MA1125.1/ZNF384_4h2
BP	chr8	25903453	rs1077669:25903453:A:T	chr8	25903448	25903467	MA0088.1/znf143_24h1_24h2_4h1_4h2_NT2
BP	chr8	25903453	rs1077669:25903453:A:T	chr8	25903449	25903463	MA0516.1/SP2_24h1_24h2_4h1_4h2_NT2
BP	chr8	25903453	rs1077669:25903453:A:T	chr8	25903449	25903469	MA0528.1/ZNF263_24h1_24h2_4h1_4h2_NT2
BP	chr8	25903453	rs1077669:25903453:A:T	chr8	25903450	25903470	MA0528.1/ZNF263_24h1_24h2_4h1_4h2_NT2
BP	chr8	25903453	rs1077669:25903453:A:T	chr8	25903452	25903471	MA0073.1/RREB1_24h1_24h2_4h1_4h2_NT2
BP	chr8	25903453	rs1077669:25903453:A:T	chr8	25903453	25903462	MA0079.2/SP1_24h1_24h2_4h1_4h2_NT2
BP	chr8	25903453	rs1077669:25903453:A:T	chr8	25903453	25903463	MA0079.3/SP1_24h1_24h2_4h1_4h2_NT2
BP	chr8	25903453	rs1077669:25903453:A:T	chr8	25903453	25903463	MA0746.1/SP3_24h1_24h2_4h1_4h2_NT2
BP	chr8	25903453	rs1077669:25903453:A:T	chr8	25903453	25903473	MA0528.1/ZNF263_24h1_24h2_4h1_4h2_NT2
CAD	chr8	126478350	rs2980853:126478350:A:C	chr8	126478341	126478358	MA0495.1/MAFF_24h1_4h1
CAD	chr8	126478350	rs2980853:126478350:A:C	chr8	126478342	126478356	MA0496.1/MAFK_24h1_4h1
CAD	chr8	126478350	rs2980853:126478350:A:C	chr8	126478345	126478356	MA0117.2/Mafb_24h1
CAD	chr8	126478350	rs2980853:126478350:A:C	chr8	126478346	126478361	MA0683.1/POU4F2_24h1
CAD	chr8	126478350	rs2980853:126478350:A:C	chr8	126478346	126478361	MA0791.1/POU4F3_24h1
CAD	chr8	126478350	rs2980853:126478350:A:C	chr8	126478348	126478361	MA0790.1/POU4F1_24h1
CAD	chr8	126478745	rs2001844:126478745:A:G	chr8	126478734	126478748	MA0768.1/LEF1_NT1
CAD	chr8	126478745	rs2001844:126478745:A:G	chr8	126478744	126478758	MA0486.1/HSF1_NT1
CAD	chr8	126478745	rs2001844:126478745:A:G	chr8	126478745	126478757	MA0486.2/HSF1_NT1
CAD	chr8	126478745	rs2001844:126478745:A:G	chr8	126478745	126478757	MA0770.1/HSF2_NT1
CAD	chr8	126478745	rs2001844:126478745:A:G	chr8	126478745	126478757	MA0771.1/HSF4_NT1
CAD	chr8	126479506	rs35200265:126479506:CT:C	chr8	126479505	126479516	MA1125.1/ZNF384_24h1_4h2_NT2
CAD	chr8	126479506	rs35200265:126479506:CT:C	chr8	126479506	126479517	MA1125.1/ZNF384_24h1_4h1_4h2_NT2
CAD	chr9	22103341	rs1537373:22103341:T:G	chr9	22103340	22103350	MA1110.1/NR1H4_NT2
BP	chr9	123690957	rs3761849:123690957:C:T	chr9	123690946	123690959	MA0162.2/EGR1_4h2
BP	chr9	123691141	rs7028641:123691141:G:C	chr9	123691128	123691148	MA0138.2/REST_4h1
BP	chr9	123691469	rs1930786:123691469:C:G	chr9	123691463	123691473	MA0506.1/NRF1_4h1_4h2_NT1_NT2
BP	chr9	123691469	rs1930786:123691469:C:G	chr9	123691467	123691480	MA0145.1/Tcfcp2l1_4h1_4h2_NT1_NT2
BP	chr9	123691469	rs1930786:123691469:C:G	chr9	123691467	123691480	MA0145.2/Tcfcp2l1_4h1_4h2_NT1_NT2
BP	chr9	123691469	rs1930786:123691469:C:G	chr9	123691469	123691479	MA0076.2/ELK4_4h1_4h2_NT1_NT2
BP	chr9	123694228	rs201993692:123694228:ATT:AT	chr9	123694225	123694236	MA0041.1/Foxd3_24h1_24h2_4h1_4h2_NT2
BP	chr9	123694228	rs201993692:123694228:ATT:AT	chr9	123694227	123694238	MA1125.1/ZNF384_24h1_24h2_4h1_4h2_NT1_NT2
BP	chr9	123694228	rs201993692:123694228:ATT:AT	chr9	123694228	123694239	MA1125.1/ZNF384_24h1_24h2_4h1_4h2_NT1_NT2
CAD	chr9	124413191	rs10818577:124413191:G:C	chr9	124413188	124413196	MA0136.1/ELF5_24h1
CAD	chr9	124415022	rs10818580:124415022:G:A	chr9	124415013	124415026	MA0119.1/NFIC::TLX1_24h1_4h2
CAD	chr9	124415022	rs10818580:124415022:G:A	chr9	124415014	124415027	MA0119.1/NFIC::TLX1_24h1_4h2
CAD	chr9	124415022	rs10818580:124415022:G:A	chr9	124415018	124415029	MA0047.2/Foxa2_24h1_4h2
CAD	chr9	124415022	rs10818580:124415022:G:A	chr9	124415019	124415029	MA0148.1/FOXA1_24h1_4h2
CAD	chr9	124415022	rs10818580:124415022:G:A	chr9	124415019	124415029	MA0148.2/FOXA1_24h1_4h2
CAD	chr9	124415022	rs10818580:124415022:G:A	chr9	124415020	124415028	MA0671.1/NFIX_24h1_4h2
CAD	chr9	124415022	rs10818580:124415022:G:A	chr9	124415020	124415029	MA0670.1/NFIA_24h1_4h2
CAD	chr9	124415022	rs10818580:124415022:G:A	chr9	124415021	124415029	MA0739.1/Hic1_24h1_4h2
BP	chr9	125703274	rs2487387:125703274:A:G	chr9	125703269	125703283	MA0516.1/SP2_4h1_NT1
BP	chr9	125703274	rs2487387:125703274:A:G	chr9	125703270	125703283	MA0162.2/EGR1_4h1_NT1
BP	chr9	125703274	rs2487387:125703274:A:G	chr9	125703271	125703286	MA0733.1/EGR4_24h1_4h1_NT1
BP	chr9	125703274	rs2487387:125703274:A:G	chr9	125703272	125703283	MA0747.1/SP8_4h1_NT1_NT2
BP	chr9	125703274	rs2487387:125703274:A:G	chr9	125703272	125703284	MA1107.1/KLF9_4h1_NT1
BP	chr9	125703274	rs2487387:125703274:A:G	chr9	125703273	125703282	MA0079.2/SP1_24h1_4h1
BP	chr9	125703274	rs2487387:125703274:A:G	chr9	125703273	125703283	MA0079.3/SP1_24h1_4h1_NT1
BP	chr9	125703274	rs2487387:125703274:A:G	chr9	125703273	125703283	MA0741.1/KLF16_24h1_4h1_NT1
BP	chr9	125703274	rs2487387:125703274:A:G	chr9	125703273	125703283	MA0746.1/SP3_24h1_4h1_NT1
BP	chr9	125703274	rs2487387:125703274:A:G	chr9	125703273	125703287	MA0504.1/NR2C2_24h1_4h1
BP	chr9	125703274	rs2487387:125703274:A:G	chr9	125703273	125703293	MA0528.1/ZNF263_24h1_4h1
BP	chr9	125703274	rs2487387:125703274:A:G	chr9	125703274	125703283	MA0039.2/Klf4_24h1_4h1_NT1
BP	chr9	125703274	rs2487387:125703274:A:G	chr9	125703274	125703283	MA0599.1/KLF5_24h1_4h1
BP	chr9	125703274	rs2487387:125703274:A:G	chr9	125703274	125703293	MA0014.1/Pax5_24h1_4h1
CAD	chr10	30316072	rs3739998:30316072:C:G	chr10	30316067	30316076	MA0101.1/REL_4h2
CAD	chr10	30316072	rs3739998:30316072:C:G	chr10	30316067	30316076	MA0107.1/RELA_4h2
CAD	chr10	30316072	rs3739998:30316072:C:G	chr10	30316067	30316077	MA0105.3/NFKB1_4h2
BP	chr10	64564892	rs2236295:64564892:G:T	chr10	64564883	64564895	MA1100.1/ASCL1_24h1_24h2_4h1_4h2_NT1_NT2
BP	chr10	64564892	rs2236295:64564892:G:T	chr10	64564885	64564894	MA0079.2/SP1_24h1_24h2_4h1_4h2_NT1_NT2
BP	chr10	64564892	rs2236295:64564892:G:T	chr10	64564885	64564900	MA0733.1/EGR4_24h1_24h2_4h1_4h2_NT1_NT2
BP	chr10	64564892	rs2236295:64564892:G:T	chr10	64564886	64564899	MA0162.3/EGR1_24h1_24h2_4h1_4h2_NT1_NT2
BP	chr10	64564892	rs2236295:64564892:G:T	chr10	64564886	64564900	MA0732.1/EGR3_24h1_24h2_4h1_4h2_NT1_NT2
BP	chr10	64564892	rs2236295:64564892:G:T	chr10	64564886	64564901	MA0735.1/GLIS1_24h1_24h2_4h1_4h2_NT1_NT2
BP	chr10	64564892	rs2236295:64564892:G:T	chr10	64564887	64564901	MA0472.1/EGR2_24h1_24h2_4h1_4h2_NT1_NT2
BP	chr10	64564892	rs2236295:64564892:G:T	chr10	64564888	64564898	MA0162.1/Egr1_24h1_24h2_4h1_4h2_NT1_NT2
BP	chr10	64564892	rs2236295:64564892:G:T	chr10	64564888	64564898	MA0472.2/EGR2_24h1_24h2_4h1_4h2_NT1_NT2
BP	chr10	64564892	rs2236295:64564892:G:T	chr10	64564888	64564901	MA0162.2/EGR1_24h1_24h2_4h1_4h2_NT1_NT2
BP	chr10	64564934	rs10995311:64564934:C:G	chr10	64564930	64564941	MA0524.2/TFAP2C_24h1_4h1_4h2_NT1_NT2
BP	chr10	64564934	rs10995311:64564934:C:G	chr10	64564930	64564941	MA0810.1/TFAP2A(var.2)_24h1_4h1_4h2_NT1_NT2
BP	chr10	64564934	rs10995311:64564934:C:G	chr10	64564930	64564941	MA0811.1/TFAP2B_24h1_4h1_4h2_NT1_NT2
BP	chr10	64564934	rs10995311:64564934:C:G	chr10	64564930	64564944	MA0003.2/TFAP2A_4h1_4h2_NT1_NT2
BP	chr10	64564934	rs10995311:64564934:C:G	chr10	64564931	64564939	MA0003.1/TFAP2A_24h1_4h1_4h2_NT1_NT2
BP	chr10	64564934	rs10995311:64564934:C:G	chr10	64564931	64564941	MA0003.3/TFAP2A_24h1_4h1_4h2_NT1_NT2
BP	chr10	64564934	rs10995311:64564934:C:G	chr10	64564931	64564943	MA0750.2/ZBTB7A_4h2_NT2
BP	chr10	64564934	rs10995311:64564934:C:G	chr10	64564932	64564940	MA0003.1/TFAP2A_24h1_4h1_4h2_NT1_NT2
BP	chr10	75936611	rs10824095:75936611:C:T	chr10	75936606	75936625	MA0014.1/Pax5_24h1_24h2_4h1_NT2
BP	chr10	75936611	rs10824095:75936611:C:T	chr10	75936610	75936628	MA0014.2/PAX5_24h1_24h2_4h1_4h2_NT1_NT2
BP	chr10	75936611	rs10824095:75936611:C:T	chr10	75936611	75936630	MA0014.1/Pax5_24h1_24h2_4h1_NT1_NT2
BP	chr10	75984006	rs10824119:75984006:C:G	chr10	75984001	75984013	MA0833.1/ATF4_24h2
CAD	chr10	91011458	rs1332328:91011458:C:T	chr10	91011448	91011462	MA0472.1/EGR2_NT1
CAD	chr10	91011458	rs1332328:91011458:C:T	chr10	91011449	91011464	MA0733.1/EGR4_NT1
CAD	chr10	91011458	rs1332328:91011458:C:T	chr10	91011456	91011468	MA1100.1/ASCL1_NT1
BP	chr10	105677897	rs4387287:105677897:A:C	chr10	105677886	105677903	MA0112.1/ESR1_24h2
BP	chr11	833262	rs61876748:833262:T:G	chr11	833246	833265	MA0073.1/RREB1_24h1_24h2_NT1_NT2
BP	chr11	833262	rs61876748:833262:T:G	chr11	833261	833281	MA0528.1/ZNF263_24h1_24h2_NT1_NT2
BP	chr11	833262	rs61876748:833262:T:G	chr11	833262	833281	MA0014.1/Pax5_24h1_24h2_NT1_NT2
BP	chr11	10161442	rs17292774:10161442:G:A	chr11	10161435	10161451	MA0883.1/Dmbx1_24h1_NT1_NT2
BP	chr11	10161442	rs17292774:10161442:G:A	chr11	10161437	10161447	MA0467.1/Crx_24h1_NT1_NT2
BP	chr11	10161442	rs17292774:10161442:G:A	chr11	10161439	10161448	MA0648.1/GSC_24h1_NT1_NT2
BP	chr11	10161442	rs17292774:10161442:G:A	chr11	10161439	10161448	MA0891.1/GSC2_24h1_NT1_NT2
BP	chr11	10161442	rs17292774:10161442:G:A	chr11	10161440	10161447	MA0711.1/OTX1_24h1_NT1_NT2
BP	chr11	10161442	rs17292774:10161442:G:A	chr11	10161440	10161447	MA0712.1/OTX2_24h1_NT1_NT2
BP	chr11	10161442	rs17292774:10161442:G:A	chr11	10161440	10161448	MA0714.1/PITX3_24h1_NT1_NT2
BP	chr11	10161442	rs17292774:10161442:G:A	chr11	10161442	10161455	MA0080.4/SPI1_24h1_NT1_NT2
BP	chr11	10315464	11:10315464:T:TCCCCGACGCCCGG	chr11	10315457	10315472	MA0735.1/GLIS1_4h1
BP	chr11	10315464	11:10315464:T:TCCCCGACGCCCGG	chr11	10315458	10315468	MA0079.3/SP1_4h1
BP	chr11	10315464	11:10315464:T:TCCCCGACGCCCGG	chr11	10315458	10315472	MA0516.1/SP2_4h1
BP	chr11	10315464	11:10315464:T:TCCCCGACGCCCGG	chr11	10315459	10315478	MA0088.1/znf143_4h1
BP	chr11	10315464	11:10315464:T:TCCCCGACGCCCGG	chr11	10315460	10315480	MA0528.1/ZNF263_24h1_4h1_4h2
BP	chr11	10315477	rs188768372:10315477:T:G	chr11	10315459	10315478	MA0088.1/znf143_4h1
BP	chr11	10315477	rs188768372:10315477:T:G	chr11	10315460	10315480	MA0528.1/ZNF263_24h1_4h1_4h2
BP	chr11	10347507	rs1450275:10347507:G:T	chr11	10347506	10347525	MA0088.1/znf143_NT2
BP	chr11	13283648	rs79789232:13283648:G:GGTTTT	chr11	13283636	13283655	MA0073.1/RREB1_24h1_4h1_4h2_NT1_NT2
BP	chr11	13283648	rs79789232:13283648:G:GGTTTT	chr11	13283638	13283652	MA0511.1/RUNX2_24h1_4h1_4h2_NT1_NT2
BP	chr11	13283648	rs79789232:13283648:G:GGTTTT	chr11	13283640	13283654	MA1419.1/IRF4_24h1_4h1_4h2_NT1_NT2
BP	chr11	13283648	rs79789232:13283648:G:GGTTTT	chr11	13283641	13283654	MA1420.1/IRF5_24h1_4h1_4h2_NT1_NT2
BP	chr11	13283648	rs79789232:13283648:G:GGTTTT	chr11	13283641	13283655	MA0653.1/IRF9_24h1_4h1_4h2_NT1_NT2
BP	chr11	13283648	rs79789232:13283648:G:GGTTTT	chr11	13283642	13283661	MA0073.1/RREB1_24h1_4h1_4h2_NT1_NT2
BP	chr11	13283648	rs79789232:13283648:G:GGTTTT	chr11	13283643	13283663	MA0050.2/IRF1_24h1_4h1_4h2_NT1_NT2
BP	chr11	13283648	rs79789232:13283648:G:GGTTTT	chr11	13283647	13283658	MA0050.1/IRF1_24h1_4h1_4h2_NT1
BP	chr11	13283648	rs79789232:13283648:G:GGTTTT	chr11	13283648	13283657	MA0514.1/Sox3_24h1_4h1_4h2_NT1_NT2
CAD	chr11	13283648	rs79789232:13283648:G:GGTTTT	chr11	13283636	13283655	MA0073.1/RREB1_24h1_4h1_4h2_NT1_NT2
CAD	chr11	13283648	rs79789232:13283648:G:GGTTTT	chr11	13283638	13283652	MA0511.1/RUNX2_24h1_4h1_4h2_NT1_NT2
CAD	chr11	13283648	rs79789232:13283648:G:GGTTTT	chr11	13283640	13283654	MA1419.1/IRF4_24h1_4h1_4h2_NT1_NT2
CAD	chr11	13283648	rs79789232:13283648:G:GGTTTT	chr11	13283641	13283654	MA1420.1/IRF5_24h1_4h1_4h2_NT1_NT2
CAD	chr11	13283648	rs79789232:13283648:G:GGTTTT	chr11	13283641	13283655	MA0653.1/IRF9_24h1_4h1_4h2_NT1_NT2
CAD	chr11	13283648	rs79789232:13283648:G:GGTTTT	chr11	13283642	13283661	MA0073.1/RREB1_24h1_4h1_4h2_NT1_NT2
CAD	chr11	13283648	rs79789232:13283648:G:GGTTTT	chr11	13283643	13283663	MA0050.2/IRF1_24h1_4h1_4h2_NT1_NT2
CAD	chr11	13283648	rs79789232:13283648:G:GGTTTT	chr11	13283647	13283658	MA0050.1/IRF1_24h1_4h1_4h2_NT1
CAD	chr11	13283648	rs79789232:13283648:G:GGTTTT	chr11	13283648	13283657	MA0514.1/Sox3_24h1_4h1_4h2_NT1_NT2
BP	chr11	13298750	rs2279284:13298750:C:T	chr11	13298746	13298759	MA0463.1/Bcl6_NT1
BP	chr11	13298750	rs2279284:13298750:C:T	chr11	13298750	13298763	MA0145.1/Tcfcp2l1_NT1
BP	chr11	13298750	rs2279284:13298750:C:T	chr11	13298750	13298763	MA0145.2/Tcfcp2l1_NT1
CAD	chr11	13298750	rs2279284:13298750:C:T	chr11	13298746	13298759	MA0463.1/Bcl6_NT1
CAD	chr11	13298750	rs2279284:13298750:C:T	chr11	13298750	13298763	MA0145.1/Tcfcp2l1_NT1
CAD	chr11	13298750	rs2279284:13298750:C:T	chr11	13298750	13298763	MA0145.2/Tcfcp2l1_NT1
BP	chr11	13300252	rs7928655:13300252:C:G	chr11	13300247	13300261	MA0524.1/TFAP2C_4h1
BP	chr11	13300252	rs7928655:13300252:C:G	chr11	13300247	13300265	MA0139.1/CTCF_4h1_4h2
CAD	chr11	13300252	rs7928655:13300252:C:G	chr11	13300247	13300261	MA0524.1/TFAP2C_4h1
CAD	chr11	13300252	rs7928655:13300252:C:G	chr11	13300247	13300265	MA0139.1/CTCF_4h1_4h2
BP	chr11	17408404	rs5213:17408404:C:T	chr11	17408391	17408409	MA0138.1/REST_24h1_24h2_4h1_4h2_NT1_NT2
BP	chr11	17408404	rs5213:17408404:C:T	chr11	17408392	17408405	MA0145.1/Tcfcp2l1_24h1_24h2_4h1_4h2_NT1_NT2
BP	chr11	17408404	rs5213:17408404:C:T	chr11	17408392	17408405	MA0145.2/Tcfcp2l1_24h1_24h2_4h1_4h2_NT1_NT2
BP	chr11	17408404	rs5213:17408404:C:T	chr11	17408392	17408405	MA0146.1/Zfx_24h1_24h2_4h1_4h2_NT1_NT2
BP	chr11	17408404	rs5213:17408404:C:T	chr11	17408392	17408405	MA0146.2/Zfx_24h1_24h2_4h1_4h2_NT1_NT2
BP	chr11	17408404	rs5213:17408404:C:T	chr11	17408394	17408414	MA0138.2/REST_24h1_24h2_4h1_4h2_NT1_NT2
BP	chr11	17408630	rs5215:17408630:C:T	chr11	17408630	17408641	MA0102.1/Cebpa_4h1_4h2_NT1_NT2
BP	chr11	27722298	rs7944119:27722298:G:T	chr11	27722287	27722300	MA0696.1/ZIC1_NT1
BP	chr11	27722298	rs7944119:27722298:G:T	chr11	27722287	27722301	MA0751.1/ZIC4_NT1
BP	chr11	27722298	rs7944119:27722298:G:T	chr11	27722290	27722300	MA0003.3/TFAP2A_NT1
BP	chr11	27722298	rs7944119:27722298:G:T	chr11	27722290	27722300	MA0812.1/TFAP2B(var.2)_NT1
BP	chr11	27722298	rs7944119:27722298:G:T	chr11	27722290	27722300	MA0814.1/TFAP2C(var.2)_NT1
BP	chr11	27722298	rs7944119:27722298:G:T	chr11	27722291	27722299	MA0003.1/TFAP2A_NT1
BP	chr11	27722298	rs7944119:27722298:G:T	chr11	27722298	27722313	MA0735.1/GLIS1_NT1
BP	chr11	45231811	rs2863168:45231811:C:G	chr11	45231800	45231820	MA0528.1/ZNF263_24h1_24h2_4h1_NT1
BP	chr11	45231811	rs2863168:45231811:C:G	chr11	45231804	45231823	MA0073.1/RREB1_24h1_24h2_NT1
BP	chr11	45231811	rs2863168:45231811:C:G	chr11	45231811	45231830	MA0014.1/Pax5_24h1_24h2_4h1_NT1
BP	chr11	47416746	rs1377416:47416746:C:T	chr11	47416735	47416747	MA0485.1/Hoxc9_24h1_24h2_4h1_4h2_NT1_NT2
BP	chr11	47416746	rs1377416:47416746:C:T	chr11	47416745	47416758	MA0737.1/GLIS3_24h1_24h2_4h1_4h2_NT1_NT2
BP	chr11	47429904	rs7947450:47429904:G:A	chr11	47429898	47429910	MA1107.1/KLF9_24h1_NT2
BP	chr11	47430599	rs11039225:47430599:G:A	chr11	47430589	47430603	MA0524.1/TFAP2C_4h1_4h2_NT1_NT2
BP	chr11	47587452	rs11537751:47587452:C:T	chr11	47587449	47587461	MA0499.1/Myod1_NT1
BP	chr11	47587452	rs11537751:47587452:C:T	chr11	47587450	47587462	MA1100.1/ASCL1_NT1
BP	chr11	47587452	rs11537751:47587452:C:T	chr11	47587450	47587463	MA0832.1/Tcf21_NT1
BP	chr11	47587452	rs11537751:47587452:C:T	chr11	47587450	47587468	MA0138.1/REST_NT1
BP	chr11	47587452	rs11537751:47587452:C:T	chr11	47587451	47587461	MA0522.1/Tcf3_NT1
BP	chr11	47587452	rs11537751:47587452:C:T	chr11	47587451	47587463	MA1100.1/ASCL1_NT1
BP	chr11	47587452	rs11537751:47587452:C:T	chr11	47587451	47587463	MA1109.1/NEUROD1_NT1
BP	chr11	47587452	rs11537751:47587452:C:T	chr11	47587452	47587461	MA0048.2/NHLH1_NT1
BP	chr11	47587452	rs11537751:47587452:C:T	chr11	47587452	47587461	MA0665.1/MSC_NT1
BP	chr11	47587452	rs11537751:47587452:C:T	chr11	47587452	47587461	MA0816.1/Ascl2_NT1
BP	chr11	47587452	rs11537751:47587452:C:T	chr11	47587452	47587462	MA0500.1/Myog_NT1
BP	chr11	47587452	rs11537751:47587452:C:T	chr11	47587452	47587462	MA0521.1/Tcf12_NT1
BP	chr11	47891583	rs11604324:47891583:T:C	chr11	47891570	47891584	MA0052.2/MEF2A_NT2
BP	chr11	47891583	rs11604324:47891583:T:C	chr11	47891571	47891585	MA0497.1/MEF2C_NT2
BP	chr11	65431360	rs7101916:65431360:C:T	chr11	65431349	65431362	MA0146.1/Zfx_24h1_24h2_4h1_4h2_NT2
BP	chr11	65431360	rs7101916:65431360:C:T	chr11	65431349	65431362	MA0146.2/Zfx_24h1_24h2_4h1_4h2_NT2
BP	chr11	69079707	rs67330701:69079707:C:T	chr11	69079705	69079716	MA0734.1/GLI2_24h1_24h2_4h1_4h2_NT1
CAD	chr11	75275301	rs615896:75275301:T:C	chr11	75275293	75275304	MA0048.1/NHLH1_NT2
CAD	chr11	75276467	rs653724:75276467:G:A	chr11	75276456	75276470	MA0258.2/ESR2_NT2
CAD	chr11	75276467	rs653724:75276467:G:A	chr11	75276467	75276476	MA0599.1/KLF5_24h2_NT2
CAD	chr11	75276467	rs653724:75276467:G:A	chr11	75276467	75276477	MA0079.3/SP1_24h2_NT2
CAD	chr11	75276467	rs653724:75276467:G:A	chr11	75276467	75276481	MA0516.1/SP2_24h2_NT2
BP	chr11	76156973	rs61894507:76156973:G:A	chr11	76156959	76156978	MA0088.1/znf143_24h1_24h2_4h1_4h2_NT1
BP	chr11	76156973	rs61894507:76156973:G:A	chr11	76156960	76156975	MA0088.2/ZNF143_24h1_24h2_4h1_4h2_NT1
BP	chr11	76156973	rs61894507:76156973:G:A	chr11	76156961	76156981	MA0528.1/ZNF263_24h1_24h2_4h1_4h2_NT1_NT2
BP	chr11	76156973	rs61894507:76156973:G:A	chr11	76156962	76156978	MA0752.1/ZNF410_24h1_24h2_4h1_4h2_NT1
BP	chr11	76156973	rs61894507:76156973:G:A	chr11	76156968	76156987	MA0088.1/znf143_24h1_4h1_4h2_NT1
BP	chr11	76156973	rs61894507:76156973:G:A	chr11	76156970	76156990	MA0528.1/ZNF263_24h1_4h1_4h2_NT1
BP	chr11	89224453	rs2289125:89224453:A:C	chr11	89224441	89224459	MA0014.2/PAX5_4h1_NT2
BP	chr11	89224718	rs2289123:89224718:G:T	chr11	89224702	89224721	MA0014.1/Pax5_24h1_24h2_4h1_4h2_NT1
BP	chr11	89224718	rs2289123:89224718:G:T	chr11	89224712	89224722	MA0506.1/NRF1_24h1_24h2_4h1_4h2_NT1_NT2
BP	chr12	94853495	rs73372223:94853495:G:A	chr12	94853484	94853498	MA0697.1/ZIC3_24h1_24h2_4h1_4h2_NT1_NT2
BP	chr12	94853495	rs73372223:94853495:G:A	chr12	94853484	94853498	MA0751.1/ZIC4_24h1_24h2_4h1_4h2_NT1_NT2
BP	chr12	94853495	rs73372223:94853495:G:A	chr12	94853485	94853498	MA0696.1/ZIC1_24h1_24h2_4h1_4h2_NT1_NT2
BP	chr12	94853495	rs73372223:94853495:G:A	chr12	94853489	94853499	MA0039.3/KLF4_24h1_24h2_4h1_4h2_NT1
BP	chr12	111884608	rs3184504:111884608:T:C	chr12	111884608	111884621	MA0863.1/MTF1_24h2_NT2
CAD	chr12	111884608	rs3184504:111884608:T:C	chr12	111884608	111884621	MA0863.1/MTF1_24h2_NT2
BP	chr12	123590165	rs1617156:123590165:T:C	chr12	123590159	123590168	MA0895.1/HMBOX1_24h1_4h1_4h2_NT1_NT2
BP	chr12	123590165	rs1617156:123590165:T:C	chr12	123590160	123590174	MA0510.1/RFX5_24h2_4h1_4h2_NT1_NT2
BP	chr12	123626982	rs1106240:123626982:C:T	chr12	123626974	123626992	MA0139.1/CTCF_4h2_NT2
BP	chr12	123626982	rs1106240:123626982:C:T	chr12	123626976	123626985	MA0100.3/MYB_4h2_NT1_NT2
BP	chr12	123626982	rs1106240:123626982:C:T	chr12	123626982	123626992	MA0748.1/YY2_NT2
CAD	chr12	124458002	rs12823740:124458002:C:A	chr12	124457988	124458008	MA0528.1/ZNF263_24h1_24h2_4h2_NT2
CAD	chr12	124458002	rs12823740:124458002:C:A	chr12	124458002	124458016	MA0481.1/FOXP1_24h2_4h1_4h2_NT1_NT2
CAD	chr12	124468572	rs7978610:124468572:G:C	chr12	124468569	124468579	MA0522.1/Tcf3_4h2
CAD	chr12	124468572	rs7978610:124468572:G:C	chr12	124468570	124468579	MA0665.1/MSC_4h2
CAD	chr12	124468572	rs7978610:124468572:G:C	chr12	124468570	124468579	MA0667.1/MYF6_4h2
CAD	chr12	124475156	rs7307277:124475156:A:G	chr12	124475150	124475164	MA1105.1/GRHL2_NT1_NT2
CAD	chr12	124475156	rs7307277:124475156:A:G	chr12	124475152	124475163	MA0647.1/GRHL1_NT1
CAD	chr12	124480866	rs56041971:124480866:G:A	chr12	124480861	124480871	MA0150.1/NFE2L2_4h2
CAD	chr13	33160705	rs7994229:33160705:C:A	chr13	33160696	33160709	MA0162.2/EGR1_24h1_24h2_4h1_4h2_NT1_NT2
CAD	chr13	33161459	rs9591145:33161459:G:T	chr13	33161450	33161464	MA0080.3/Spi1_24h2
CAD	chr13	33161459	rs9591145:33161459:G:T	chr13	33161451	33161467	MA0159.1/RARA::RXRA_24h2
CAD	chr14	58797953	rs10137475:58797953:G:A	chr14	58797952	58797971	MA0106.1/TP53_24h1_24h2_NT1
CAD	chr14	75468950	rs175039:75468950:G:C	chr14	75468950	75468967	MA0113.1/NR3C1_24h1_NT2
CAD	chr14	75469555	rs175040:75469555:A:G	chr14	75469541	75469558	MA0657.1/KLF13_24h1_4h1_NT2
CAD	chr14	75469555	rs175040:75469555:A:G	chr14	75469543	75469557	MA0742.1/Klf12_24h1_4h1
CAD	chr14	75469555	rs175040:75469555:A:G	chr14	75469543	75469559	MA0685.1/SP4_24h1_4h1
CAD	chr14	75469555	rs175040:75469555:A:G	chr14	75469544	75469557	MA0740.1/KLF14_24h1_4h1_NT1
CAD	chr14	75469555	rs175040:75469555:A:G	chr14	75469547	75469556	MA0039.2/Klf4_24h1_4h1_4h2_NT1
CAD	chr14	75469555	rs175040:75469555:A:G	chr14	75469547	75469556	MA0599.1/KLF5_24h1_4h1_4h2
CAD	chr14	75469555	rs175040:75469555:A:G	chr14	75469547	75469557	MA0493.1/Klf1_24h1_4h1_4h2
CAD	chr14	75535927	rs175499:75535927:G:A	chr14	75535916	75535930	MA0516.1/SP2_4h1_NT1
CAD	chr14	75535927	rs175499:75535927:G:A	chr14	75535926	75535937	MA0048.1/NHLH1_4h1
CAD	chr14	75536369	rs175498:75536369:G:A	chr14	75536359	75536371	MA0813.1/TFAP2B(var.3)_24h1_24h2_4h1_4h2_NT1
CAD	chr14	75555636	rs10142626:75555636:A:T	chr14	75555630	75555637	MA0156.1/FEV_4h1
CAD	chr14	75555636	rs10142626:75555636:A:T	chr14	75555630	75555638	MA0136.1/ELF5_4h1
CAD	chr14	75555636	rs10142626:75555636:A:T	chr14	75555631	75555637	MA0080.2/SPI1_4h1
CAD	chr14	75591071	rs175448:75591071:G:A	chr14	75591061	75591074	MA0017.1/NR2F1_4h1_4h2_NT1_NT2
CAD	chr14	75591071	rs175448:75591071:G:A	chr14	75591061	75591074	MA0512.2/Rxra_4h1_4h2_NT1_NT2
CAD	chr14	75591071	rs175448:75591071:G:A	chr14	75591061	75591074	MA0855.1/RXRB_4h1_4h2_NT1_NT2
CAD	chr14	75591071	rs175448:75591071:G:A	chr14	75591061	75591074	MA0856.1/RXRG_4h1_4h2_NT1_NT2
CAD	chr14	75593902	rs12889309:75593902:C:T	chr14	75593895	75593914	MA0073.1/RREB1_24h1_4h1_4h2_NT1_NT2
CAD	chr14	75593902	rs12889309:75593902:C:T	chr14	75593896	75593911	MA0733.1/EGR4_4h1_4h2_NT2
CAD	chr14	75593902	rs12889309:75593902:C:T	chr14	75593902	75593912	MA0741.1/KLF16_4h1_4h2
CAD	chr14	75593902	rs12889309:75593902:C:T	chr14	75593902	75593913	MA0147.3/MYC_4h1_4h2
CAD	chr14	75593902	rs12889309:75593902:C:T	chr14	75593902	75593913	MA0821.1/HES5_24h1_4h1_4h2
CAD	chr14	75593902	rs12889309:75593902:C:T	chr14	75593902	75593914	MA1108.1/MXI1_24h1_4h1_4h2
BP	chr14	100225144	rs1475130:100225144:T:C	chr14	100225144	100225156	MA1121.1/TEAD2_24h1_4h1_NT2
CAD	chr15	67442596	rs17293632:67442596:C:T	chr15	67442584	67442597	MA0489.1/JUN(var.2)_4h2_NT1
CAD	chr15	67442596	rs17293632:67442596:C:T	chr15	67442587	67442597	MA0478.1/FOSL2_4h1_NT1
CAD	chr15	67442596	rs17293632:67442596:C:T	chr15	67442587	67442597	MA0490.1/JUNB_4h1_NT1
CAD	chr15	67442596	rs17293632:67442596:C:T	chr15	67442587	67442598	MA1130.1/FOSL2::JUN_4h2_NT1
CAD	chr15	67442596	rs17293632:67442596:C:T	chr15	67442587	67442598	MA1134.1/FOS::JUNB_4h2_NT1
CAD	chr15	67442596	rs17293632:67442596:C:T	chr15	67442587	67442599	MA1128.1/FOSL1::JUN_NT1
CAD	chr15	67442596	rs17293632:67442596:C:T	chr15	67442587	67442599	MA1137.1/FOSL1::JUNB_4h2_NT1
CAD	chr15	67442596	rs17293632:67442596:C:T	chr15	67442587	67442599	MA1141.1/FOS::JUND_NT1
CAD	chr15	67442596	rs17293632:67442596:C:T	chr15	67442588	67442597	MA0099.3/FOS::JUN_4h1_NT1
CAD	chr15	67442596	rs17293632:67442596:C:T	chr15	67442588	67442597	MA1132.1/JUN::JUNB_4h1_4h2_NT1
CAD	chr15	67442596	rs17293632:67442596:C:T	chr15	67442588	67442597	MA1135.1/FOSB::JUNB_4h1_NT1
CAD	chr15	67442596	rs17293632:67442596:C:T	chr15	67442588	67442597	MA1138.1/FOSL2::JUNB_4h1_NT1
CAD	chr15	67442596	rs17293632:67442596:C:T	chr15	67442588	67442597	MA1142.1/FOSL1::JUND_4h1_4h2_NT1
CAD	chr15	67442596	rs17293632:67442596:C:T	chr15	67442588	67442597	MA1144.1/FOSL2::JUND_4h1_NT1
CAD	chr15	67442596	rs17293632:67442596:C:T	chr15	67442588	67442598	MA0476.1/FOS_NT1
CAD	chr15	67442596	rs17293632:67442596:C:T	chr15	67442588	67442598	MA0477.1/FOSL1_NT1
CAD	chr15	67442596	rs17293632:67442596:C:T	chr15	67442588	67442598	MA0491.1/JUND_NT1
CAD	chr15	67442596	rs17293632:67442596:C:T	chr15	67442588	67442598	MA0841.1/NFE2_NT1
CAD	chr15	67442596	rs17293632:67442596:C:T	chr15	67442588	67442599	MA1130.1/FOSL2::JUN_4h2_NT1
CAD	chr15	67442596	rs17293632:67442596:C:T	chr15	67442588	67442599	MA1134.1/FOS::JUNB_4h2_NT1
CAD	chr15	67442596	rs17293632:67442596:C:T	chr15	67442588	67442601	MA1101.1/BACH2_NT1
CAD	chr15	67442596	rs17293632:67442596:C:T	chr15	67442589	67442597	MA0655.1/JDP2_4h1_NT1
CAD	chr15	67442596	rs17293632:67442596:C:T	chr15	67442589	67442598	MA0099.3/FOS::JUN_NT1
CAD	chr15	67442596	rs17293632:67442596:C:T	chr15	67442589	67442598	MA1135.1/FOSB::JUNB_NT1
CAD	chr15	67442596	rs17293632:67442596:C:T	chr15	67442589	67442598	MA1138.1/FOSL2::JUNB_NT1
CAD	chr15	67442596	rs17293632:67442596:C:T	chr15	67442589	67442598	MA1142.1/FOSL1::JUND_4h2_NT1
CAD	chr15	67442596	rs17293632:67442596:C:T	chr15	67442589	67442598	MA1144.1/FOSL2::JUND_NT1
CAD	chr15	67442596	rs17293632:67442596:C:T	chr15	67442589	67442599	MA0478.1/FOSL2_NT1
CAD	chr15	67442596	rs17293632:67442596:C:T	chr15	67442589	67442599	MA0490.1/JUNB_NT1
CAD	chr15	67442596	rs17293632:67442596:C:T	chr15	67442589	67442602	MA0489.1/JUN(var.2)_4h2_NT1
CAD	chr15	67442596	rs17293632:67442596:C:T	chr15	67442590	67442597	MA0099.1/JUN::FOS_4h1_NT1
CAD	chr15	67442596	rs17293632:67442596:C:T	chr15	67442590	67442600	MA0462.1/BATF::JUN_24h2_NT1
CAD	chr15	67442596	rs17293632:67442596:C:T	chr15	67442592	67442607	MA0683.1/POU4F2_NT1
CAD	chr15	67442596	rs17293632:67442596:C:T	chr15	67442592	67442607	MA0791.1/POU4F3_NT1
BP	chr15	75166335	rs12911254:75166335:G:A	chr15	75166324	75166337	MA0162.2/EGR1_4h1
BP	chr15	75166335	rs12911254:75166335:G:A	chr15	75166327	75166337	MA0079.3/SP1_4h1
BP	chr15	75199892	rs11856413:75199892:A:G	chr15	75199883	75199895	MA0813.1/TFAP2B(var.3)_24h1_4h1_NT1
BP	chr15	75199892	rs11856413:75199892:A:G	chr15	75199883	75199895	MA0815.1/TFAP2C(var.3)_24h1_4h1_NT1
BP	chr15	75199892	rs11856413:75199892:A:G	chr15	75199883	75199895	MA0872.1/TFAP2A(var.3)_24h1_4h1_NT1
BP	chr15	75199892	rs11856413:75199892:A:G	chr15	75199884	75199894	MA0154.2/EBF1_24h1_4h1_NT1
BP	chr15	75199892	rs11856413:75199892:A:G	chr15	75199884	75199897	MA0154.3/EBF1_24h1_4h1_NT1
BP	chr15	75199892	rs11856413:75199892:A:G	chr15	75199884	75199898	MA0116.1/Znf423_24h1_4h1_NT1
BP	chr15	75199892	rs11856413:75199892:A:G	chr15	75199885	75199895	MA0154.2/EBF1_24h1_4h1_NT1
BP	chr15	75199892	rs11856413:75199892:A:G	chr15	75199886	75199895	MA0154.1/EBF1_24h1_4h1_NT1
BP	chr15	75199892	rs11856413:75199892:A:G	chr15	75199886	75199896	MA0154.2/EBF1_24h1_4h1_NT1
CAD	chr15	79115120	rs56076311:79115120:A:G	chr15	79115120	79115137	MA0113.1/NR3C1_24h1_4h1_4h2
BP	chr15	79152085	rs75023556:79152085:C:T	chr15	79152085	79152092	MA0674.1/NKX6-1_24h1
BP	chr15	79152085	rs75023556:79152085:C:T	chr15	79152085	79152092	MA0675.1/NKX6-2_24h1
BP	chr15	80987012	rs11632439:80987012:A:G	chr15	80987003	80987017	MA0527.1/ZBTB33_24h2_4h2_NT1_NT2
BP	chr15	83680329	rs17361375:83680329:G:A	chr15	83680320	83680331	MA0524.2/TFAP2C_24h2
BP	chr15	83680329	rs17361375:83680329:G:A	chr15	83680320	83680331	MA0810.1/TFAP2A(var.2)_24h2
BP	chr15	83680329	rs17361375:83680329:G:A	chr15	83680320	83680331	MA0811.1/TFAP2B_24h2
BP	chr15	83875557	rs7495911:83875557:C:A	chr15	83875550	83875562	MA0744.1/SCRT2_NT1
BP	chr15	83875557	rs7495911:83875557:C:A	chr15	83875550	83875564	MA0743.1/SCRT1_NT1_NT2
BP	chr15	83946665	rs55878453:83946665:T:A	chr15	83946652	83946666	MA0508.1/PRDM1_24h1_24h2
BP	chr15	83946665	rs55878453:83946665:T:A	chr15	83946656	83946673	MA0083.2/SRF_24h2
BP	chr15	83946665	rs55878453:83946665:T:A	chr15	83946664	83946681	MA0113.1/NR3C1_24h2
BP	chr15	83946665	rs55878453:83946665:T:A	chr15	83946665	83946679	MA1105.1/GRHL2_24h2
BP	chr15	83954641	rs113720603:83954641:GGGCGTCCT:G	chr15	83954633	83954647	MA0732.1/EGR3_24h1
BP	chr15	91427872	rs35346340:91427872:G:C	chr15	91427863	91427873	MA0103.3/ZEB1_24h1
BP	chr15	91427872	rs35346340:91427872:G:C	chr15	91427864	91427873	MA0522.2/TCF3_24h1
BP	chr15	91427872	rs35346340:91427872:G:C	chr15	91427864	91427873	MA0820.1/FIGLA_24h1
BP	chr15	91427872	rs35346340:91427872:G:C	chr15	91427864	91427873	MA0830.1/TCF4_24h1
BP	chr15	91427872	rs35346340:91427872:G:C	chr15	91427866	91427874	MA0103.2/ZEB1_24h1
BP	chr15	91427872	rs35346340:91427872:G:C	chr15	91427867	91427881	MA0472.1/EGR2_24h1
BP	chr15	91427872	rs35346340:91427872:G:C	chr15	91427868	91427879	MA0747.1/SP8_24h1
BP	chr15	91427872	rs35346340:91427872:G:C	chr15	91427868	91427881	MA0162.2/EGR1_24h1
BP	chr15	91427872	rs35346340:91427872:G:C	chr15	91427870	91427884	MA0504.1/NR2C2_24h1_NT1
BP	chr15	91427872	rs35346340:91427872:G:C	chr15	91427871	91427880	MA0079.2/SP1_24h1_NT1
BP	chr15	91427872	rs35346340:91427872:G:C	chr15	91427871	91427891	MA0528.1/ZNF263_NT1
CAD	chr15	91428197	rs2071382:91428197:T:C	chr15	91428195	91428215	MA0528.1/ZNF263_NT1
BP	chr15	91428521	rs11330240:91428521:CT:C	chr15	91428516	91428529	MA0145.1/Tcfcp2l1_24h1_NT1_NT2
BP	chr15	91428521	rs11330240:91428521:CT:C	chr15	91428516	91428529	MA0145.2/Tcfcp2l1_24h1_NT1_NT2
BP	chr15	91428955	rs1894400:91428955:C:T	chr15	91428952	91428969	MA0149.1/EWSR1-FLI1_24h2_4h1_4h2
BP	chr15	91428955	rs1894400:91428955:C:T	chr15	91428953	91428967	MA0098.2/Ets1_24h1_24h2_4h1_4h2_NT1
BP	chr15	91428955	rs1894400:91428955:C:T	chr15	91428954	91428964	MA0474.1/Erg_24h2_4h1_4h2
BP	chr15	91428955	rs1894400:91428955:C:T	chr15	91428954	91428964	MA0475.1/FLI1_24h2_4h1_4h2_NT1
BP	chr15	91428955	rs1894400:91428955:C:T	chr15	91428954	91428968	MA0080.3/Spi1_24h2_4h1_4h2
BP	chr15	91428955	rs1894400:91428955:C:T	chr15	91428955	91428975	MA0528.1/ZNF263_24h2_4h2
CAD	chr15	91429042	rs1894401:91429042:G:A	chr15	91429040	91429059	MA0014.1/Pax5_24h1
BP	chr15	91429196	rs34029266:91429196:CCA:C	chr15	91429189	91429206	MA0112.1/ESR1_24h2_4h1_4h2_NT1_NT2
BP	chr15	91429196	rs34029266:91429196:CCA:C	chr15	91429191	91429201	MA0154.2/EBF1_24h2_4h1_4h2_NT1_NT2
BP	chr16	24831727	rs2287783:24831727:C:T	chr16	24831720	24831729	MA0635.1/BARHL2_24h1
BP	chr16	30969485	rs201675920:30969485:T:TG	chr16	30969482	30969493	MA0747.1/SP8_24h1_24h2_NT1
BP	chr16	30969485	rs201675920:30969485:T:TG	chr16	30969483	30969492	MA0079.2/SP1_24h1_24h2_NT1
BP	chr16	30969485	rs201675920:30969485:T:TG	chr16	30969483	30969492	MA0753.1/ZNF740_24h1_24h2_NT1
BP	chr16	30969485	rs201675920:30969485:T:TG	chr16	30969484	30969493	MA0079.1/SP1_24h1_24h2_NT1
BP	chr16	30969485	rs201675920:30969485:T:TG	chr16	30969484	30969493	MA0753.1/ZNF740_24h1_24h2_NT1
BP	chr16	30969485	rs201675920:30969485:T:TG	chr16	30969484	30969495	MA0747.1/SP8_24h1_24h2_NT1
BP	chr16	30969485	rs201675920:30969485:T:TG	chr16	30969485	30969494	MA0753.1/ZNF740_24h1_24h2_NT1
BP	chr16	30969485	rs201675920:30969485:T:TG	chr16	30969485	30969495	MA0741.1/KLF16_24h1_24h2_NT1
BP	chr16	69653696	rs39999:69653696:C:G	chr16	69653689	69653707	MA0138.1/REST_NT1
CAD	chr16	72128299	rs7194397:72128299:C:T	chr16	72128292	72128306	MA0108.1/TBP_24h1_4h1_NT1
CAD	chr16	72128299	rs7194397:72128299:C:T	chr16	72128292	72128306	MA0108.2/TBP_24h1_4h1_NT1
CAD	chr16	72133463	rs10611244:72133463:TCTC:T	chr16	72133462	72133480	MA0139.1/CTCF_24h2_4h1_4h2_NT2
BP	chr16	75340231	rs4888379:75340231:A:T	chr16	75340218	75340234	MA0112.3/ESR1_24h2_NT1
CAD	chr16	75340231	rs4888379:75340231:A:T	chr16	75340218	75340234	MA0112.3/ESR1_24h2_NT1
BP	chr16	75412262	rs4888392:75412262:T:C	chr16	75412258	75412269	MA0155.1/INSM1_24h1_24h2_4h1_4h2_NT1_NT2
CAD	chr16	75412262	rs4888392:75412262:T:C	chr16	75412258	75412269	MA0155.1/INSM1_24h1_24h2_4h1_4h2_NT1_NT2
BP	chr16	75436561	rs7188231:75436561:T:C	chr16	75436555	75436565	MA0610.1/DMRT3_24h1_24h2_4h1_4h2_NT1_NT2
CAD	chr16	75436561	rs7188231:75436561:T:C	chr16	75436555	75436565	MA0610.1/DMRT3_24h1_24h2_4h1_4h2_NT1_NT2
BP	chr16	75467021	rs3743609:75467021:G:C	chr16	75467014	75467024	MA0003.3/TFAP2A_NT1
BP	chr16	75467021	rs3743609:75467021:G:C	chr16	75467014	75467024	MA0812.1/TFAP2B(var.2)_NT1
BP	chr16	75467021	rs3743609:75467021:G:C	chr16	75467014	75467024	MA0814.1/TFAP2C(var.2)_NT1
BP	chr16	75467021	rs3743609:75467021:G:C	chr16	75467014	75467025	MA0524.2/TFAP2C_NT1
BP	chr16	75467021	rs3743609:75467021:G:C	chr16	75467014	75467025	MA0810.1/TFAP2A(var.2)_NT1
BP	chr16	75467021	rs3743609:75467021:G:C	chr16	75467014	75467025	MA0811.1/TFAP2B_NT1
CAD	chr16	75467021	rs3743609:75467021:G:C	chr16	75467014	75467024	MA0003.3/TFAP2A_NT1
CAD	chr16	75467021	rs3743609:75467021:G:C	chr16	75467014	75467024	MA0812.1/TFAP2B(var.2)_NT1
CAD	chr16	75467021	rs3743609:75467021:G:C	chr16	75467014	75467024	MA0814.1/TFAP2C(var.2)_NT1
CAD	chr16	75467021	rs3743609:75467021:G:C	chr16	75467014	75467025	MA0524.2/TFAP2C_NT1
CAD	chr16	75467021	rs3743609:75467021:G:C	chr16	75467014	75467025	MA0810.1/TFAP2A(var.2)_NT1
CAD	chr16	75467021	rs3743609:75467021:G:C	chr16	75467014	75467025	MA0811.1/TFAP2B_NT1
CAD	chr16	81906600	rs7200324:81906600:A:G	chr16	81906590	81906604	MA0516.1/SP2_4h2
CAD	chr16	81907046	rs12102309:81907046:T:C	chr16	81907042	81907059	MA0495.1/MAFF_4h2
CAD	chr16	81907046	rs12102309:81907046:T:C	chr16	81907044	81907055	MA0117.2/Mafb_4h2
CAD	chr16	81907046	rs12102309:81907046:T:C	chr16	81907044	81907056	MA0488.1/JUN_4h2
CAD	chr16	81907046	rs12102309:81907046:T:C	chr16	81907044	81907058	MA0496.1/MAFK_4h2
CAD	chr16	81908304	rs7200626:81908304:C:T	chr16	81908295	81908312	MA0140.1/Tal1::Gata1_24h1_4h1
CAD	chr17	17596751	rs4925102:17596751:G:C	chr17	17596740	17596754	MA0516.1/SP2_NT2
CAD	chr17	17596751	rs4925102:17596751:G:C	chr17	17596740	17596756	MA0159.1/RARA::RXRA_NT2
CAD	chr17	17596751	rs4925102:17596751:G:C	chr17	17596740	17596756	MA0730.1/RARA(var.2)_NT2
CAD	chr17	17596751	rs4925102:17596751:G:C	chr17	17596740	17596757	MA1149.1/RARA::RXRG_NT2
BP	chr17	45013271	rs17608766:45013271:T:C	chr17	45013271	45013284	MA0154.3/EBF1_NT2
CAD	chr17	45013271	rs17608766:45013271:T:C	chr17	45013271	45013284	MA0154.3/EBF1_NT2
BP	chr17	59486732	rs1058004:59486732:C:T	chr17	59486732	59486743	MA0524.2/TFAP2C_4h2
BP	chr17	59486732	rs1058004:59486732:C:T	chr17	59486732	59486743	MA0811.1/TFAP2B_4h2
BP	chr17	59486732	rs1058004:59486732:C:T	chr17	59486732	59486746	MA0003.2/TFAP2A_4h2
BP	chr17	59486799	rs729781:59486799:A:G	chr17	59486788	59486801	MA0772.1/IRF7_4h2
BP	chr20	8626271	rs6108168:8626271:C:A	chr20	8626264	8626278	MA0505.1/Nr5a2_NT2
BP	chr20	8626903	rs1018443:8626903:C:T	chr20	8626896	8626905	MA0062.1/GABPA_24h1_24h2_4h2_NT1_NT2
BP	chr20	8627550	rs6086547:8627550:A:G	chr20	8627537	8627551	MA0511.1/RUNX2_4h1_4h2
BP	chr20	30110850	rs6120609:30110850:A:G	chr20	30110835	30110854	MA0073.1/RREB1_24h1
BP	chr20	30110850	rs6120609:30110850:A:G	chr20	30110844	30110853	MA0079.2/SP1_24h1
BP	chr20	30110850	rs6120609:30110850:A:G	chr20	30110844	30110854	MA0079.3/SP1_24h1
BP	chr20	30110850	rs6120609:30110850:A:G	chr20	30110844	30110854	MA0746.1/SP3_24h1
BP	chr20	30110850	rs6120609:30110850:A:G	chr20	30110845	30110854	MA0039.2/Klf4_24h1
BP	chr20	30110850	rs6120609:30110850:A:G	chr20	30110845	30110854	MA0599.1/KLF5_24h1
BP	chr20	30110850	rs6120609:30110850:A:G	chr20	30110846	30110855	MA0079.2/SP1_24h1
BP	chr20	30110850	rs6120609:30110850:A:G	chr20	30110847	30110856	MA0057.1/MZF1(var.2)_24h1
BP	chr20	30110850	rs6120609:30110850:A:G	chr20	30110847	30110856	MA0753.1/ZNF740_24h1
BP	chr20	30111640	rs6088462:30111640:T:C	chr20	30111628	30111647	MA0066.1/PPARG_4h1_NT2
BP	chr20	30111640	rs6088462:30111640:T:C	chr20	30111632	30111661	MA0068.1/Pax4_4h1_NT1_NT2
BP	chr20	30148099	rs6059984:30148099:C:T	chr20	30148091	30148104	MA0844.1/XBP1_24h1_24h2_4h1_4h2_NT1_NT2
BP	chr20	30148099	rs6059984:30148099:C:T	chr20	30148092	30148106	MA0591.1/Bach1::Mafk_24h1_24h2_4h1_4h2_NT1_NT2
BP	chr20	30148099	rs6059984:30148099:C:T	chr20	30148093	30148107	MA0150.2/Nfe2l2_24h1_24h2_4h1_4h2_NT1_NT2
BP	chr20	30192093	rs11905777:30192093:A:C	chr20	30192080	30192094	MA0486.1/HSF1_24h2
BP	chr20	30192093	rs11905777:30192093:A:C	chr20	30192087	30192101	MA1105.1/GRHL2_24h2
BP	chr20	30192093	rs11905777:30192093:A:C	chr20	30192089	30192100	MA0647.1/GRHL1_24h2
BP	chr20	30193071	rs6060262:30193071:A:C	chr20	30193069	30193081	MA0744.1/SCRT2_24h2_4h1
BP	chr20	30193110	rs6060263:30193110:T:C	chr20	30193103	30193123	MA0050.2/IRF1_24h1_24h2_4h2_NT2
BP	chr20	30193110	rs6060263:30193110:T:C	chr20	30193105	30193119	MA0517.1/STAT1::STAT2_24h2_4h1_4h2_NT2
BP	chr20	30193110	rs6060263:30193110:T:C	chr20	30193106	30193119	MA0137.1/STAT1_4h1_NT2
BP	chr20	30193110	rs6060263:30193110:T:C	chr20	30193106	30193126	MA1418.1/IRF3_24h1_24h2_4h1_4h2_NT2
BP	chr20	30193538	rs15817:30193538:A:G	chr20	30193535	30193544	MA0101.1/REL_24h1_24h2_4h1_4h2
BP	chr20	30193538	rs15817:30193538:A:G	chr20	30193536	30193550	MA0116.1/Znf423_24h2_4h1_4h2
BP	chr20	30193538	rs15817:30193538:A:G	chr20	30193536	30193550	MA0751.1/ZIC4_24h2_4h2
BP	chr20	30193538	rs15817:30193538:A:G	chr20	30193537	30193550	MA0154.3/EBF1_24h2_4h1_4h2
BP	chr20	30193538	rs15817:30193538:A:G	chr20	30193538	30193550	MA0813.1/TFAP2B(var.3)_24h2_4h1_4h2
BP	chr20	30193538	rs15817:30193538:A:G	chr20	30193538	30193550	MA0815.1/TFAP2C(var.3)_24h2_4h1_4h2
BP	chr20	30193538	rs15817:30193538:A:G	chr20	30193538	30193550	MA0872.1/TFAP2A(var.3)_24h2_4h1_4h2
BP	chr20	30195166	rs6088736:30195166:C:G	chr20	30195155	30195172	MA0149.1/EWSR1-FLI1_NT1
BP	chr20	30198480	rs6060296:30198480:T:C	chr20	30198479	30198490	MA0095.2/YY1_4h1
BP	chr20	30200751	rs7361893:30200751:C:T	chr20	30200743	30200752	MA0079.1/SP1_24h2_4h2_NT1
BP	chr20	30200751	rs7361893:30200751:C:T	chr20	30200743	30200753	MA0079.3/SP1_24h2_4h2_NT1
BP	chr20	30200751	rs7361893:30200751:C:T	chr20	30200743	30200753	MA0741.1/KLF16_24h2_4h2_NT1
BP	chr20	30200751	rs7361893:30200751:C:T	chr20	30200743	30200756	MA0162.2/EGR1_24h2_4h2_NT1
BP	chr20	30200751	rs7361893:30200751:C:T	chr20	30200743	30200757	MA0472.1/EGR2_24h2_4h2_NT1
BP	chr20	30200751	rs7361893:30200751:C:T	chr20	30200743	30200757	MA0516.1/SP2_24h2_4h2_NT1
BP	chr20	30200751	rs7361893:30200751:C:T	chr20	30200744	30200753	MA0079.2/SP1_24h2_4h2_NT1
BP	chr20	30200751	rs7361893:30200751:C:T	chr20	30200744	30200758	MA0732.1/EGR3_24h2_4h2_NT1
BP	chr20	30200751	rs7361893:30200751:C:T	chr20	30200744	30200759	MA0733.1/EGR4_24h2_4h2_NT1
BP	chr20	30200751	rs7361893:30200751:C:T	chr20	30200745	30200758	MA0162.3/EGR1_24h2_4h2
BP	chr20	30200751	rs7361893:30200751:C:T	chr20	30200746	30200756	MA0162.1/Egr1_24h2_4h2_NT1
BP	chr20	33544277	rs34174778:33544277:C:G	chr20	33544269	33544289	MA0528.1/ZNF263_4h2
CAD	chr20	33544277	rs34174778:33544277:C:G	chr20	33544269	33544289	MA0528.1/ZNF263_4h2
BP	chr20	33699435	rs6060244:33699435:G:A	chr20	33699422	33699439	MA0140.1/Tal1::Gata1_4h1
BP	chr20	33699435	rs6060244:33699435:G:A	chr20	33699422	33699439	MA0140.2/GATA1::TAL1_4h1
BP	chr20	33699435	rs6060244:33699435:G:A	chr20	33699430	33699440	MA0482.1/Gata4_4h1
BP	chr20	33699435	rs6060244:33699435:G:A	chr20	33699431	33699441	MA0035.2/Gata1_4h1
BP	chr20	33699435	rs6060244:33699435:G:A	chr20	33699431	33699441	MA0035.3/Gata1_4h1
BP	chr20	33699435	rs6060244:33699435:G:A	chr20	33699431	33699444	MA0145.1/Tcfcp2l1_4h1
BP	chr20	33699435	rs6060244:33699435:G:A	chr20	33699431	33699444	MA0145.2/Tcfcp2l1_4h1
CAD	chr20	33699435	rs6060244:33699435:G:A	chr20	33699422	33699439	MA0140.1/Tal1::Gata1_4h1
CAD	chr20	33699435	rs6060244:33699435:G:A	chr20	33699422	33699439	MA0140.2/GATA1::TAL1_4h1
CAD	chr20	33699435	rs6060244:33699435:G:A	chr20	33699430	33699440	MA0482.1/Gata4_4h1
CAD	chr20	33699435	rs6060244:33699435:G:A	chr20	33699431	33699441	MA0035.2/Gata1_4h1
CAD	chr20	33699435	rs6060244:33699435:G:A	chr20	33699431	33699441	MA0035.3/Gata1_4h1
CAD	chr20	33699435	rs6060244:33699435:G:A	chr20	33699431	33699444	MA0145.1/Tcfcp2l1_4h1
CAD	chr20	33699435	rs6060244:33699435:G:A	chr20	33699431	33699444	MA0145.2/Tcfcp2l1_4h1
BP	chr20	33754405	rs8119351:33754405:G:A	chr20	33754400	33754417	MA0149.1/EWSR1-FLI1_24h2
BP	chr20	33754405	rs8119351:33754405:G:A	chr20	33754404	33754421	MA0149.1/EWSR1-FLI1_24h2
CAD	chr20	33754405	rs8119351:33754405:G:A	chr20	33754400	33754417	MA0149.1/EWSR1-FLI1_24h2
CAD	chr20	33754405	rs8119351:33754405:G:A	chr20	33754404	33754421	MA0149.1/EWSR1-FLI1_24h2
BP	chr20	33796192	rs17092456:33796192:G:C	chr20	33796185	33796193	MA0078.1/Sox17_4h1_4h2
CAD	chr20	33796192	rs17092456:33796192:G:C	chr20	33796185	33796193	MA0078.1/Sox17_4h1_4h2
BP	chr21	33823727	rs7276540:33823727:C:T	chr21	33823722	33823732	MA0144.2/STAT3_24h2
BP	chr21	33823727	rs7276540:33823727:C:T	chr21	33823722	33823735	MA0518.1/Stat4_24h2
BP	chr21	33836497	rs2833843:33836497:T:C	chr21	33836489	33836501	MA0744.1/SCRT2_24h1_4h1_4h2
BP	chr21	45079245	rs2051407:45079245:T:C	chr21	45079234	45079246	MA0473.1/ELF1_NT2
CAD	chr22	24798415	rs76182758:24798415:CCTCA:C	chr22	24798410	24798419	MA0595.1/SREBF1_NT2
CAD	chr22	24798415	rs76182758:24798415:CCTCA:C	chr22	24798410	24798419	MA0596.1/SREBF2_NT1_NT2
CAD	chr22	24798637	rs62233992:24798637:G:A	chr22	24798622	24798640	MA0138.1/REST_24h1_24h2_4h1_NT1
CAD	chr22	24802731	rs62233996:24802731:G:A	chr22	24802719	24802736	MA0112.1/ESR1_4h2
CAD	chr22	24803250	rs62233997:24803250:G:A	chr22	24803248	24803267	MA0112.2/ESR1_4h2
CAD	chr22	24803593	rs62233998:24803593:G:C	chr22	24803581	24803594	MA0737.1/GLIS3_4h2
BP	chr22	40742417	rs909669:40742417:C:T	chr22	40742413	40742426	MA1102.1/CTCFL_24h2_4h2
BP	chr22	40742417	rs909669:40742417:C:T	chr22	40742417	40742429	MA0750.2/ZBTB7A_24h2_4h2
BP	chr22	40742831	rs3788577:40742831:A:G	chr22	40742819	40742833	MA0052.2/MEF2A_24h1_4h1_4h2_NT2
BP	chr22	40742831	rs3788577:40742831:A:G	chr22	40742820	40742834	MA0497.1/MEF2C_24h1_24h2_4h1_4h2_NT2
BP	chr22	40742831	rs3788577:40742831:A:G	chr22	40742821	40742832	MA0773.1/MEF2D_24h1_4h1_4h2_NT1_NT2
BP	chr22	40742831	rs3788577:40742831:A:G	chr22	40742831	40742841	MA0039.3/KLF4_24h1_24h2_4h1_4h2
