# Supplementary material for: Integrative analysis of vascular endothelial cell genomic features identifies AIDA as a coronary artery disease candidate gene
Source: Genome Biol. 2019 Jul 8;20:133. doi: 10.1186/s13059-019-1749-5 (PMC6613242; doi:10.1186/s13059-019-1749-5)
Supplement: Supplementary file 11 — Hi-C loops between open chromatin regions and gene promoters in teloHAEC. The regulatory elements were defined using ATACseq data. (XLSX 187 kb) [file 13059_2019_1749_MOESM11_ESM.xlsx]

## Sheet: HiCloops_ATAC_RNAseq
Additional file 11. Hi-C loops between open chromatin regions and gene promoters in teloHAEC. The regulatory elements were defined using ATACseq data. Genomic coordinates are on build hg19. Step-by-step description of the strategy used to identify these combinations of GWAS SNPs, ATACseq peaks and genes, as well as the definition of all headers, are found in Additional files 12-13. Candidate comb…
Phenotype	SNP	ATACseq_peak_hg19	GenePromoter_hg19	Gene	Nb_reads_HiC_NT	Nb_reads_HiC_4h	GTEx_eQTL_Pvalue	GTEx_tissue	mean_log_FPKM_NT	mean_log_FPKM_4h	mean_log_FPKM_24h	RNAseq_LFC_NT_4h	RNAseq_LFC_NT_24h	RNAseq_LFC_4h_24h	RNAseq_FDR	mean_readsATAC_NT	mean_readsATAC_4h	mean_readsATAC_24h	log10FC_wt_4h	log10FC_wt_24h	log10FC_4h_24h	ATACseq_FDR	SentinelSNP_fromGWAS
BP	rs11741255:131811182:G:A	chr5_131810268_131812028	chr5_131591965_131611765	PDLIM4	200	127	1.53e-08	Skin_Sun_Exposed_Lower_leg	1.83776	2.00171	1.80149	0.163955	-0.0362628	-0.200218	3.99e-57	33	465	133.5	1.13691	0.59724	-0.53967	2.37e-47	rs2188962:131770805:C:T
BP	rs11741255:131811182:G:A	chr5_131810268_131812028	chr5_131556388_131564835	P4HA2	59	39	3.26e-16	Thyroid	1.32386	1.3718	1.46482	0.0479414	0.140962	0.0930204	2.04e-19	33	465	133.5	1.13691	0.59724	-0.53967	2.37e-47	rs2188962:131770805:C:T
BP	rs11741255:131811182:G:A	chr5_131810268_131812028	chr5_132071478_132075298	KIF3A	16	12	0.000823209	Skin_Sun_Exposed_Lower_leg	0.902056	0.780938	0.771277	-0.121118	-0.130779	-0.00966026	0.0172752	33	465	133.5	1.13691	0.59724	-0.53967	2.37e-47	rs2188962:131770805:C:T
BP	rs11741255:131811182:G:A	chr5_131810268_131812028	chr5_131627616_131635384	SLC22A4	80	56	4.26e-07	Muscle_Skeletal	0.97024	0.952475	0.933863	-0.0177643	-0.0363762	-0.0186119	0.31299	33	465	133.5	1.13691	0.59724	-0.53967	2.37e-47	rs2188962:131770805:C:T
BP	rs11741255:131811182:G:A	chr5_131810268_131812028	chr5_131702889_131706878	SLC22A5	28	23	3.93e-16	Skin_Sun_Exposed_Lower_leg	0.523948	0.511282	0.494343	-0.0126664	-0.0296051	-0.0169386	0.383538	33	465	133.5	1.13691	0.59724	-0.53967	2.37e-47	rs2188962:131770805:C:T
BP	rs6058197:30194899:A:G	chr20_30194739_30196046	chr20_30325479_30336523	TPX2	62	64	3.83e-05	Skin_Not_Sun_Exposed_Suprapubic	1.68794	1.69443	1.64633	0.00648759	-0.0416059	-0.0480935	3.48e-05	191.5	85	78	-0.34993	-0.3868	-0.03687	3.49e-09	rs6060114:30169673:T:C
BP	rs6088736:30195166:C:G	chr20_30194739_30196046	chr20_30325479_30336523	TPX2	62	64	3.83e-05	Skin_Not_Sun_Exposed_Suprapubic	1.68794	1.69443	1.64633	0.00648759	-0.0416059	-0.0480935	3.48e-05	191.5	85	78	-0.34993	-0.3868	-0.03687	3.49e-09	rs6060114:30169673:T:C
BP	rs12310510:50066244:T:C	chr12_50066044_50068301	chr12_50131336_50138380	TMBIM6	256	172	9.35e-05	Artery_Tibial	2.35954	2.36322	2.29755	0.00368202	-0.061987	-0.065669	8.37e-10	180	277	81.5	0.18636	-0.34123	-0.52759	3e-08	rs7977389:49981722:T:C
BP	rs7954994:50068089:C:T	chr12_50066044_50068301	chr12_50131336_50138380	TMBIM6	256	172	0.000158091	Breast_Mammary_Tissue	2.35954	2.36322	2.29755	0.00368202	-0.061987	-0.065669	8.37e-10	180	277	81.5	0.18636	-0.34123	-0.52759	3e-08	rs7977389:49981722:T:C
BP	rs7954994:50068089:C:T	chr12_50066044_50068301	chr12_49729673_49732299	C1QL4	53	29	0.000772781	Testis	0.331326	0.31105	0.313549	-0.0202767	-0.0177771	0.00249953	0.526945	180	277	81.5	0.18636	-0.34123	-0.52759	3e-08	rs7977389:49981722:T:C
CAD	rs283484:233646505:A:G	chr2_233646104_233647118	chr2_233790728_233794016	NGEF	13	7	0.000875064	Muscle_Skeletal	0.840551	0.740919	0.570255	-0.099632	-0.270296	-0.170664	4.26e-29	28	112.5	108	0.5926	0.57503	-0.01757	1.95e-07	rs13003675:233584109:C:T
BP	rs6478486:123655329:T:C	chr9_123654540_123656317	chr9_123669816_123701629	TRAF1	410	155	5.46e-16	Muscle_Skeletal	0.341411	1.75805	1.56523	1.41664	1.22382	-0.192826	0	113.5	337	208	0.47011	0.26134	-0.20877	6.85e-07	rs1953126:123640500:T:C
BP	rs6478486:123655329:T:C	chr9_123654540_123656317	chr9_123471820_123478686	MEGF9	17	9	2e-05	Adipose_Subcutaneous	0.886852	0.802307	0.651386	-0.0845447	-0.235466	-0.150921	5.56e-35	113.5	337	208	0.47011	0.26134	-0.20877	6.85e-07	rs1953126:123640500:T:C
BP	rs6478486:123655329:T:C	chr9_123654540_123656317	chr9_123628987_123640949	PHF19	101	92	4.13e-05	Esophagus_Muscularis	1.63664	1.65599	1.44222	0.0193532	-0.19442	-0.213773	8.94e-20	113.5	337	208	0.47011	0.26134	-0.20877	6.85e-07	rs1953126:123640500:T:C
BP	rs6478486:123655329:T:C	chr9_123654540_123656317	chr9_123551996_123557448	FBXW2	18	5	1.46e-06	Cells_Transformed_fibroblasts	1.25298	1.17721	1.16026	-0.0757724	-0.0927196	-0.0169472	0.000617767	113.5	337	208	0.47011	0.26134	-0.20877	6.85e-07	rs1953126:123640500:T:C
BP	rs6478486:123655329:T:C	chr9_123654540_123656317	chr9_123603649_123611534	PSMD5	26	24	5.58e-18	Muscle_Skeletal	1.38817	1.28861	1.31195	-0.0995566	-0.0762158	0.0233408	0.10279	113.5	337	208	0.47011	0.26134	-0.20877	6.85e-07	rs1953126:123640500:T:C
CAD	rs34091558:201886769:TA:T	chr1_201885494_201887294	chr1_201950478_201955158	RNPEP	15	23	7.66e-05	Adipose_Subcutaneous	1.66649	1.56307	1.56527	-0.103417	-0.10122	0.0021978	1.25e-09	164.5	180.5	67	0.04008	-0.38629	-0.42637	3.18e-05	rs2820315:201872264:C:T
CAD	rs34091558:201886769:TA:T	chr1_201885494_201887294	chr1_201914145_201916806	LMOD1	34	21	2.43e-15	Adipose_Subcutaneous	0.369171	0.331053	0.32148	-0.0381181	-0.0476914	-0.00957331	0.00135214	164.5	180.5	67	0.04008	-0.38629	-0.42637	3.18e-05	rs2820315:201872264:C:T
CAD	rs34091558:201886769:TA:T	chr1_201885494_201887294	chr1_201850807_201859429	SHISA4	55	37	3.22e-07	Thyroid	1.09731	0.978964	1.01869	-0.118349	-0.0786215	0.0397272	0.212058	164.5	180.5	67	0.04008	-0.38629	-0.42637	3.18e-05	rs2820315:201872264:C:T
CAD	rs34091558:201886769:TA:T	chr1_201885494_201887294	chr1_201793979_201801092	IPO9	9	11	0.000597369	Artery_Tibial	1.213	1.08776	1.13905	-0.125245	-0.0739526	0.0512929	0.491367	164.5	180.5	67	0.04008	-0.38629	-0.42637	3.18e-05	rs2820315:201872264:C:T
BP	rs10050475:77846722:C:G	chr5_77846602_77847346	chr5_77654206_77659099	SCAMP1	24	15	1.34e-06	Whole_Blood	1.05576	1.06145	1.08224	0.00568879	0.0264867	0.0207979	0.000150549	8.5	57	46.5	0.785706	0.698966	-0.08674	4.02e-05	rs10057188:77837789:G:A
BP	rs10050467:77846683:C:T	chr5_77846602_77847346	chr5_77654206_77659099	SCAMP1	24	15	2.77e-06	Whole_Blood	1.05576	1.06145	1.08224	0.00568879	0.0264867	0.0207979	0.000150549	8.5	57	46.5	0.785706	0.698966	-0.08674	4.02e-05	rs10057188:77837789:G:A
CAD	rs17163363:222828704:C:T	chr1_222827855_222828970	chr1_222880562_222888825	AIDA	24	17	1.35e-06	Esophagus_Muscularis	1.03789	1.52989	1.48553	0.491997	0.447631	-0.0443657	5.21e-19	14	77	61.5	0.716	0.61979	-0.09621	0.000134339	rs67180937:222823743:T:G
CAD	rs17163363:222828704:C:T	chr1_222827855_222828970	chr1_222880562_222888825	BROX	24	17	0.000854034	Heart_Atrial_Appendage	1.18192	1.24932	1.20631	0.0673995	0.0243904	-0.0430091	2.27e-08	14	77	61.5	0.716	0.61979	-0.09621	0.000134339	rs67180937:222823743:T:G
CAD	rs17163363:222828704:C:T	chr1_222827855_222828970	chr1_222815909_222821718	MIA3	28	18	1.56e-08	Nerve_Tibial	1.27517	1.21559	1.25593	-0.0595756	-0.0192409	0.0403347	0.715456	14	77	61.5	0.716	0.61979	-0.09621	0.000134339	rs67180937:222823743:T:G
CAD	rs6688581:200639156:G:A	chr1_200638428_200639763	chr1_200705542_200712844	CAMSAP2	19	13	1.91e-09	Skin_Sun_Exposed_Lower_leg	1.1565	1.17481	1.14307	0.0183073	-0.0134286	-0.0317359	0.14824	609	705.5	406	0.06378	-0.17574	-0.23952	0.000315456	rs6700559:200646073:C:T
CAD	rs11588318:200638662:G:A	chr1_200638428_200639763	chr1_200705542_200712844	CAMSAP2	19	13	2.02e-09	Nerve_Tibial	1.1565	1.17481	1.14307	0.0183073	-0.0134286	-0.0317359	0.14824	609	705.5	406	0.06378	-0.17574	-0.23952	0.000315456	rs6700559:200646073:C:T
CAD	rs3806358:200639683:G:T	chr1_200638428_200639763	chr1_200705542_200712844	CAMSAP2	19	13	2.02e-09	Skin_Sun_Exposed_Lower_leg	1.1565	1.17481	1.14307	0.0183073	-0.0134286	-0.0317359	0.14824	609	705.5	406	0.06378	-0.17574	-0.23952	0.000315456	rs6700559:200646073:C:T
CAD	rs6661240:200638847:A:G	chr1_200638428_200639763	chr1_200705542_200712844	CAMSAP2	19	13	2.69e-09	Skin_Sun_Exposed_Lower_leg	1.1565	1.17481	1.14307	0.0183073	-0.0134286	-0.0317359	0.14824	609	705.5	406	0.06378	-0.17574	-0.23952	0.000315456	rs6700559:200646073:C:T
BP	rs58006707:83869063:C:G	chr15_83868831_83869652	chr15_83774750_83784871	TM6SF1	105	92	0.000350761	Artery_Aorta	0.959131	0.816903	1.02452	-0.142228	0.0653921	0.20762	7.01e-23	6	38.5	40	0.751502	0.767682	0.01618	0.000468477	rs2034618:83799632:C:T
BP	rs58006707:83869063:C:G	chr15_83868831_83869652	chr15_83941634_83959957	BNC1	104	93	0.000120874	Heart_Atrial_Appendage	1.014	1.10534	1.05191	0.0913409	0.0379131	-0.0534278	2.04e-14	6	38.5	40	0.751502	0.767682	0.01618	0.000468477	rs2034618:83799632:C:T
BP	rs58006707:83869063:C:G	chr15_83868831_83869652	chr15_83729615_83737691	BTBD1	66	69	1.17e-10	Nerve_Tibial	1.59199	1.53534	1.52047	-0.0566491	-0.0715201	-0.014871	0.00787259	6	38.5	40	0.751502	0.767682	0.01618	0.000468477	rs2034618:83799632:C:T
BP	rs58006707:83869063:C:G	chr15_83868831_83869652	chr15_83678102_83681815	C15orf40	53	41	0.000544916	Brain_Caudate_basal_ganglia	0.960885	0.842167	0.763507	-0.118717	-0.197377	-0.0786602	0.075679	6	38.5	40	0.751502	0.767682	0.01618	0.000468477	rs2034618:83799632:C:T
BP	rs6442101:48130893:C:T	chr3_48129749_48130981	chr3_48281423_48292837	ZNF589	17	12	1.59e-17	Nerve_Tibial	0.614298	0.506094	0.506074	-0.108204	-0.108223	-1.98e-05	1.55e-25	315	337	181.5	0.02923	-0.23843	-0.26766	0.0013826	rs319690:47927484:T:C
BP	rs6442101:48130893:C:T	chr3_48129749_48130981	chr3_48226999_48231376	CDC25A	35	35	7.02e-15	Thyroid	0.863878	0.863446	0.927706	-0.000432464	0.0638276	0.0642601	0.000370881	315	337	181.5	0.02923	-0.23843	-0.26766	0.0013826	rs319690:47927484:T:C
BP	rs6442101:48130893:C:T	chr3_48129749_48130981	chr3_48053530_48062127	MAP4	77	53	1.29e-11	Cells_Transformed_fibroblasts	1.91494	1.92178	1.97128	0.00684366	0.0563363	0.0494927	0.00172872	315	337	181.5	0.02923	-0.23843	-0.26766	0.0013826	rs319690:47927484:T:C
BP	rs7520844:25054223:C:G	chr1_25054007_25054531	chr1_24967431_24978453	SRRM1	289	222	0.000824046	Testis	1.52504	1.49727	1.54976	-0.0277703	0.0247175	0.0524877	0.00912488	30.5	117	46.5	0.57357	0.17838	-0.39519	0.00176667	rs6686889:25030470:C:T
BP	rs10060136:77907628:A:G	chr5_77906553_77907830	chr5_77654206_77659099	SCAMP1	30	25	3.6e-05	Whole_Blood	1.05576	1.06145	1.08224	0.00568879	0.0264867	0.0207979	0.000150549	17.5	51	60.5	0.44883	0.52171	0.07288	0.00198856	rs10057188:77837789:G:A
BP	rs28660517:77907308:T:C	chr5_77906553_77907830	chr5_77654206_77659099	SCAMP1	30	25	5.01e-05	Whole_Blood	1.05576	1.06145	1.08224	0.00568879	0.0264867	0.0207979	0.000150549	17.5	51	60.5	0.44883	0.52171	0.07288	0.00198856	rs10057188:77837789:G:A
BP	rs6031431:42795152:A:G	chr20_42794017_42795715	chr20_42814576_42817998	JPH2	22	11	1.22e-11	Cells_Transformed_fibroblasts	0.341505	0.344694	0.349513	0.00318883	0.00800857	0.00481975	0.611435	98	208.5	176	0.32554	0.25233	-0.07321	0.00223023	rs6031435:42797358:A:G
BP	rs9425291:172312769:G:A	chr1_172311649_172313524	chr1_172499463_172504858	SUCO	9	11	0.00038886	Pancreas	0.887778	0.95188	0.894952	0.0641017	0.00717361	-0.0569281	5.19e-13	204.5	408.5	287	0.29944	0.14658	-0.15286	0.00238377	rs12405515:172357441:G:T
BP	rs6088749:30196356:C:G	chr20_30196200_30196658	chr20_30325479_30336523	TPX2	62	64	0.000198123	Skin_Not_Sun_Exposed_Suprapubic	1.68794	1.69443	1.64633	0.00648759	-0.0416059	-0.0480935	3.48e-05	88.5	43.5	47.5	-0.30346	-0.26608	0.03738	0.00266202	rs6060114:30169673:T:C
BP	rs6088749:30196356:C:G	chr20_30196200_30196658	chr20_30059979_30066439	REM1	14	20	0.000805432	Cells_Transformed_fibroblasts	0.335188	0.364761	0.313879	0.029573	-0.0213089	-0.050882	0.00840616	88.5	43.5	47.5	-0.30346	-0.26608	0.03738	0.00266202	rs6060114:30169673:T:C
BP	rs2282978:92264410:T:C	chr7_92264066_92264804	chr7_92456069_92469108	CDK6	306	259	9.68e-08	Testis	0.992128	1.22026	1.28878	0.228129	0.296651	0.0685221	6.67e-39	55.5	154	104.5	0.43828	0.2712	-0.16708	0.00337508	rs2282978:92264410:T:C
BP	rs2282978:92264410:T:C	chr7_92264066_92264804	chr7_92155705_92159583	PEX1	21	15	0.000267845	Muscle_Skeletal	0.833181	0.699494	0.783656	-0.133687	-0.0495245	0.0841622	9.44e-05	55.5	154	104.5	0.43828	0.2712	-0.16708	0.00337508	rs2282978:92264410:T:C
BP	rs2282978:92264410:T:C	chr7_92264066_92264804	chr7_92212274_92216674	FAM133B	40	37	0.000490239	Artery_Aorta	0.846827	0.836647	0.792032	-0.0101805	-0.0547948	-0.0446144	0.24099	55.5	154	104.5	0.43828	0.2712	-0.16708	0.00337508	rs2282978:92264410:T:C
BP	rs2282978:92264410:T:C	chr7_92264066_92264804	chr7_92217674_92220803	FAM133B	72	46	0.000490239	Artery_Aorta	0.846827	0.836647	0.792032	-0.0101805	-0.0547948	-0.0446144	0.24099	55.5	154	104.5	0.43828	0.2712	-0.16708	0.00337508	rs2282978:92264410:T:C
BP	rs17682751:27497027:T:C	chr3_27496173_27497047	chr3_27505816_27527401	SLC4A7	824	580	0.000176072	Esophagus_Muscularis	1.22959	1.16057	1.29479	-0.0690158	0.065206	0.134222	0.00171119	18	85	48	0.65575	0.41145	-0.2443	0.00460491	rs13082711:27537909:T:C
BP	rs17682751:27497027:T:C	chr3_27496173_27497047	chr3_27255407_27269305	NEK10	105	80	1.71e-10	Heart_Left_Ventricle	0.379185	0.343431	0.383305	-0.0357541	0.00411973	0.0398738	0.183329	18	85	48	0.65575	0.41145	-0.2443	0.00460491	rs13082711:27537909:T:C
BP	rs17682751:27497027:T:C	chr3_27496173_27497047	chr3_27409733_27420503	NEK10	355	298	1.71e-10	Heart_Left_Ventricle	0.379185	0.343431	0.383305	-0.0357541	0.00411973	0.0398738	0.183329	18	85	48	0.65575	0.41145	-0.2443	0.00460491	rs13082711:27537909:T:C
BP	rs112299817:51249315:G:A	chr1_51248740_51249512	chr1_51431541_51448727	CDKN2C	11	11	0.000307303	Esophagus_Gastroesophageal_Junction	1.36634	1.09707	1.16743	-0.269279	-0.198911	0.0703679	4.61e-09	6	39.5	26.5	0.762362	0.594232	-0.16813	0.00512461	rs147696085:51021867:G:A
BP	rs1018443:8626903:C:T	chr20_8626257_8627718	chr20_8110987_8115613	PLCB1	40	38	0.000901736	Artery_Aorta	0.835454	0.794718	1.00851	-0.0407362	0.173056	0.213792	8.69e-23	110	161	60.5	0.1642	-0.25644	-0.42064	0.00564962	rs6108168:8626271:C:A
BP	rs6108168:8626271:C:A	chr20_8626257_8627718	chr20_8110987_8115613	PLCB1	40	38	0.000952235	Stomach	0.835454	0.794718	1.00851	-0.0407362	0.173056	0.213792	8.69e-23	110	161	60.5	0.1642	-0.25644	-0.42064	0.00564962	rs6108168:8626271:C:A
BP	rs8119351:33754405:G:A	chr20_33753908_33754697	chr20_33670765_33685825	TRPC4AP	139	102	3.33e-06	Whole_Blood	1.57277	1.54209	1.59165	-0.0306812	0.0188788	0.04956	0.22542	96	87.5	38.5	-0.03983	-0.39017	-0.35034	0.00646778	rs867186:33764554:A:G
CAD	rs8119351:33754405:G:A	chr20_33753908_33754697	chr20_33670765_33685825	TRPC4AP	139	102	3.33e-06	Whole_Blood	1.57277	1.54209	1.59165	-0.0306812	0.0188788	0.04956	0.22542	96	87.5	38.5	-0.03983	-0.39017	-0.35034	0.00646778	rs867186:33764554:A:G
BP	rs8119351:33754405:G:A	chr20_33753908_33754697	chr20_33812555_33815214	MMP24	44	22	0.000170142	Esophagus_Mucosa	0.336563	0.330002	0.318749	-0.00656061	-0.0178135	-0.0112529	0.522645	96	87.5	38.5	-0.03983	-0.39017	-0.35034	0.00646778	rs867186:33764554:A:G
CAD	rs8119351:33754405:G:A	chr20_33753908_33754697	chr20_33812555_33815214	MMP24	44	22	0.000170142	Esophagus_Mucosa	0.336563	0.330002	0.318749	-0.00656061	-0.0178135	-0.0112529	0.522645	96	87.5	38.5	-0.03983	-0.39017	-0.35034	0.00646778	rs867186:33764554:A:G
BP	rs13225723:106416467:G:A	chr7_106414923_106416842	chr7_106683825_106734511	PRKAR2B	130	107	4.05e-08	Artery_Aorta	1.83388	1.57045	1.46709	-0.263429	-0.366788	-0.103359	1.8e-103	262	291.5	153.5	0.04617	-0.23103	-0.2772	0.01161	rs17477177:106411858:T:C
CAD	rs35041090:105648686:G:A	chr10_105647674_105648749	chr10_105724619_105756377	SLK	403	273	0.000143295	Skin_Sun_Exposed_Lower_leg	1.2767	1.27648	1.20933	-0.000221604	-0.0673704	-0.0671488	2.86e-15	152	135	81.5	-0.05115	-0.26824	-0.21709	0.0117175	rs4918072:105693644:G:A
BP	rs17795091:148364108:A:T	chr5_148363919_148364623	chr5_148437768_148446226	SH3TC2	102	79	2.4e-09	Esophagus_Mucosa	0.62741	0.375999	0.502903	-0.251411	-0.124507	0.126904	3.14e-26	23.5	70	60.5	0.46209	0.39971	-0.06238	0.0127864	rs9687065:148391140:A:G
BP	rs17795091:148364108:A:T	chr5_148363919_148364623	chr5_148504376_148525451	ABLIM3	238	173	0.000714204	Muscle_Skeletal	1.42891	1.27884	1.20601	-0.150074	-0.222904	-0.0728297	2.61e-23	23.5	70	60.5	0.46209	0.39971	-0.06238	0.0127864	rs9687065:148391140:A:G
BP	rs7527703:169338046:A:G	chr1_169336497_169338112	chr1_169073444_169092927	ATP1B1	106	72	3.78e-05	Artery_Aorta	1.25378	1.44785	1.28248	0.194068	0.0286982	-0.16537	3.03e-35	682.5	879	817.5	0.10974	0.07828	-0.03146	0.013494	rs7519279:169207361:G:C
BP	rs4656671:169336617:G:A	chr1_169336497_169338112	chr1_169073444_169092927	ATP1B1	106	72	3.86e-05	Artery_Aorta	1.25378	1.44785	1.28248	0.194068	0.0286982	-0.16537	3.03e-35	682.5	879	817.5	0.10974	0.07828	-0.03146	0.013494	rs7519279:169207361:G:C
BP	rs6060260:30192907:C:T	chr20_30191797_30193795	chr20_30325479_30336523	TPX2	62	64	3.83e-05	Skin_Not_Sun_Exposed_Suprapubic	1.68794	1.69443	1.64633	0.00648759	-0.0416059	-0.0480935	3.48e-05	335	296	269.5	-0.05358	-0.09417	-0.04059	0.0148524	rs6060114:30169673:T:C
BP	rs6060261:30192948:C:G	chr20_30191797_30193795	chr20_30325479_30336523	TPX2	62	64	3.83e-05	Skin_Not_Sun_Exposed_Suprapubic	1.68794	1.69443	1.64633	0.00648759	-0.0416059	-0.0480935	3.48e-05	335	296	269.5	-0.05358	-0.09417	-0.04059	0.0148524	rs6060114:30169673:T:C
BP	rs6060263:30193110:T:C	chr20_30191797_30193795	chr20_30325479_30336523	TPX2	62	64	3.83e-05	Skin_Not_Sun_Exposed_Suprapubic	1.68794	1.69443	1.64633	0.00648759	-0.0416059	-0.0480935	3.48e-05	335	296	269.5	-0.05358	-0.09417	-0.04059	0.0148524	rs6060114:30169673:T:C
BP	rs15817:30193538:A:G	chr20_30191797_30193795	chr20_30325479_30336523	TPX2	62	64	0.000212003	Skin_Not_Sun_Exposed_Suprapubic	1.68794	1.69443	1.64633	0.00648759	-0.0416059	-0.0480935	3.48e-05	335	296	269.5	-0.05358	-0.09417	-0.04059	0.0148524	rs6060114:30169673:T:C
BP	rs6058189:30192389:A:G	chr20_30191797_30193795	chr20_30325479_30336523	TPX2	62	64	0.000212003	Skin_Not_Sun_Exposed_Suprapubic	1.68794	1.69443	1.64633	0.00648759	-0.0416059	-0.0480935	3.48e-05	335	296	269.5	-0.05358	-0.09417	-0.04059	0.0148524	rs6060114:30169673:T:C
BP	rs6060262:30193071:A:C	chr20_30191797_30193795	chr20_30325479_30336523	TPX2	62	64	0.000212003	Skin_Not_Sun_Exposed_Suprapubic	1.68794	1.69443	1.64633	0.00648759	-0.0416059	-0.0480935	3.48e-05	335	296	269.5	-0.05358	-0.09417	-0.04059	0.0148524	rs6060114:30169673:T:C
BP	rs11905777:30192093:A:C	chr20_30191797_30193795	chr20_30325479_30336523	TPX2	62	64	0.000333039	Skin_Not_Sun_Exposed_Suprapubic	1.68794	1.69443	1.64633	0.00648759	-0.0416059	-0.0480935	3.48e-05	335	296	269.5	-0.05358	-0.09417	-0.04059	0.0148524	rs6060114:30169673:T:C
BP	rs6058189:30192389:A:G	chr20_30191797_30193795	chr20_30059979_30066439	REM1	14	20	0.00030119	Cells_Transformed_fibroblasts	0.335188	0.364761	0.313879	0.029573	-0.0213089	-0.050882	0.00840616	335	296	269.5	-0.05358	-0.09417	-0.04059	0.0148524	rs6060114:30169673:T:C
BP	rs6060262:30193071:A:C	chr20_30191797_30193795	chr20_30059979_30066439	REM1	14	20	0.00030119	Cells_Transformed_fibroblasts	0.335188	0.364761	0.313879	0.029573	-0.0213089	-0.050882	0.00840616	335	296	269.5	-0.05358	-0.09417	-0.04059	0.0148524	rs6060114:30169673:T:C
BP	rs15817:30193538:A:G	chr20_30191797_30193795	chr20_30059979_30066439	REM1	14	20	0.000303962	Cells_Transformed_fibroblasts	0.335188	0.364761	0.313879	0.029573	-0.0213089	-0.050882	0.00840616	335	296	269.5	-0.05358	-0.09417	-0.04059	0.0148524	rs6060114:30169673:T:C
BP	rs11905777:30192093:A:C	chr20_30191797_30193795	chr20_30059979_30066439	REM1	14	20	0.000378173	Cells_Transformed_fibroblasts	0.335188	0.364761	0.313879	0.029573	-0.0213089	-0.050882	0.00840616	335	296	269.5	-0.05358	-0.09417	-0.04059	0.0148524	rs6060114:30169673:T:C
BP	rs1984195:79657391:G:A	chr6_79657319_79658365	chr6_79778518_79790830	PHIP	11	9	5.99e-06	Nerve_Tibial	0.949585	0.888216	0.956765	-0.061369	0.00718056	0.0685495	0.189079	17	58.5	47.5	0.51925	0.43047	-0.08878	0.0196458	rs10943605:79655477:G:A
BP	rs1292065:57906288:C:G	chr17_57906236_57907700	chr17_57693879_57703408	CLTC	56	41	0.000309819	Colon_Transverse	1.91631	1.92568	1.99859	0.00936208	0.0822757	0.0729136	0.000260699	209	236	125	0.05253	-0.22185	-0.27438	0.0198963	rs2645466:57853214:A:C
BP	rs34569417:47843600:A:T	chr3_47843564_47845505	chr3_47515556_47518746	SCAP	13	14	0.00017548	Thyroid	1.33573	1.18693	1.18822	-0.148805	-0.147514	0.00129108	3.7e-12	283	295	180	0.01797	-0.19564	-0.21361	0.0200674	rs319690:47927484:T:C
BP	rs34569417:47843600:A:T	chr3_47843564_47845505	chr3_48226999_48231376	CDC25A	15	9	6.44e-09	Thyroid	0.863878	0.863446	0.927706	-0.000432464	0.0638276	0.0642601	0.000370881	283	295	180	0.01797	-0.19564	-0.21361	0.0200674	rs319690:47927484:T:C
BP	rs34569417:47843600:A:T	chr3_47843564_47845505	chr3_48053530_48062127	MAP4	15	10	2.56e-11	Cells_Transformed_fibroblasts	1.91494	1.92178	1.97128	0.00684366	0.0563363	0.0494927	0.00172872	283	295	180	0.01797	-0.19564	-0.21361	0.0200674	rs319690:47927484:T:C
BP	rs34569417:47843600:A:T	chr3_47843564_47845505	chr3_48122017_48132355	MAP4	16	13	2.56e-11	Cells_Transformed_fibroblasts	1.91494	1.92178	1.97128	0.00684366	0.0563363	0.0494927	0.00172872	283	295	180	0.01797	-0.19564	-0.21361	0.0200674	rs319690:47927484:T:C
BP	rs34569417:47843600:A:T	chr3_47843564_47845505	chr3_47618187_47622564	CSPG5	25	23	2.14e-05	Skin_Not_Sun_Exposed_Suprapubic	0.326513	0.310586	0.341903	-0.015927	0.01539	0.031317	0.0856896	283	295	180	0.01797	-0.19564	-0.21361	0.0200674	rs319690:47927484:T:C
BP	rs34569417:47843600:A:T	chr3_47843564_47845505	chr3_47859510_47861421	DHX30	21	20	0.00056036	Testis	1.48438	1.43293	1.45449	-0.0514461	-0.0298819	0.0215643	0.451941	283	295	180	0.01797	-0.19564	-0.21361	0.0200674	rs319690:47927484:T:C
BP	rs4527597:122885684:G:A	chr5_122884631_122885793	chr5_122878324_122882203	CSNK1G3	13	10	9.17e-08	Pancreas	1.1865	1.23755	1.18019	0.0510515	-0.00631358	-0.0573651	6.92e-06	21	57.5	58	0.42474	0.42843	0.00369	0.0235578	rs4530754:122855416:G:A
BP	rs1106240:123626982:C:T	chr12_123625920_123627167	chr12_123344093_123382146	VPS37B	54	40	0.000830928	Lung	1.44637	1.28616	1.26681	-0.160213	-0.179557	-0.0193435	2.03e-13	77	79.5	32	0.01371	-0.37358	-0.38729	0.023854	rs1060105:123806219:C:T
BP	rs1106241:123627016:T:C	chr12_123625920_123627167	chr12_123448723_123452033	ABCB9	16	13	2.16e-11	Skin_Not_Sun_Exposed_Suprapubic	0.60236	0.439522	0.525349	-0.162838	-0.0770112	0.0858271	5.15e-10	77	79.5	32	0.01371	-0.37358	-0.38729	0.023854	rs1060105:123806219:C:T
BP	rs1106240:123626982:C:T	chr12_123625920_123627167	chr12_123448723_123452033	ABCB9	16	13	2.17e-11	Skin_Not_Sun_Exposed_Suprapubic	0.60236	0.439522	0.525349	-0.162838	-0.0770112	0.0858271	5.15e-10	77	79.5	32	0.01371	-0.37358	-0.38729	0.023854	rs1060105:123806219:C:T
BP	rs1106241:123627016:T:C	chr12_123625920_123627167	chr12_123710533_123720687	C12orf65	47	25	8.49e-08	Nerve_Tibial	0.91745	0.993887	1.05571	0.0764369	0.138258	0.0618215	0.152924	77	79.5	32	0.01371	-0.37358	-0.38729	0.023854	rs1060105:123806219:C:T
BP	rs1106240:123626982:C:T	chr12_123625920_123627167	chr12_123710533_123720687	C12orf65	47	25	1.52e-06	Colon_Sigmoid	0.91745	0.993887	1.05571	0.0764369	0.138258	0.0618215	0.152924	77	79.5	32	0.01371	-0.37358	-0.38729	0.023854	rs1060105:123806219:C:T
BP	rs1106241:123627016:T:C	chr12_123625920_123627167	chr12_123710533_123720687	MPHOSPH9	47	25	2.64e-22	Testis	1.00494	0.931451	0.970117	-0.0734848	-0.0348185	0.0386663	0.334408	77	79.5	32	0.01371	-0.37358	-0.38729	0.023854	rs1060105:123806219:C:T
BP	rs1106240:123626982:C:T	chr12_123625920_123627167	chr12_123710533_123720687	MPHOSPH9	47	25	3.08e-18	Testis	1.00494	0.931451	0.970117	-0.0734848	-0.0348185	0.0386663	0.334408	77	79.5	32	0.01371	-0.37358	-0.38729	0.023854	rs1060105:123806219:C:T
BP	rs7696431:169687725:T:G	chr4_169686855_169688723	chr4_169549757_169554603	PALLD	13	7	2.38e-05	Adipose_Subcutaneous	0.922433	1.04836	1.05507	0.125929	0.132639	0.00671034	0.000712616	79.5	80.5	34	0.00536	-0.36173	-0.36709	0.0265439	rs869396:169688000:C:A
BP	rs7696431:169687725:T:G	chr4_169686855_169688723	chr4_169751591_169755547	PALLD	20	18	2.38e-05	Adipose_Subcutaneous	0.922433	1.04836	1.05507	0.125929	0.132639	0.00671034	0.000712616	79.5	80.5	34	0.00536	-0.36173	-0.36709	0.0265439	rs869396:169688000:C:A
BP	rs869397:169688068:T:A	chr4_169686855_169688723	chr4_169549757_169554603	PALLD	13	7	0.000261023	Adipose_Subcutaneous	0.922433	1.04836	1.05507	0.125929	0.132639	0.00671034	0.000712616	79.5	80.5	34	0.00536	-0.36173	-0.36709	0.0265439	rs1566497:169717148:C:A
BP	rs869398:169688069:C:A	chr4_169686855_169688723	chr4_169549757_169554603	PALLD	13	7	0.000261023	Adipose_Subcutaneous	0.922433	1.04836	1.05507	0.125929	0.132639	0.00671034	0.000712616	79.5	80.5	34	0.00536	-0.36173	-0.36709	0.0265439	rs1566497:169717148:C:A
BP	rs869397:169688068:T:A	chr4_169686855_169688723	chr4_169751591_169755547	PALLD	20	18	0.000261023	Adipose_Subcutaneous	0.922433	1.04836	1.05507	0.125929	0.132639	0.00671034	0.000712616	79.5	80.5	34	0.00536	-0.36173	-0.36709	0.0265439	rs1566497:169717148:C:A
BP	rs869398:169688069:C:A	chr4_169686855_169688723	chr4_169751591_169755547	PALLD	20	18	0.000261023	Adipose_Subcutaneous	0.922433	1.04836	1.05507	0.125929	0.132639	0.00671034	0.000712616	79.5	80.5	34	0.00536	-0.36173	-0.36709	0.0265439	rs1566497:169717148:C:A
BP	rs869396:169688000:C:A	chr4_169686855_169688723	chr4_169549757_169554603	PALLD	13	7	0.000528161	Adipose_Subcutaneous	0.922433	1.04836	1.05507	0.125929	0.132639	0.00671034	0.000712616	79.5	80.5	34	0.00536	-0.36173	-0.36709	0.0265439	rs869396:169688000:C:A
BP	rs869396:169688000:C:A	chr4_169686855_169688723	chr4_169751591_169755547	PALLD	20	18	0.000528161	Adipose_Subcutaneous	0.922433	1.04836	1.05507	0.125929	0.132639	0.00671034	0.000712616	79.5	80.5	34	0.00536	-0.36173	-0.36709	0.0265439	rs869396:169688000:C:A
CAD	rs7696431:169687725:T:G	chr4_169686855_169688723	chr4_169549757_169554603	PALLD	13	7	2.38e-05	Adipose_Subcutaneous	0.922433	1.04836	1.05507	0.125929	0.132639	0.00671034	0.000712616	79.5	80.5	34	0.00536	-0.36173	-0.36709	0.0265439	rs869396:169688000:C:A
CAD	rs7696431:169687725:T:G	chr4_169686855_169688723	chr4_169751591_169755547	PALLD	20	18	2.38e-05	Adipose_Subcutaneous	0.922433	1.04836	1.05507	0.125929	0.132639	0.00671034	0.000712616	79.5	80.5	34	0.00536	-0.36173	-0.36709	0.0265439	rs869396:169688000:C:A
CAD	rs869396:169688000:C:A	chr4_169686855_169688723	chr4_169549757_169554603	PALLD	13	7	0.000528161	Adipose_Subcutaneous	0.922433	1.04836	1.05507	0.125929	0.132639	0.00671034	0.000712616	79.5	80.5	34	0.00536	-0.36173	-0.36709	0.0265439	rs869396:169688000:C:A
CAD	rs869396:169688000:C:A	chr4_169686855_169688723	chr4_169751591_169755547	PALLD	20	18	0.000528161	Adipose_Subcutaneous	0.922433	1.04836	1.05507	0.125929	0.132639	0.00671034	0.000712616	79.5	80.5	34	0.00536	-0.36173	-0.36709	0.0265439	rs869396:169688000:C:A
BP	rs6687065:1778469:A:G	chr1_1778014_1779392	chr1_1706498_1715726	NADK	36	23	5.75e-07	Lung	1.5638	1.50493	1.50212	-0.0588726	-0.0616794	-0.00280682	0.563745	62.5	30.5	37	-0.30446	-0.22299	0.08147	0.0295928	rs139385870:1685921:TCCCTGGGACCGAAGTCGCCCCA:T
BP	rs7688:50157071:T:C	chr12_50156686_50157385	chr12_50131336_50138380	TMBIM6	38	29	0.000165662	Artery_Tibial	2.35954	2.36322	2.29755	0.00368202	-0.061987	-0.065669	8.37e-10	21	16.5	3	-0.09938	-0.74036	-0.64098	0.0355236	rs7977389:49981722:T:C
CAD	rs175498:75536369:G:A	chr14_75535100_75536796	chr14_75404968_75424355	PGF	163	127	9.63e-06	Esophagus_Mucosa	2.17573	1.81771	2.12017	-0.358021	-0.0555543	0.302467	6.39e-52	164.5	197	95	0.07787	-0.23653	-0.3144	0.0370725	rs3832966:75614504:A:ACCCG
CAD	rs175499:75535927:G:A	chr14_75535100_75536796	chr14_75404968_75424355	PGF	163	127	0.000204698	Esophagus_Mucosa	2.17573	1.81771	2.12017	-0.358021	-0.0555543	0.302467	6.39e-52	164.5	197	95	0.07787	-0.23653	-0.3144	0.0370725	rs3832966:75614504:A:ACCCG
CAD	rs175498:75536369:G:A	chr14_75535100_75536796	chr14_75584295_75600845	NEK9	42	28	8.09e-08	Esophagus_Mucosa	1.39906	1.16303	1.2655	-0.236028	-0.133555	0.102472	3.04e-12	164.5	197	95	0.07787	-0.23653	-0.3144	0.0370725	rs3832966:75614504:A:ACCCG
CAD	rs175499:75535927:G:A	chr14_75535100_75536796	chr14_75584295_75600845	NEK9	42	28	1.98e-05	Esophagus_Mucosa	1.39906	1.16303	1.2655	-0.236028	-0.133555	0.102472	3.04e-12	164.5	197	95	0.07787	-0.23653	-0.3144	0.0370725	rs3832966:75614504:A:ACCCG
CAD	rs175498:75536369:G:A	chr14_75535100_75536796	chr14_75347197_75356311	DLST	21	20	3.46e-09	Muscle_Skeletal	1.75739	1.67337	1.6323	-0.0840199	-0.125088	-0.041068	3.4e-05	164.5	197	95	0.07787	-0.23653	-0.3144	0.0370725	rs3832966:75614504:A:ACCCG
CAD	rs175499:75535927:G:A	chr14_75535100_75536796	chr14_75347197_75356311	DLST	21	20	2.11e-05	Muscle_Skeletal	1.75739	1.67337	1.6323	-0.0840199	-0.125088	-0.041068	3.4e-05	164.5	197	95	0.07787	-0.23653	-0.3144	0.0370725	rs3832966:75614504:A:ACCCG
CAD	rs175499:75535927:G:A	chr14_75535100_75536796	chr14_75516561_75531916	ACYP1	148	109	2.89e-05	Heart_Left_Ventricle	0.984573	0.985036	0.987783	0.000462543	0.00321	0.00274745	0.00791208	164.5	197	95	0.07787	-0.23653	-0.3144	0.0370725	rs3832966:75614504:A:ACCCG
CAD	rs175498:75536369:G:A	chr14_75535100_75536796	chr14_75516561_75531916	ACYP1	148	109	4.57e-05	Heart_Left_Ventricle	0.984573	0.985036	0.987783	0.000462543	0.00321	0.00274745	0.00791208	164.5	197	95	0.07787	-0.23653	-0.3144	0.0370725	rs3832966:75614504:A:ACCCG
BP	rs67933024:83947288:A:C	chr15_83946472_83947294	chr15_83774750_83784871	TM6SF1	41	29	0.000612235	Uterus	0.959131	0.816903	1.02452	-0.142228	0.0653921	0.20762	7.01e-23	37	71.5	79	0.28056	0.32331	0.04275	0.0375719	rs2034618:83799632:C:T
BP	rs55878453:83946665:T:A	chr15_83946472_83947294	chr15_83774750_83784871	TM6SF1	41	29	0.000617773	Uterus	0.959131	0.816903	1.02452	-0.142228	0.0653921	0.20762	7.01e-23	37	71.5	79	0.28056	0.32331	0.04275	0.0375719	rs2034618:83799632:C:T
BP	rs55878453:83946665:T:A	chr15_83946472_83947294	chr15_83729615_83737691	BTBD1	43	36	1.07e-08	Nerve_Tibial	1.59199	1.53534	1.52047	-0.0566491	-0.0715201	-0.014871	0.00787259	37	71.5	79	0.28056	0.32331	0.04275	0.0375719	rs2034618:83799632:C:T
BP	rs67933024:83947288:A:C	chr15_83946472_83947294	chr15_83729615_83737691	BTBD1	43	36	1.34e-08	Nerve_Tibial	1.59199	1.53534	1.52047	-0.0566491	-0.0715201	-0.014871	0.00787259	37	71.5	79	0.28056	0.32331	0.04275	0.0375719	rs2034618:83799632:C:T
BP	rs55878453:83946665:T:A	chr15_83946472_83947294	chr15_83678102_83681815	C15orf40	44	26	0.000807176	Brain_Caudate_basal_ganglia	0.960885	0.842167	0.763507	-0.118717	-0.197377	-0.0786602	0.075679	37	71.5	79	0.28056	0.32331	0.04275	0.0375719	rs2034618:83799632:C:T
BP	rs67933024:83947288:A:C	chr15_83946472_83947294	chr15_83678102_83681815	C15orf40	44	26	0.000886278	Brain_Caudate_basal_ganglia	0.960885	0.842167	0.763507	-0.118717	-0.197377	-0.0786602	0.075679	37	71.5	79	0.28056	0.32331	0.04275	0.0375719	rs2034618:83799632:C:T
BP	rs932168:169068067:A:G	chr2_169067173_169068517	chr2_169088867_169105632	STK39	58	52	0.000412352	Nerve_Tibial	1.0034	0.893348	0.93576	-0.110054	-0.0676418	0.042412	0.00421055	299.5	413.5	403.5	0.13968	0.12908	-0.0106	0.0429958	rs6749447:169041386:T:G
BP	rs4392219:169068415:A:G	chr2_169067173_169068517	chr2_169088867_169105632	STK39	58	52	0.000438245	Nerve_Tibial	1.0034	0.893348	0.93576	-0.110054	-0.0676418	0.042412	0.00421055	299.5	413.5	403.5	0.13968	0.12908	-0.0106	0.0429958	rs6749447:169041386:T:G
CAD	rs175012:75455810:A:C	chr14_75454422_75455979	chr14_75404968_75424355	PGF	1669	1217	0.000251891	Esophagus_Mucosa	2.17573	1.81771	2.12017	-0.358021	-0.0555543	0.302467	6.39e-52	195	164.5	135.5	-0.07346	-0.15713	-0.08367	0.0458026	rs3832966:75614504:A:ACCCG
CAD	rs175012:75455810:A:C	chr14_75454422_75455979	chr14_75584295_75600845	NEK9	166	123	2.69e-05	Esophagus_Mucosa	1.39906	1.16303	1.2655	-0.236028	-0.133555	0.102472	3.04e-12	195	164.5	135.5	-0.07346	-0.15713	-0.08367	0.0458026	rs3832966:75614504:A:ACCCG
CAD	rs175012:75455810:A:C	chr14_75454422_75455979	chr14_75347197_75356311	DLST	132	113	7e-06	Muscle_Skeletal	1.75739	1.67337	1.6323	-0.0840199	-0.125088	-0.041068	3.4e-05	195	164.5	135.5	-0.07346	-0.15713	-0.08367	0.0458026	rs3832966:75614504:A:ACCCG
CAD	rs175012:75455810:A:C	chr14_75454422_75455979	chr14_75533687_75537911	ACYP1	211	156	1.99e-05	Heart_Left_Ventricle	0.984573	0.985036	0.987783	0.000462543	0.00321	0.00274745	0.00791208	195	164.5	135.5	-0.07346	-0.15713	-0.08367	0.0458026	rs3832966:75614504:A:ACCCG
CAD	rs175012:75455810:A:C	chr14_75454422_75455979	chr14_75516561_75531916	ACYP1	436	319	1.99e-05	Heart_Left_Ventricle	0.984573	0.985036	0.987783	0.000462543	0.00321	0.00274745	0.00791208	195	164.5	135.5	-0.07346	-0.15713	-0.08367	0.0458026	rs3832966:75614504:A:ACCCG
CAD	rs175012:75455810:A:C	chr14_75454422_75455979	chr14_75533687_75537911	ZC2HC1C	211	156	7.82e-14	Testis	0.431978	0.484814	0.516474	0.052836	0.0844968	0.0316608	0.115915	195	164.5	135.5	-0.07346	-0.15713	-0.08367	0.0458026	rs3832966:75614504:A:ACCCG
CAD	rs55971080:85812746:T:C	chr2_85811158_85813269	chr2_85762473_85780785	MAT2A	303	212	7.67e-05	Artery_Coronary	1.92775	1.76687	1.97366	-0.16088	0.0459133	0.206793	1.42e-23	209.5	255.5	135	0.08584	-0.18971	-0.27555	0.0469263	rs7568458:85788175:T:A
CAD	rs55971080:85812746:T:C	chr2_85811158_85813269	chr2_85828109_85831703	TMEM150A	298	242	1.76e-05	Esophagus_Mucosa	0.993723	0.949492	0.86933	-0.0442309	-0.124393	-0.0801622	3.95e-05	209.5	255.5	135	0.08584	-0.18971	-0.27555	0.0469263	rs7568458:85788175:T:A
CAD	rs55971080:85812746:T:C	chr2_85811158_85813269	chr2_85802763_85807312	VAMP8	199	156	9.93e-18	Esophagus_Mucosa	1.42602	1.28649	1.37413	-0.139523	-0.0518851	0.0876384	0.0405375	209.5	255.5	135	0.08584	-0.18971	-0.27555	0.0469263	rs7568458:85788175:T:A
CAD	rs55971080:85812746:T:C	chr2_85811158_85813269	chr2_85785930_85790255	GGCX	140	89	2.48e-20	Nerve_Tibial	0.953366	0.91276	0.88414	-0.0406065	-0.069226	-0.0286195	0.0456151	209.5	255.5	135	0.08584	-0.18971	-0.27555	0.0469263	rs7568458:85788175:T:A
CAD	rs55971080:85812746:T:C	chr2_85811158_85813269	chr2_85549878_85556859	TGOLN2	53	34	0.000111353	Brain_Caudate_basal_ganglia	1.37	1.44475	1.70916	0.0747492	0.339159	0.26441	0.119353	209.5	255.5	135	0.08584	-0.18971	-0.27555	0.0469263	rs7568458:85788175:T:A
CAD	rs55971080:85812746:T:C	chr2_85811158_85813269	chr2_85837407_85840699	USP39	127	80	1.06e-05	Whole_Blood	1.52334	1.41041	1.37519	-0.112934	-0.148149	-0.0352143	0.200296	209.5	255.5	135	0.08584	-0.18971	-0.27555	0.0469263	rs7568458:85788175:T:A
CAD	rs55971080:85812746:T:C	chr2_85811158_85813269	chr2_85841910_85846928	USP39	125	83	1.06e-05	Whole_Blood	1.52334	1.41041	1.37519	-0.112934	-0.148149	-0.0352143	0.200296	209.5	255.5	135	0.08584	-0.18971	-0.27555	0.0469263	rs7568458:85788175:T:A
CAD	rs2044449:233718808:G:A	chr2_233717580_233719363	chr2_233790728_233794016	NGEF	19	5	0.000630733	Muscle_Skeletal	0.840551	0.740919	0.570255	-0.099632	-0.270296	-0.170664	4.26e-29	88.5	159.5	66	0.25366	-0.12575	-0.37941	0.0474642	rs13003675:233584109:C:T
CAD	rs2044449:233718808:G:A	chr2_233717580_233719363	chr2_233875776_233880337	NGEF	19	8	0.000630733	Muscle_Skeletal	0.840551	0.740919	0.570255	-0.099632	-0.270296	-0.170664	4.26e-29	88.5	159.5	66	0.25366	-0.12575	-0.37941	0.0474642	rs13003675:233584109:C:T
BP	rs35260072:131630852:A:C	chr5_131628898_131631315	chr5_131591965_131611765	PDLIM4	349	264	4.39e-11	Skin_Sun_Exposed_Lower_leg	1.83776	2.00171	1.80149	0.163955	-0.0362628	-0.200218	3.99e-57	852.5	911	687.5	0.02879	-0.0933	-0.12209	0.053717	rs2188962:131770805:C:T
BP	rs35260072:131630852:A:C	chr5_131628898_131631315	chr5_131556388_131564835	P4HA2	63	57	5.08e-18	Thyroid	1.32386	1.3718	1.46482	0.0479414	0.140962	0.0930204	2.04e-19	852.5	911	687.5	0.02879	-0.0933	-0.12209	0.053717	rs2188962:131770805:C:T
BP	rs35260072:131630852:A:C	chr5_131628898_131631315	chr5_131702889_131706878	SLC22A5	24	24	1.99e-19	Skin_Sun_Exposed_Lower_leg	0.523948	0.511282	0.494343	-0.0126664	-0.0296051	-0.0169386	0.383538	852.5	911	687.5	0.02879	-0.0933	-0.12209	0.053717	rs2188962:131770805:C:T
CAD	rs10952541:139749058:G:T	chr7_139748987_139750367	chr7_139756822_139764747	PARP12	488	304	2.23e-07	Testis	1.39511	1.73751	1.84917	0.342399	0.454062	0.111663	3.43e-178	297.5	319	205	0.03021	-0.16107	-0.19128	0.0587423	rs10237377:139757136:G:T
CAD	rs10952541:139749058:G:T	chr7_139748987_139750367	chr7_139526577_139531860	TBXAS1	36	25	0.00028036	Whole_Blood	0.647862	0.565239	0.556382	-0.0826234	-0.0914806	-0.00885718	0.612122	297.5	319	205	0.03021	-0.16107	-0.19128	0.0587423	rs10237377:139757136:G:T
BP	rs61779313:39944249:T:C	chr1_39943477_39944333	chr1_40038180_40043559	PABPC4	23	17	3.26e-12	Artery_Tibial	2.01869	1.97563	1.86916	-0.0430621	-0.149534	-0.106472	3.5e-27	29.5	26	7	-0.05294	-0.58121	-0.52827	0.0603445	rs4660293:40028180:A:G
BP	rs61779313:39944249:T:C	chr1_39943477_39944333	chr1_39954301_39958724	BMP8A	101	64	1.44e-07	Testis	0.309277	0.308478	0.308372	-0.000798532	-0.000904731	-0.0001062	0.783845	29.5	26	7	-0.05294	-0.58121	-0.52827	0.0603445	rs4660293:40028180:A:G
BP	rs10080116:77893970:G:A	chr5_77892970_77894241	chr5_77928336_77946877	LHFPL2	466	342	0.000444989	Muscle_Skeletal	1.47019	1.51743	1.74483	0.0472396	0.274638	0.227398	4.24e-41	86	117	133.5	0.13236	0.1892	0.05684	0.0603927	rs10057188:77837789:G:A
BP	rs10080116:77893970:G:A	chr5_77892970_77894241	chr5_77654206_77659099	SCAMP1	30	25	7.89e-05	Whole_Blood	1.05576	1.06145	1.08224	0.00568879	0.0264867	0.0207979	0.000150549	86	117	133.5	0.13236	0.1892	0.05684	0.0603927	rs10057188:77837789:G:A
BP	rs75648520:33724221:C:T	chr20_33723599_33724452	chr20_33750779_33765113	PROCR	546	362	3.66e-09	Cells_Transformed_fibroblasts	2.25106	1.99407	1.87222	-0.25699	-0.378832	-0.121842	1.48e-70	68	63.5	29	-0.02929	-0.36173	-0.33244	0.0616299	rs867186:33764554:A:G
CAD	rs75648520:33724221:C:T	chr20_33723599_33724452	chr20_33750779_33765113	PROCR	546	362	3.66e-09	Cells_Transformed_fibroblasts	2.25106	1.99407	1.87222	-0.25699	-0.378832	-0.121842	1.48e-70	68	63.5	29	-0.02929	-0.36173	-0.33244	0.0616299	rs867186:33764554:A:G
BP	rs75648520:33724221:C:T	chr20_33723599_33724452	chr20_33133189_33136409	MAP1LC3A	13	9	0.000709814	Esophagus_Muscularis	1.10792	1.08403	1.25544	-0.0238907	0.147517	0.171407	2.33e-10	68	63.5	29	-0.02929	-0.36173	-0.33244	0.0616299	rs867186:33764554:A:G
BP	rs75648520:33724221:C:T	chr20_33723599_33724452	chr20_33144794_33147864	MAP1LC3A	18	8	0.000709814	Esophagus_Muscularis	1.10792	1.08403	1.25544	-0.0238907	0.147517	0.171407	2.33e-10	68	63.5	29	-0.02929	-0.36173	-0.33244	0.0616299	rs867186:33764554:A:G
CAD	rs75648520:33724221:C:T	chr20_33723599_33724452	chr20_33133189_33136409	MAP1LC3A	13	9	0.000709814	Esophagus_Muscularis	1.10792	1.08403	1.25544	-0.0238907	0.147517	0.171407	2.33e-10	68	63.5	29	-0.02929	-0.36173	-0.33244	0.0616299	rs867186:33764554:A:G
CAD	rs75648520:33724221:C:T	chr20_33723599_33724452	chr20_33144794_33147864	MAP1LC3A	18	8	0.000709814	Esophagus_Muscularis	1.10792	1.08403	1.25544	-0.0238907	0.147517	0.171407	2.33e-10	68	63.5	29	-0.02929	-0.36173	-0.33244	0.0616299	rs867186:33764554:A:G
BP	rs75648520:33724221:C:T	chr20_33723599_33724452	chr20_33670765_33685825	TRPC4AP	515	376	1.55e-06	Whole_Blood	1.57277	1.54209	1.59165	-0.0306812	0.0188788	0.04956	0.22542	68	63.5	29	-0.02929	-0.36173	-0.33244	0.0616299	rs867186:33764554:A:G
CAD	rs75648520:33724221:C:T	chr20_33723599_33724452	chr20_33670765_33685825	TRPC4AP	515	376	1.55e-06	Whole_Blood	1.57277	1.54209	1.59165	-0.0306812	0.0188788	0.04956	0.22542	68	63.5	29	-0.02929	-0.36173	-0.33244	0.0616299	rs867186:33764554:A:G
BP	rs75648520:33724221:C:T	chr20_33723599_33724452	chr20_33812555_33815214	MMP24	97	79	4.99e-05	Esophagus_Mucosa	0.336563	0.330002	0.318749	-0.00656061	-0.0178135	-0.0112529	0.522645	68	63.5	29	-0.02929	-0.36173	-0.33244	0.0616299	rs867186:33764554:A:G
CAD	rs75648520:33724221:C:T	chr20_33723599_33724452	chr20_33812555_33815214	MMP24	97	79	4.99e-05	Esophagus_Mucosa	0.336563	0.330002	0.318749	-0.00656061	-0.0178135	-0.0112529	0.522645	68	63.5	29	-0.02929	-0.36173	-0.33244	0.0616299	rs867186:33764554:A:G
BP	rs7485502:123849096:C:G	chr12_123848072_123850549	chr12_123710533_123720687	C12orf65	20	11	3.52e-06	Colon_Sigmoid	0.91745	0.993887	1.05571	0.0764369	0.138258	0.0618215	0.152924	275.5	409.5	219	0.17161	-0.09928	-0.27089	0.0634078	rs1060105:123806219:C:T
BP	rs7485502:123849096:C:G	chr12_123848072_123850549	chr12_123710533_123720687	MPHOSPH9	20	11	3.1e-17	Testis	1.00494	0.931451	0.970117	-0.0734848	-0.0348185	0.0386663	0.334408	275.5	409.5	219	0.17161	-0.09928	-0.27089	0.0634078	rs1060105:123806219:C:T
BP	rs67631072:38461821:C:T	chr1_38461779_38462281	chr1_38320932_38327041	MTF1	85	66	1.61e-05	Brain_Cerebellar_Hemisphere	0.687828	0.784233	0.784542	0.0964047	0.0967139	0.000309279	3.28e-13	44	81	86	0.2606	0.28631	0.02571	0.064417	rs4360494:38455891:G:C
CAD	rs67631072:38461821:C:T	chr1_38461779_38462281	chr1_38320932_38327041	MTF1	85	66	1.61e-05	Brain_Cerebellar_Hemisphere	0.687828	0.784233	0.784542	0.0964047	0.0967139	0.000309279	3.28e-13	44	81	86	0.2606	0.28631	0.02571	0.064417	rs4360494:38455891:G:C
BP	rs67631072:38461821:C:T	chr1_38461779_38462281	chr1_38395994_38398850	INPP5B	60	56	1.53e-13	Esophagus_Muscularis	0.928683	0.772928	0.934281	-0.155755	0.00559749	0.161353	1.71e-05	44	81	86	0.2606	0.28631	0.02571	0.064417	rs4360494:38455891:G:C
BP	rs67631072:38461821:C:T	chr1_38461779_38462281	chr1_38409928_38414186	INPP5B	82	52	1.53e-13	Esophagus_Muscularis	0.928683	0.772928	0.934281	-0.155755	0.00559749	0.161353	1.71e-05	44	81	86	0.2606	0.28631	0.02571	0.064417	rs4360494:38455891:G:C
CAD	rs67631072:38461821:C:T	chr1_38461779_38462281	chr1_38395994_38398850	INPP5B	60	56	1.53e-13	Esophagus_Muscularis	0.928683	0.772928	0.934281	-0.155755	0.00559749	0.161353	1.71e-05	44	81	86	0.2606	0.28631	0.02571	0.064417	rs4360494:38455891:G:C
CAD	rs67631072:38461821:C:T	chr1_38461779_38462281	chr1_38409928_38414186	INPP5B	82	52	1.53e-13	Esophagus_Muscularis	0.928683	0.772928	0.934281	-0.155755	0.00559749	0.161353	1.71e-05	44	81	86	0.2606	0.28631	0.02571	0.064417	rs4360494:38455891:G:C
BP	rs67631072:38461821:C:T	chr1_38461779_38462281	chr1_38271744_38277385	C1orf122	72	38	0.000609427	Whole_Blood	1.39261	1.35667	1.34589	-0.0359368	-0.0467237	-0.0107869	0.251057	44	81	86	0.2606	0.28631	0.02571	0.064417	rs4360494:38455891:G:C
CAD	rs67631072:38461821:C:T	chr1_38461779_38462281	chr1_38271744_38277385	C1orf122	72	38	0.000609427	Whole_Blood	1.39261	1.35667	1.34589	-0.0359368	-0.0467237	-0.0107869	0.251057	44	81	86	0.2606	0.28631	0.02571	0.064417	rs4360494:38455891:G:C
BP	rs67631072:38461821:C:T	chr1_38461779_38462281	chr1_38452988_38457817	SF3A3	274	187	2.23e-27	Nerve_Tibial	1.51196	1.47507	1.51983	-0.0368879	0.00787006	0.044758	0.999008	44	81	86	0.2606	0.28631	0.02571	0.064417	rs4360494:38455891:G:C
CAD	rs67631072:38461821:C:T	chr1_38461779_38462281	chr1_38452988_38457817	SF3A3	274	187	2.23e-27	Nerve_Tibial	1.51196	1.47507	1.51983	-0.0368879	0.00787006	0.044758	0.999008	44	81	86	0.2606	0.28631	0.02571	0.064417	rs4360494:38455891:G:C
BP	rs1471782:30161123:G:A	chr20_30160249_30161480	chr20_30325479_30336523	TPX2	77	57	4.13e-05	Skin_Not_Sun_Exposed_Suprapubic	1.68794	1.69443	1.64633	0.00648759	-0.0416059	-0.0480935	3.48e-05	389.5	391	280	0.00167	-0.14291	-0.14458	0.0666799	rs6060114:30169673:T:C
BP	rs73235714:30160659:T:C	chr20_30160249_30161480	chr20_30325479_30336523	TPX2	77	57	0.000126734	Skin_Not_Sun_Exposed_Suprapubic	1.68794	1.69443	1.64633	0.00648759	-0.0416059	-0.0480935	3.48e-05	389.5	391	280	0.00167	-0.14291	-0.14458	0.0666799	rs6060114:30169673:T:C
BP	rs1471782:30161123:G:A	chr20_30160249_30161480	chr20_30059979_30066439	REM1	31	26	0.000159415	Cells_Transformed_fibroblasts	0.335188	0.364761	0.313879	0.029573	-0.0213089	-0.050882	0.00840616	389.5	391	280	0.00167	-0.14291	-0.14458	0.0666799	rs6060114:30169673:T:C
BP	rs73235714:30160659:T:C	chr20_30160249_30161480	chr20_30059979_30066439	REM1	31	26	0.000256659	Cells_Transformed_fibroblasts	0.335188	0.364761	0.313879	0.029573	-0.0213089	-0.050882	0.00840616	389.5	391	280	0.00167	-0.14291	-0.14458	0.0666799	rs6060114:30169673:T:C
BP	rs1471782:30161123:G:A	chr20_30160249_30161480	chr20_30405439_30407897	MYLK2	16	9	1.92e-05	Spleen	0.329934	0.32585	0.310998	-0.00408442	-0.0189361	-0.0148517	0.396734	389.5	391	280	0.00167	-0.14291	-0.14458	0.0666799	rs6060114:30169673:T:C
BP	rs73235714:30160659:T:C	chr20_30160249_30161480	chr20_30405439_30407897	MYLK2	16	9	4.17e-05	Spleen	0.329934	0.32585	0.310998	-0.00408442	-0.0189361	-0.0148517	0.396734	389.5	391	280	0.00167	-0.14291	-0.14458	0.0666799	rs6060114:30169673:T:C
BP	rs7617773:48193515:C:T	chr3_48192498_48193558	chr3_48226999_48231376	CDC25A	13	9	3.73e-25	Thyroid	0.863878	0.863446	0.927706	-0.000432464	0.0638276	0.0642601	0.000370881	72.5	94.5	37	0.11371	-0.28651	-0.40022	0.0687828	rs6797587:48197614:A:G
BP	rs11711766:48193170:G:C	chr3_48192498_48193558	chr3_48226999_48231376	CDC25A	13	9	1.25e-24	Thyroid	0.863878	0.863446	0.927706	-0.000432464	0.0638276	0.0642601	0.000370881	72.5	94.5	37	0.11371	-0.28651	-0.40022	0.0687828	rs6797587:48197614:A:G
BP	rs6442108:48192959:G:C	chr3_48192498_48193558	chr3_48226999_48231376	CDC25A	13	9	2.6e-23	Thyroid	0.863878	0.863446	0.927706	-0.000432464	0.0638276	0.0642601	0.000370881	72.5	94.5	37	0.11371	-0.28651	-0.40022	0.0687828	rs6797587:48197614:A:G
BP	rs6442109:48192981:G:A	chr3_48192498_48193558	chr3_48226999_48231376	CDC25A	13	9	2.6e-23	Thyroid	0.863878	0.863446	0.927706	-0.000432464	0.0638276	0.0642601	0.000370881	72.5	94.5	37	0.11371	-0.28651	-0.40022	0.0687828	rs6797587:48197614:A:G
CAD	rs7617773:48193515:C:T	chr3_48192498_48193558	chr3_48226999_48231376	CDC25A	13	9	3.73e-25	Thyroid	0.863878	0.863446	0.927706	-0.000432464	0.0638276	0.0642601	0.000370881	72.5	94.5	37	0.11371	-0.28651	-0.40022	0.0687828	rs6797587:48197614:A:G
CAD	rs11711766:48193170:G:C	chr3_48192498_48193558	chr3_48226999_48231376	CDC25A	13	9	1.25e-24	Thyroid	0.863878	0.863446	0.927706	-0.000432464	0.0638276	0.0642601	0.000370881	72.5	94.5	37	0.11371	-0.28651	-0.40022	0.0687828	rs6797587:48197614:A:G
CAD	rs6442108:48192959:G:C	chr3_48192498_48193558	chr3_48226999_48231376	CDC25A	13	9	2.6e-23	Thyroid	0.863878	0.863446	0.927706	-0.000432464	0.0638276	0.0642601	0.000370881	72.5	94.5	37	0.11371	-0.28651	-0.40022	0.0687828	rs6797587:48197614:A:G
CAD	rs6442109:48192981:G:A	chr3_48192498_48193558	chr3_48226999_48231376	CDC25A	13	9	2.6e-23	Thyroid	0.863878	0.863446	0.927706	-0.000432464	0.0638276	0.0642601	0.000370881	72.5	94.5	37	0.11371	-0.28651	-0.40022	0.0687828	rs6797587:48197614:A:G
BP	rs7617773:48193515:C:T	chr3_48192498_48193558	chr3_48053530_48062127	MAP4	24	14	1.19e-07	Cells_Transformed_fibroblasts	1.91494	1.92178	1.97128	0.00684366	0.0563363	0.0494927	0.00172872	72.5	94.5	37	0.11371	-0.28651	-0.40022	0.0687828	rs6797587:48197614:A:G
BP	rs7617773:48193515:C:T	chr3_48192498_48193558	chr3_48122017_48132355	MAP4	58	27	1.19e-07	Cells_Transformed_fibroblasts	1.91494	1.92178	1.97128	0.00684366	0.0563363	0.0494927	0.00172872	72.5	94.5	37	0.11371	-0.28651	-0.40022	0.0687828	rs6797587:48197614:A:G
BP	rs11711766:48193170:G:C	chr3_48192498_48193558	chr3_48053530_48062127	MAP4	24	14	2.09e-07	Thyroid	1.91494	1.92178	1.97128	0.00684366	0.0563363	0.0494927	0.00172872	72.5	94.5	37	0.11371	-0.28651	-0.40022	0.0687828	rs6797587:48197614:A:G
BP	rs11711766:48193170:G:C	chr3_48192498_48193558	chr3_48122017_48132355	MAP4	58	27	2.09e-07	Thyroid	1.91494	1.92178	1.97128	0.00684366	0.0563363	0.0494927	0.00172872	72.5	94.5	37	0.11371	-0.28651	-0.40022	0.0687828	rs6797587:48197614:A:G
BP	rs6442108:48192959:G:C	chr3_48192498_48193558	chr3_48053530_48062127	MAP4	24	14	2.91e-07	Thyroid	1.91494	1.92178	1.97128	0.00684366	0.0563363	0.0494927	0.00172872	72.5	94.5	37	0.11371	-0.28651	-0.40022	0.0687828	rs6797587:48197614:A:G
BP	rs6442109:48192981:G:A	chr3_48192498_48193558	chr3_48053530_48062127	MAP4	24	14	2.91e-07	Thyroid	1.91494	1.92178	1.97128	0.00684366	0.0563363	0.0494927	0.00172872	72.5	94.5	37	0.11371	-0.28651	-0.40022	0.0687828	rs6797587:48197614:A:G
BP	rs6442108:48192959:G:C	chr3_48192498_48193558	chr3_48122017_48132355	MAP4	58	27	2.91e-07	Thyroid	1.91494	1.92178	1.97128	0.00684366	0.0563363	0.0494927	0.00172872	72.5	94.5	37	0.11371	-0.28651	-0.40022	0.0687828	rs6797587:48197614:A:G
BP	rs6442109:48192981:G:A	chr3_48192498_48193558	chr3_48122017_48132355	MAP4	58	27	2.91e-07	Thyroid	1.91494	1.92178	1.97128	0.00684366	0.0563363	0.0494927	0.00172872	72.5	94.5	37	0.11371	-0.28651	-0.40022	0.0687828	rs6797587:48197614:A:G
CAD	rs7617773:48193515:C:T	chr3_48192498_48193558	chr3_48053530_48062127	MAP4	24	14	1.19e-07	Cells_Transformed_fibroblasts	1.91494	1.92178	1.97128	0.00684366	0.0563363	0.0494927	0.00172872	72.5	94.5	37	0.11371	-0.28651	-0.40022	0.0687828	rs6797587:48197614:A:G
CAD	rs7617773:48193515:C:T	chr3_48192498_48193558	chr3_48122017_48132355	MAP4	58	27	1.19e-07	Cells_Transformed_fibroblasts	1.91494	1.92178	1.97128	0.00684366	0.0563363	0.0494927	0.00172872	72.5	94.5	37	0.11371	-0.28651	-0.40022	0.0687828	rs6797587:48197614:A:G
CAD	rs11711766:48193170:G:C	chr3_48192498_48193558	chr3_48053530_48062127	MAP4	24	14	2.09e-07	Thyroid	1.91494	1.92178	1.97128	0.00684366	0.0563363	0.0494927	0.00172872	72.5	94.5	37	0.11371	-0.28651	-0.40022	0.0687828	rs6797587:48197614:A:G
CAD	rs11711766:48193170:G:C	chr3_48192498_48193558	chr3_48122017_48132355	MAP4	58	27	2.09e-07	Thyroid	1.91494	1.92178	1.97128	0.00684366	0.0563363	0.0494927	0.00172872	72.5	94.5	37	0.11371	-0.28651	-0.40022	0.0687828	rs6797587:48197614:A:G
CAD	rs6442108:48192959:G:C	chr3_48192498_48193558	chr3_48053530_48062127	MAP4	24	14	2.91e-07	Thyroid	1.91494	1.92178	1.97128	0.00684366	0.0563363	0.0494927	0.00172872	72.5	94.5	37	0.11371	-0.28651	-0.40022	0.0687828	rs6797587:48197614:A:G
CAD	rs6442109:48192981:G:A	chr3_48192498_48193558	chr3_48053530_48062127	MAP4	24	14	2.91e-07	Thyroid	1.91494	1.92178	1.97128	0.00684366	0.0563363	0.0494927	0.00172872	72.5	94.5	37	0.11371	-0.28651	-0.40022	0.0687828	rs6797587:48197614:A:G
CAD	rs6442108:48192959:G:C	chr3_48192498_48193558	chr3_48122017_48132355	MAP4	58	27	2.91e-07	Thyroid	1.91494	1.92178	1.97128	0.00684366	0.0563363	0.0494927	0.00172872	72.5	94.5	37	0.11371	-0.28651	-0.40022	0.0687828	rs6797587:48197614:A:G
CAD	rs6442109:48192981:G:A	chr3_48192498_48193558	chr3_48122017_48132355	MAP4	58	27	2.91e-07	Thyroid	1.91494	1.92178	1.97128	0.00684366	0.0563363	0.0494927	0.00172872	72.5	94.5	37	0.11371	-0.28651	-0.40022	0.0687828	rs6797587:48197614:A:G
BP	rs66530629:25032168:G:A	chr1_25031256_25032636	chr1_24967431_24978453	SRRM1	289	222	0.000396929	Testis	1.52504	1.49727	1.54976	-0.0277703	0.0247175	0.0524877	0.00912488	340	340	333.5	0	-0.00835	-0.00835	0.0713185	rs6686889:25030470:C:T
BP	rs6679:113243048:C:T	chr1_113242486_113244040	chr1_113209831_113219340	MOV10	207	155	4.24e-07	Esophagus_Muscularis	1.38292	1.46051	1.75201	0.0775908	0.369091	0.2915	2.59e-88	389.5	385.5	304	-0.00447	-0.10732	-0.10285	0.0729143	rs17030613:113190807:A:C
BP	rs6679:113243048:C:T	chr1_113242486_113244040	chr1_113150955_113168991	ST7L	235	153	4.23e-15	Cells_Transformed_fibroblasts	0.865373	0.797352	0.851461	-0.0680213	-0.0139117	0.0541096	0.559726	389.5	385.5	304	-0.00447	-0.10732	-0.10285	0.0729143	rs17030613:113190807:A:C
BP	rs4932373:91429287:A:C	chr15_91426677_91429531	chr15_91410728_91419483	FURIN	270	214	1.11e-08	Esophagus_Mucosa	1.71734	1.65466	1.59505	-0.0626821	-0.122287	-0.059605	1.29e-09	253.5	347	185	0.13589	-0.13618	-0.27207	0.0816835	rs2521501:91437388:A:T
BP	rs35346340:91427872:G:C	chr15_91426677_91429531	chr15_91410728_91419483	FURIN	270	214	2.11e-08	Esophagus_Mucosa	1.71734	1.65466	1.59505	-0.0626821	-0.122287	-0.059605	1.29e-09	253.5	347	185	0.13589	-0.13618	-0.27207	0.0816835	rs2521501:91437388:A:T
BP	rs1894400:91428955:C:T	chr15_91426677_91429531	chr15_91410728_91419483	FURIN	270	214	2.41e-08	Esophagus_Mucosa	1.71734	1.65466	1.59505	-0.0626821	-0.122287	-0.059605	1.29e-09	253.5	347	185	0.13589	-0.13618	-0.27207	0.0816835	rs2521501:91437388:A:T
BP	rs7497304:91429176:G:T	chr15_91426677_91429531	chr15_91410728_91419483	FURIN	270	214	2.44e-08	Esophagus_Mucosa	1.71734	1.65466	1.59505	-0.0626821	-0.122287	-0.059605	1.29e-09	253.5	347	185	0.13589	-0.13618	-0.27207	0.0816835	rs2521501:91437388:A:T
BP	rs34029266:91429196:CCA:C	chr15_91426677_91429531	chr15_91410728_91419483	FURIN	270	214	2.6e-08	Esophagus_Mucosa	1.71734	1.65466	1.59505	-0.0626821	-0.122287	-0.059605	1.29e-09	253.5	347	185	0.13589	-0.13618	-0.27207	0.0816835	rs2521501:91437388:A:T
BP	rs12906125:91427612:G:A	chr15_91426677_91429531	chr15_91410728_91419483	FURIN	270	214	3.77e-08	Esophagus_Mucosa	1.71734	1.65466	1.59505	-0.0626821	-0.122287	-0.059605	1.29e-09	253.5	347	185	0.13589	-0.13618	-0.27207	0.0816835	rs2521501:91437388:A:T
BP	rs11330240:91428521:CT:C	chr15_91426677_91429531	chr15_91410728_91419483	FURIN	270	214	1.53e-07	Esophagus_Mucosa	1.71734	1.65466	1.59505	-0.0626821	-0.122287	-0.059605	1.29e-09	253.5	347	185	0.13589	-0.13618	-0.27207	0.0816835	rs2521501:91437388:A:T
CAD	rs2071382:91428197:T:C	chr15_91426677_91429531	chr15_91410728_91419483	FURIN	270	214	4.01e-09	Esophagus_Mucosa	1.71734	1.65466	1.59505	-0.0626821	-0.122287	-0.059605	1.29e-09	253.5	347	185	0.13589	-0.13618	-0.27207	0.0816835	rs2071382:91428197:T:C
CAD	rs11539637:91428290:C:T	chr15_91426677_91429531	chr15_91410728_91419483	FURIN	270	214	4.49e-09	Esophagus_Mucosa	1.71734	1.65466	1.59505	-0.0626821	-0.122287	-0.059605	1.29e-09	253.5	347	185	0.13589	-0.13618	-0.27207	0.0816835	rs2071382:91428197:T:C
CAD	rs7183988:91428589:T:G	chr15_91426677_91429531	chr15_91410728_91419483	FURIN	270	214	9.78e-09	Esophagus_Mucosa	1.71734	1.65466	1.59505	-0.0626821	-0.122287	-0.059605	1.29e-09	253.5	347	185	0.13589	-0.13618	-0.27207	0.0816835	rs2071382:91428197:T:C
CAD	rs7177338:91428636:G:A	chr15_91426677_91429531	chr15_91410728_91419483	FURIN	270	214	1.1e-08	Esophagus_Mucosa	1.71734	1.65466	1.59505	-0.0626821	-0.122287	-0.059605	1.29e-09	253.5	347	185	0.13589	-0.13618	-0.27207	0.0816835	rs2071382:91428197:T:C
CAD	rs1894401:91429042:G:A	chr15_91426677_91429531	chr15_91410728_91419483	FURIN	270	214	3.9e-08	Esophagus_Mucosa	1.71734	1.65466	1.59505	-0.0626821	-0.122287	-0.059605	1.29e-09	253.5	347	185	0.13589	-0.13618	-0.27207	0.0816835	rs2071382:91428197:T:C
CAD	rs11539637:91428290:C:T	chr15_91426677_91429531	chr15_91470693_91481877	UNC45A	131	83	0.000700484	Spleen	1.67885	1.65349	1.61019	-0.0253604	-0.0686606	-0.0433002	0.000238715	253.5	347	185	0.13589	-0.13618	-0.27207	0.0816835	rs2071382:91428197:T:C
CAD	rs2071382:91428197:T:C	chr15_91426677_91429531	chr15_91470693_91481877	UNC45A	131	83	0.00080462	Spleen	1.67885	1.65349	1.61019	-0.0253604	-0.0686606	-0.0433002	0.000238715	253.5	347	185	0.13589	-0.13618	-0.27207	0.0816835	rs2071382:91428197:T:C
BP	rs4932373:91429287:A:C	chr15_91426677_91429531	chr15_91444308_91448308	MAN2A2	101	60	4.85e-05	Artery_Aorta	1.24325	1.12715	1.16809	-0.116092	-0.0751566	0.0409352	0.00489758	253.5	347	185	0.13589	-0.13618	-0.27207	0.0816835	rs2521501:91437388:A:T
BP	rs35346340:91427872:G:C	chr15_91426677_91429531	chr15_91444308_91448308	MAN2A2	101	60	6.57e-05	Artery_Aorta	1.24325	1.12715	1.16809	-0.116092	-0.0751566	0.0409352	0.00489758	253.5	347	185	0.13589	-0.13618	-0.27207	0.0816835	rs2521501:91437388:A:T
BP	rs34029266:91429196:CCA:C	chr15_91426677_91429531	chr15_91444308_91448308	MAN2A2	101	60	7.83e-05	Artery_Aorta	1.24325	1.12715	1.16809	-0.116092	-0.0751566	0.0409352	0.00489758	253.5	347	185	0.13589	-0.13618	-0.27207	0.0816835	rs2521501:91437388:A:T
BP	rs7497304:91429176:G:T	chr15_91426677_91429531	chr15_91444308_91448308	MAN2A2	101	60	7.88e-05	Artery_Aorta	1.24325	1.12715	1.16809	-0.116092	-0.0751566	0.0409352	0.00489758	253.5	347	185	0.13589	-0.13618	-0.27207	0.0816835	rs2521501:91437388:A:T
BP	rs1894400:91428955:C:T	chr15_91426677_91429531	chr15_91444308_91448308	MAN2A2	101	60	0.000117272	Artery_Aorta	1.24325	1.12715	1.16809	-0.116092	-0.0751566	0.0409352	0.00489758	253.5	347	185	0.13589	-0.13618	-0.27207	0.0816835	rs2521501:91437388:A:T
BP	rs11330240:91428521:CT:C	chr15_91426677_91429531	chr15_91444308_91448308	MAN2A2	101	60	0.000137147	Artery_Aorta	1.24325	1.12715	1.16809	-0.116092	-0.0751566	0.0409352	0.00489758	253.5	347	185	0.13589	-0.13618	-0.27207	0.0816835	rs2521501:91437388:A:T
BP	rs12906125:91427612:G:A	chr15_91426677_91429531	chr15_91444308_91448308	MAN2A2	101	60	0.000266693	Artery_Aorta	1.24325	1.12715	1.16809	-0.116092	-0.0751566	0.0409352	0.00489758	253.5	347	185	0.13589	-0.13618	-0.27207	0.0816835	rs2521501:91437388:A:T
BP	rs11039225:47430599:G:A	chr11_47429209_47431115	chr11_47508473_47511725	CELF1	17	14	1.57e-05	Nerve_Tibial	1.21156	1.267	1.20911	0.0554354	-0.0024549	-0.0578903	2.54e-07	299	403	222	0.12926	-0.12882	-0.25808	0.0828608	rs7103648:47461783:A:G
BP	rs11039225:47430599:G:A	chr11_47429209_47431115	chr11_47570368_47577114	CELF1	75	59	1.57e-05	Nerve_Tibial	1.21156	1.267	1.20911	0.0554354	-0.0024549	-0.0578903	2.54e-07	299	403	222	0.12926	-0.12882	-0.25808	0.0828608	rs7103648:47461783:A:G
BP	rs11039225:47430599:G:A	chr11_47429209_47431115	chr11_47515010_47549826	CELF1	197	134	1.57e-05	Nerve_Tibial	1.21156	1.267	1.20911	0.0554354	-0.0024549	-0.0578903	2.54e-07	299	403	222	0.12926	-0.12882	-0.25808	0.0828608	rs7103648:47461783:A:G
BP	rs7947450:47429904:G:A	chr11_47429209_47431115	chr11_47508473_47511725	CELF1	17	14	3.4e-05	Nerve_Tibial	1.21156	1.267	1.20911	0.0554354	-0.0024549	-0.0578903	2.54e-07	299	403	222	0.12926	-0.12882	-0.25808	0.0828608	rs7103648:47461783:A:G
BP	rs7947450:47429904:G:A	chr11_47429209_47431115	chr11_47570368_47577114	CELF1	75	59	3.4e-05	Nerve_Tibial	1.21156	1.267	1.20911	0.0554354	-0.0024549	-0.0578903	2.54e-07	299	403	222	0.12926	-0.12882	-0.25808	0.0828608	rs7103648:47461783:A:G
BP	rs7947450:47429904:G:A	chr11_47429209_47431115	chr11_47515010_47549826	CELF1	197	134	3.4e-05	Nerve_Tibial	1.21156	1.267	1.20911	0.0554354	-0.0024549	-0.0578903	2.54e-07	299	403	222	0.12926	-0.12882	-0.25808	0.0828608	rs7103648:47461783:A:G
BP	rs7947450:47429904:G:A	chr11_47429209_47431115	chr11_47285064_47294417	MADD	98	84	9.27e-06	Artery_Tibial	1.14493	0.999993	1.10927	-0.144939	-0.0356622	0.109277	0.000107501	299	403	222	0.12926	-0.12882	-0.25808	0.0828608	rs7103648:47461783:A:G
BP	rs11039225:47430599:G:A	chr11_47429209_47431115	chr11_47285064_47294417	MADD	98	84	9.71e-06	Artery_Tibial	1.14493	0.999993	1.10927	-0.144939	-0.0356622	0.109277	0.000107501	299	403	222	0.12926	-0.12882	-0.25808	0.0828608	rs7103648:47461783:A:G
BP	rs7947450:47429904:G:A	chr11_47429209_47431115	chr11_47661656_47665954	MTCH2	30	24	0.000179977	Brain_Nucleus_accumbens_basal_ganglia	1.63993	1.48471	1.49521	-0.155223	-0.144719	0.010504	0.000276012	299	403	222	0.12926	-0.12882	-0.25808	0.0828608	rs7103648:47461783:A:G
BP	rs11039225:47430599:G:A	chr11_47429209_47431115	chr11_47661656_47665954	MTCH2	30	24	0.00018021	Brain_Nucleus_accumbens_basal_ganglia	1.63993	1.48471	1.49521	-0.155223	-0.144719	0.010504	0.000276012	299	403	222	0.12926	-0.12882	-0.25808	0.0828608	rs7103648:47461783:A:G
BP	rs11039225:47430599:G:A	chr11_47429209_47431115	chr11_47445290_47449947	PSMC3	335	212	0.000195714	Brain_Putamen_basal_ganglia	2.02239	2.02099	2.00314	-0.00139374	-0.0192466	-0.0178528	0.00331493	299	403	222	0.12926	-0.12882	-0.25808	0.0828608	rs7103648:47461783:A:G
BP	rs7947450:47429904:G:A	chr11_47429209_47431115	chr11_47445290_47449947	PSMC3	335	212	0.000195921	Brain_Putamen_basal_ganglia	2.02239	2.02099	2.00314	-0.00139374	-0.0192466	-0.0178528	0.00331493	299	403	222	0.12926	-0.12882	-0.25808	0.0828608	rs7103648:47461783:A:G
BP	rs7947450:47429904:G:A	chr11_47429209_47431115	chr11_46717222_46724584	ARHGAP1	18	14	0.000747371	Heart_Left_Ventricle	1.5034	1.44969	1.52274	-0.0537089	0.0193359	0.0730448	0.169595	299	403	222	0.12926	-0.12882	-0.25808	0.0828608	rs7103648:47461783:A:G
BP	rs11039225:47430599:G:A	chr11_47429209_47431115	chr11_46717222_46724584	ARHGAP1	18	14	0.000918997	Heart_Left_Ventricle	1.5034	1.44969	1.52274	-0.0537089	0.0193359	0.0730448	0.169595	299	403	222	0.12926	-0.12882	-0.25808	0.0828608	rs7103648:47461783:A:G
BP	rs11039225:47430599:G:A	chr11_47429209_47431115	chr11_47469948_47472452	RAPSN	81	63	0.000227726	Nerve_Tibial	0.305195	0.305553	0.31733	0.000358146	0.0121349	0.0117768	0.425129	299	403	222	0.12926	-0.12882	-0.25808	0.0828608	rs7103648:47461783:A:G
BP	rs7947450:47429904:G:A	chr11_47429209_47431115	chr11_47469948_47472452	RAPSN	81	63	0.000284725	Nerve_Tibial	0.305195	0.305553	0.31733	0.000358146	0.0121349	0.0117768	0.425129	299	403	222	0.12926	-0.12882	-0.25808	0.0828608	rs7103648:47461783:A:G
BP	rs62270945:128201889:C:T	chr3_128201532_128202914	chr3_127769501_127787799	SEC61A1	93	71	0.000610819	Pancreas	1.86738	1.80322	1.81423	-0.064163	-0.0531518	0.0110112	8.86e-17	311.5	359.5	215.5	0.06206	-0.15939	-0.22145	0.0866085	rs62270945:128201889:C:T
BP	rs11856413:75199892:A:G	chr15_75198003_75199927	chr15_75072756_75087178	CSK	79	36	1.71e-05	Lung	1.45518	1.54025	1.57003	0.0850782	0.114851	0.0297729	1.44e-26	190	204	123	0.03072	-0.18761	-0.21833	0.0899653	rs6495122:75125645:A:C
BP	rs11856413:75199892:A:G	chr15_75198003_75199927	chr15_75154693_75166917	SCAMP2	62	46	1.94e-10	Whole_Blood	1.45295	1.39668	1.44676	-0.0562682	-0.00619009	0.0500781	0.000497172	190	204	123	0.03072	-0.18761	-0.21833	0.0899653	rs6495122:75125645:A:C
BP	rs11856413:75199892:A:G	chr15_75198003_75199927	chr15_75286388_75290002	SCAMP5	18	13	2.82e-12	Artery_Tibial	0.426508	0.351331	0.384531	-0.0751772	-0.0419779	0.0331993	0.000740622	190	204	123	0.03072	-0.18761	-0.21833	0.0899653	rs6495122:75125645:A:C
BP	rs11856413:75199892:A:G	chr15_75198003_75199927	chr15_75180477_75184325	MPI	77	43	4.04e-11	Whole_Blood	1.04085	0.935932	0.946627	-0.104921	-0.0942254	0.0106954	0.0274917	190	204	123	0.03072	-0.18761	-0.21833	0.0899653	rs6495122:75125645:A:C
BP	rs11856413:75199892:A:G	chr15_75198003_75199927	chr15_75333063_75342125	PPCDC	12	13	3.98e-05	Artery_Aorta	0.751642	0.75367	0.833015	0.00202785	0.081373	0.0793452	0.659279	190	204	123	0.03072	-0.18761	-0.21833	0.0899653	rs6495122:75125645:A:C
BP	rs11856413:75199892:A:G	chr15_75198003_75199927	chr15_75319471_75326733	PPCDC	18	13	3.98e-05	Artery_Aorta	0.751642	0.75367	0.833015	0.00202785	0.081373	0.0793452	0.659279	190	204	123	0.03072	-0.18761	-0.21833	0.0899653	rs6495122:75125645:A:C
BP	rs6735896:25264620:C:A	chr2_25264247_25266570	chr2_25191998_25197851	DNAJC27	23	12	0.000263672	Esophagus_Muscularis	0.464494	0.427901	0.493245	-0.0365936	0.0287508	0.0653445	0.685721	569.5	657	435.5	0.06197	-0.11628	-0.17825	0.0987664	rs55701159:25139596:T:G
BP	rs12186748:77901235:G:T	chr5_77901123_77901944	chr5_77928336_77946877	LHFPL2	466	342	0.000442253	Muscle_Skeletal	1.47019	1.51743	1.74483	0.0472396	0.274638	0.227398	4.24e-41	12.5	21.5	33.5	0.22185	0.40749	0.18564	0.105394	rs10057188:77837789:G:A
BP	rs12186748:77901235:G:T	chr5_77901123_77901944	chr5_77654206_77659099	SCAMP1	30	25	2.95e-05	Whole_Blood	1.05576	1.06145	1.08224	0.00568879	0.0264867	0.0207979	0.000150549	12.5	21.5	33.5	0.22185	0.40749	0.18564	0.105394	rs10057188:77837789:G:A
CAD	rs10477741:131795310:T:G	chr5_131793980_131795444	chr5_131591965_131611765	PDLIM4	36	22	0.000410304	Adipose_Subcutaneous	1.83776	2.00171	1.80149	0.163955	-0.0362628	-0.200218	3.99e-57	30	33.5	52.5	0.04646	0.23699	0.19053	0.118779	rs77335401:131759825:T:C
CAD	rs17413072:132261620:G:C	chr3_132261339_132262563	chr3_132134263_132141924	DNAJC13	19	15	1.55e-05	Cells_Transformed_fibroblasts	1.25422	1.23545	1.35759	-0.0187735	0.103372	0.122146	1.37e-06	123	100	88	-0.0891	-0.14403	-0.05493	0.122021	rs10512861:132257961:G:T
CAD	rs17413072:132261620:G:C	chr3_132261339_132262563	chr3_132371923_132375244	UBA5	23	12	0.000270766	Lung	1.13549	1.01051	1.05588	-0.124985	-0.0796146	0.0453708	0.271175	123	100	88	-0.0891	-0.14403	-0.05493	0.122021	rs10512861:132257961:G:T
CAD	rs17413072:132261620:G:C	chr3_132261339_132262563	chr3_132376944_132381787	UBA5	39	31	0.000270766	Lung	1.13549	1.01051	1.05588	-0.124985	-0.0796146	0.0453708	0.271175	123	100	88	-0.0891	-0.14403	-0.05493	0.122021	rs10512861:132257961:G:T
CAD	rs2306363:65405600:G:T	chr11_65405047_65406340	chr11_65372000_65386142	MAP3K11	1380	1121	2.85e-05	Skin_Sun_Exposed_Lower_leg	1.61273	1.95264	1.90241	0.339907	0.289676	-0.0502311	1.51e-65	96	120.5	55.5	0.09781	-0.23472	-0.33253	0.13023	rs12801636:65391317:G:A
CAD	rs2306363:65405600:G:T	chr11_65405047_65406340	chr11_65600080_65602438	SNX32	28	40	9.43e-05	Thyroid	0.372151	0.501415	0.558217	0.129264	0.186066	0.0568014	0.713866	96	120.5	55.5	0.09781	-0.23472	-0.33253	0.13023	rs12801636:65391317:G:A
BP	rs12627514:44759440:C:G	chr21_44758437_44760081	chr21_45183541_45197693	CSTB	12	18	0.000827299	Small_Intestine_Terminal_Ileum	1.67419	1.72469	1.75029	0.0504976	0.0760931	0.0255954	1.21e-10	77	78.5	40	0.00828	-0.27931	-0.28759	0.13088	rs12627651:44760603:G:A
BP	rs60376124:44759726:C:T	chr21_44758437_44760081	chr21_45183541_45197693	CSTB	12	18	0.000835341	Small_Intestine_Terminal_Ileum	1.67419	1.72469	1.75029	0.0504976	0.0760931	0.0255954	1.21e-10	77	78.5	40	0.00828	-0.27931	-0.28759	0.13088	rs12627651:44760603:G:A
BP	rs17092456:33796192:G:C	chr20_33795791_33796497	chr20_33750779_33765113	PROCR	55	38	1.58e-06	Cells_Transformed_fibroblasts	2.25106	1.99407	1.87222	-0.25699	-0.378832	-0.121842	1.48e-70	29	52	15.5	0.24716	-0.25964	-0.5068	0.136156	rs867186:33764554:A:G
CAD	rs17092456:33796192:G:C	chr20_33795791_33796497	chr20_33750779_33765113	PROCR	55	38	1.58e-06	Cells_Transformed_fibroblasts	2.25106	1.99407	1.87222	-0.25699	-0.378832	-0.121842	1.48e-70	29	52	15.5	0.24716	-0.25964	-0.5068	0.136156	rs867186:33764554:A:G
CAD	rs175039:75468950:G:C	chr14_75468870_75470422	chr14_75404968_75424355	PGF	511	355	5.86e-05	Colon_Transverse	2.17573	1.81771	2.12017	-0.358021	-0.0555543	0.302467	6.39e-52	178.5	182.5	118.5	0.00958	-0.17669	-0.18627	0.140076	rs3832966:75614504:A:ACCCG
CAD	rs175040:75469555:A:G	chr14_75468870_75470422	chr14_75404968_75424355	PGF	511	355	7.84e-05	Heart_Left_Ventricle	2.17573	1.81771	2.12017	-0.358021	-0.0555543	0.302467	6.39e-52	178.5	182.5	118.5	0.00958	-0.17669	-0.18627	0.140076	rs3832966:75614504:A:ACCCG
CAD	rs175039:75468950:G:C	chr14_75468870_75470422	chr14_75584295_75600845	NEK9	71	45	1.11e-06	Esophagus_Mucosa	1.39906	1.16303	1.2655	-0.236028	-0.133555	0.102472	3.04e-12	178.5	182.5	118.5	0.00958	-0.17669	-0.18627	0.140076	rs3832966:75614504:A:ACCCG
CAD	rs175040:75469555:A:G	chr14_75468870_75470422	chr14_75584295_75600845	NEK9	71	45	1.4e-06	Esophagus_Mucosa	1.39906	1.16303	1.2655	-0.236028	-0.133555	0.102472	3.04e-12	178.5	182.5	118.5	0.00958	-0.17669	-0.18627	0.140076	rs3832966:75614504:A:ACCCG
CAD	rs175039:75468950:G:C	chr14_75468870_75470422	chr14_75347197_75356311	DLST	71	46	2.74e-05	Muscle_Skeletal	1.75739	1.67337	1.6323	-0.0840199	-0.125088	-0.041068	3.4e-05	178.5	182.5	118.5	0.00958	-0.17669	-0.18627	0.140076	rs3832966:75614504:A:ACCCG
CAD	rs175040:75469555:A:G	chr14_75468870_75470422	chr14_75347197_75356311	DLST	71	46	0.00021691	Muscle_Skeletal	1.75739	1.67337	1.6323	-0.0840199	-0.125088	-0.041068	3.4e-05	178.5	182.5	118.5	0.00958	-0.17669	-0.18627	0.140076	rs3832966:75614504:A:ACCCG
CAD	rs175040:75469555:A:G	chr14_75468870_75470422	chr14_75533687_75537911	ACYP1	130	72	1.72e-08	Heart_Left_Ventricle	0.984573	0.985036	0.987783	0.000462543	0.00321	0.00274745	0.00791208	178.5	182.5	118.5	0.00958	-0.17669	-0.18627	0.140076	rs3832966:75614504:A:ACCCG
CAD	rs175040:75469555:A:G	chr14_75468870_75470422	chr14_75516561_75531916	ACYP1	230	170	1.72e-08	Heart_Left_Ventricle	0.984573	0.985036	0.987783	0.000462543	0.00321	0.00274745	0.00791208	178.5	182.5	118.5	0.00958	-0.17669	-0.18627	0.140076	rs3832966:75614504:A:ACCCG
CAD	rs175039:75468950:G:C	chr14_75468870_75470422	chr14_75533687_75537911	ACYP1	130	72	5.84e-06	Heart_Left_Ventricle	0.984573	0.985036	0.987783	0.000462543	0.00321	0.00274745	0.00791208	178.5	182.5	118.5	0.00958	-0.17669	-0.18627	0.140076	rs3832966:75614504:A:ACCCG
CAD	rs175039:75468950:G:C	chr14_75468870_75470422	chr14_75516561_75531916	ACYP1	230	170	5.84e-06	Heart_Left_Ventricle	0.984573	0.985036	0.987783	0.000462543	0.00321	0.00274745	0.00791208	178.5	182.5	118.5	0.00958	-0.17669	-0.18627	0.140076	rs3832966:75614504:A:ACCCG
CAD	rs175040:75469555:A:G	chr14_75468870_75470422	chr14_75533687_75537911	ZC2HC1C	130	72	1.19e-12	Testis	0.431978	0.484814	0.516474	0.052836	0.0844968	0.0316608	0.115915	178.5	182.5	118.5	0.00958	-0.17669	-0.18627	0.140076	rs3832966:75614504:A:ACCCG
CAD	rs175039:75468950:G:C	chr14_75468870_75470422	chr14_75533687_75537911	ZC2HC1C	130	72	5.91e-12	Testis	0.431978	0.484814	0.516474	0.052836	0.0844968	0.0316608	0.115915	178.5	182.5	118.5	0.00958	-0.17669	-0.18627	0.140076	rs3832966:75614504:A:ACCCG
BP	rs144358463:47562241:C:T	chr11_47561251_47562388	chr11_48000679_48016717	PTPRJ	9	12	0.000119124	Spleen	0.783154	0.821989	0.884533	0.0388355	0.101379	0.0625433	0.000110078	62.5	81	33.5	0.11104	-0.26495	-0.37599	0.144821	rs11537751:47587452:C:T
BP	rs7374376:48172687:T:C	chr3_48171714_48172715	chr3_48122017_48132355	MAP4	24	14	2.73e-08	Cells_Transformed_fibroblasts	1.91494	1.92178	1.97128	0.00684366	0.0563363	0.0494927	0.00172872	44	66.5	23	0.17609	-0.273	-0.44909	0.157305	rs6797587:48197614:A:G
CAD	rs7374376:48172687:T:C	chr3_48171714_48172715	chr3_48122017_48132355	MAP4	24	14	2.73e-08	Cells_Transformed_fibroblasts	1.91494	1.92178	1.97128	0.00684366	0.0563363	0.0494927	0.00172872	44	66.5	23	0.17609	-0.273	-0.44909	0.157305	rs6797587:48197614:A:G
BP	rs68077109:227486671:A:C	chr1_227486162_227487997	chr1_227494737_227509034	CDC42BPA	118	71	2.94e-09	Muscle_Skeletal	1.28682	1.21425	1.28294	-0.0725648	-0.00388378	0.068681	0.537923	66.5	127	103	0.27791	0.18773	-0.09018	0.157477	rs10916082:227252626:A:G
BP	rs2926534:204464181:C:T	chr1_204462661_204464661	chr1_204454936_204459631	PIK3C2B	92	51	2.03e-05	Skin_Sun_Exposed_Lower_leg	0.999069	1.49264	1.20305	0.493575	0.203979	-0.289596	1.06e-188	351.5	382.5	261	0.03661	-0.12886	-0.16547	0.158319	rs2169137:204497913:G:C
BP	rs3014606:204464150:C:G	chr1_204462661_204464661	chr1_204454936_204459631	PIK3C2B	92	51	2.03e-05	Skin_Sun_Exposed_Lower_leg	0.999069	1.49264	1.20305	0.493575	0.203979	-0.289596	1.06e-188	351.5	382.5	261	0.03661	-0.12886	-0.16547	0.158319	rs2169137:204497913:G:C
BP	rs3014606:204464150:C:G	chr1_204462661_204464661	chr1_204483929_204487385	MDM4	17	16	2.43e-07	Nerve_Tibial	0.626404	0.66995	0.726217	0.0435456	0.0998129	0.0562672	6.9e-11	351.5	382.5	261	0.03661	-0.12886	-0.16547	0.158319	rs2169137:204497913:G:C
BP	rs2926534:204464181:C:T	chr1_204462661_204464661	chr1_204483929_204487385	MDM4	17	16	2.97e-07	Nerve_Tibial	0.626404	0.66995	0.726217	0.0435456	0.0998129	0.0562672	6.9e-11	351.5	382.5	261	0.03661	-0.12886	-0.16547	0.158319	rs2169137:204497913:G:C
CAD	rs2277621:40264661:C:G	chr17_40263837_40265107	chr17_40809752_40813955	TUBG2	18	10	0.00012133	Esophagus_Muscularis	1.07061	0.953659	0.999686	-0.116951	-0.0709236	0.0460269	0.00697077	49.5	105	79	0.32202	0.1998	-0.12222	0.159656	rs2074158:40257163:T:C
CAD	rs3744484:40264125:A:T	chr17_40263837_40265107	chr17_40809752_40813955	TUBG2	18	10	0.000186223	Esophagus_Muscularis	1.07061	0.953659	0.999686	-0.116951	-0.0709236	0.0460269	0.00697077	49.5	105	79	0.32202	0.1998	-0.12222	0.159656	rs2074158:40257163:T:C
CAD	rs3744484:40264125:A:T	chr17_40263837_40265107	chr17_40964689_40977877	BECN1	16	9	0.000345398	Skin_Not_Sun_Exposed_Suprapubic	1.64988	1.58521	1.67831	-0.0646735	0.0284241	0.0930976	0.198635	49.5	105	79	0.32202	0.1998	-0.12222	0.159656	rs2074158:40257163:T:C
CAD	rs2277621:40264661:C:G	chr17_40263837_40265107	chr17_40964689_40977877	BECN1	16	9	0.000521987	Skin_Not_Sun_Exposed_Suprapubic	1.64988	1.58521	1.67831	-0.0646735	0.0284241	0.0930976	0.198635	49.5	105	79	0.32202	0.1998	-0.12222	0.159656	rs2074158:40257163:T:C
BP	rs1509393:28647032:T:A	chr2_28646630_28647858	chr2_27707250_27724577	GCKR	87	55	0.000317803	Muscle_Skeletal	0.933716	1.23764	1.06945	0.303921	0.135734	-0.168187	1e-40	60	64	29.5	0.02758	-0.30103	-0.32861	0.174001	rs7562:28635740:T:C
BP	rs1509393:28647032:T:A	chr2_28646630_28647858	chr2_27649896_27656765	NRBP1	36	25	0.000246156	Brain_Nucleus_accumbens_basal_ganglia	1.78091	1.7694	1.75849	-0.0115129	-0.0224203	-0.0109074	0.000597968	60	64	29.5	0.02758	-0.30103	-0.32861	0.174001	rs7562:28635740:T:C
BP	rs1509393:28647032:T:A	chr2_28646630_28647858	chr2_27663677_27665921	KRTCAP3	11	12	0.000114898	Skin_Sun_Exposed_Lower_leg	0.488519	0.418277	0.546064	-0.0702424	0.0575447	0.127787	0.127796	60	64	29.5	0.02758	-0.30103	-0.32861	0.174001	rs7562:28635740:T:C
BP	rs10059615:77891493:C:T	chr5_77890694_77891702	chr5_77928336_77946877	LHFPL2	466	342	0.00093489	Muscle_Skeletal	1.47019	1.51743	1.74483	0.0472396	0.274638	0.227398	4.24e-41	251.5	251.5	189	0	-0.12351	-0.12351	0.179402	rs10057188:77837789:G:A
BP	rs10059615:77891493:C:T	chr5_77890694_77891702	chr5_77654206_77659099	SCAMP1	30	25	4.88e-05	Whole_Blood	1.05576	1.06145	1.08224	0.00568879	0.0264867	0.0207979	0.000150549	251.5	251.5	189	0	-0.12351	-0.12351	0.179402	rs10057188:77837789:G:A
BP	rs7028641:123691141:G:C	chr9_123690619_123691533	chr9_123471820_123478686	MEGF9	77	39	9.31e-06	Adipose_Subcutaneous	0.886852	0.802307	0.651386	-0.0845447	-0.235466	-0.150921	5.56e-35	110	205.5	116.5	0.2696	0.02472	-0.24488	0.180177	rs1953126:123640500:T:C
BP	rs3761849:123690957:C:T	chr9_123690619_123691533	chr9_123471820_123478686	MEGF9	77	39	1.12e-05	Adipose_Subcutaneous	0.886852	0.802307	0.651386	-0.0845447	-0.235466	-0.150921	5.56e-35	110	205.5	116.5	0.2696	0.02472	-0.24488	0.180177	rs1953126:123640500:T:C
BP	rs1930786:123691469:C:G	chr9_123690619_123691533	chr9_123471820_123478686	MEGF9	77	39	1.95e-05	Adipose_Subcutaneous	0.886852	0.802307	0.651386	-0.0845447	-0.235466	-0.150921	5.56e-35	110	205.5	116.5	0.2696	0.02472	-0.24488	0.180177	rs1953126:123640500:T:C
BP	rs7028641:123691141:G:C	chr9_123690619_123691533	chr9_123628987_123640949	PHF19	524	238	2.25e-05	Esophagus_Muscularis	1.63664	1.65599	1.44222	0.0193532	-0.19442	-0.213773	8.94e-20	110	205.5	116.5	0.2696	0.02472	-0.24488	0.180177	rs1953126:123640500:T:C
BP	rs1930786:123691469:C:G	chr9_123690619_123691533	chr9_123628987_123640949	PHF19	524	238	2.33e-05	Esophagus_Muscularis	1.63664	1.65599	1.44222	0.0193532	-0.19442	-0.213773	8.94e-20	110	205.5	116.5	0.2696	0.02472	-0.24488	0.180177	rs1953126:123640500:T:C
BP	rs3761849:123690957:C:T	chr9_123690619_123691533	chr9_123628987_123640949	PHF19	524	238	6.98e-05	Esophagus_Muscularis	1.63664	1.65599	1.44222	0.0193532	-0.19442	-0.213773	8.94e-20	110	205.5	116.5	0.2696	0.02472	-0.24488	0.180177	rs1953126:123640500:T:C
BP	rs7028641:123691141:G:C	chr9_123690619_123691533	chr9_123551996_123557448	FBXW2	99	70	2.02e-07	Cells_Transformed_fibroblasts	1.25298	1.17721	1.16026	-0.0757724	-0.0927196	-0.0169472	0.000617767	110	205.5	116.5	0.2696	0.02472	-0.24488	0.180177	rs1953126:123640500:T:C
BP	rs1930786:123691469:C:G	chr9_123690619_123691533	chr9_123551996_123557448	FBXW2	99	70	2.6e-07	Cells_Transformed_fibroblasts	1.25298	1.17721	1.16026	-0.0757724	-0.0927196	-0.0169472	0.000617767	110	205.5	116.5	0.2696	0.02472	-0.24488	0.180177	rs1953126:123640500:T:C
BP	rs3761849:123690957:C:T	chr9_123690619_123691533	chr9_123551996_123557448	FBXW2	99	70	1.32e-06	Cells_Transformed_fibroblasts	1.25298	1.17721	1.16026	-0.0757724	-0.0927196	-0.0169472	0.000617767	110	205.5	116.5	0.2696	0.02472	-0.24488	0.180177	rs1953126:123640500:T:C
BP	rs7028641:123691141:G:C	chr9_123690619_123691533	chr9_123811951_123813639	C5	10	15	3.34e-05	Artery_Tibial	0.420502	0.394858	0.374758	-0.0256439	-0.0457443	-0.0201004	0.102453	110	205.5	116.5	0.2696	0.02472	-0.24488	0.180177	rs1953126:123640500:T:C
BP	rs3761849:123690957:C:T	chr9_123690619_123691533	chr9_123811951_123813639	C5	10	15	7.83e-05	Whole_Blood	0.420502	0.394858	0.374758	-0.0256439	-0.0457443	-0.0201004	0.102453	110	205.5	116.5	0.2696	0.02472	-0.24488	0.180177	rs1953126:123640500:T:C
BP	rs1930786:123691469:C:G	chr9_123690619_123691533	chr9_123811951_123813639	C5	10	15	0.000206781	Artery_Tibial	0.420502	0.394858	0.374758	-0.0256439	-0.0457443	-0.0201004	0.102453	110	205.5	116.5	0.2696	0.02472	-0.24488	0.180177	rs1953126:123640500:T:C
BP	rs3761849:123690957:C:T	chr9_123690619_123691533	chr9_123603649_123611534	PSMD5	182	74	1.58e-18	Muscle_Skeletal	1.38817	1.28861	1.31195	-0.0995566	-0.0762158	0.0233408	0.10279	110	205.5	116.5	0.2696	0.02472	-0.24488	0.180177	rs1953126:123640500:T:C
BP	rs1930786:123691469:C:G	chr9_123690619_123691533	chr9_123603649_123611534	PSMD5	182	74	2.62e-18	Muscle_Skeletal	1.38817	1.28861	1.31195	-0.0995566	-0.0762158	0.0233408	0.10279	110	205.5	116.5	0.2696	0.02472	-0.24488	0.180177	rs1953126:123640500:T:C
BP	rs7028641:123691141:G:C	chr9_123690619_123691533	chr9_123603649_123611534	PSMD5	182	74	1.89e-17	Muscle_Skeletal	1.38817	1.28861	1.31195	-0.0995566	-0.0762158	0.0233408	0.10279	110	205.5	116.5	0.2696	0.02472	-0.24488	0.180177	rs1953126:123640500:T:C
BP	rs7028641:123691141:G:C	chr9_123690619_123691533	chr9_123849313_123851648	CNTRL	14	11	7.5e-05	Whole_Blood	0.827715	0.785771	0.790258	-0.0419443	-0.0374575	0.0044868	0.596478	110	205.5	116.5	0.2696	0.02472	-0.24488	0.180177	rs1953126:123640500:T:C
BP	rs1930786:123691469:C:G	chr9_123690619_123691533	chr9_123849313_123851648	CNTRL	14	11	0.000141507	Whole_Blood	0.827715	0.785771	0.790258	-0.0419443	-0.0374575	0.0044868	0.596478	110	205.5	116.5	0.2696	0.02472	-0.24488	0.180177	rs1953126:123640500:T:C
BP	rs3761849:123690957:C:T	chr9_123690619_123691533	chr9_123849313_123851648	CNTRL	14	11	0.000467874	Whole_Blood	0.827715	0.785771	0.790258	-0.0419443	-0.0374575	0.0044868	0.596478	110	205.5	116.5	0.2696	0.02472	-0.24488	0.180177	rs1953126:123640500:T:C
BP	rs2540949:65284231:A:T	chr2_65282832_65284455	chr2_65213809_65218168	SLC1A4	38	31	0.000243236	Artery_Tibial	0.612569	0.573021	0.79994	-0.0395486	0.187371	0.226919	9.62e-25	422	468.5	319	0.0453	-0.12119	-0.16649	0.184715	rs74181299:65283972:T:C
BP	rs74181299:65283972:T:C	chr2_65282832_65284455	chr2_65213809_65218168	SLC1A4	38	31	0.000420633	Artery_Tibial	0.612569	0.573021	0.79994	-0.0395486	0.187371	0.226919	9.62e-25	422	468.5	319	0.0453	-0.12119	-0.16649	0.184715	rs74181299:65283972:T:C
BP	rs74181299:65283972:T:C	chr2_65282832_65284455	chr2_65453043_65461827	ACTR2	22	17	0.000536079	Heart_Atrial_Appendage	2.15213	2.14207	2.13285	-0.0100556	-0.0192748	-0.00921919	0.000103731	422	468.5	319	0.0453	-0.12119	-0.16649	0.184715	rs74181299:65283972:T:C
CAD	rs139937261:17585130:C:CG	chr17_17584482_17585485	chr17_17872608_17877663	TOM1L2	72	55	1.91e-07	Pituitary	1.26567	1.25595	1.08747	-0.00971669	-0.178193	-0.168477	5.54e-27	53.5	85.5	33.5	0.20062	-0.19858	-0.3992	0.185776	rs9897596:17593453:T:C
CAD	rs117908897:17585146:T:C	chr17_17584482_17585485	chr17_17872608_17877663	TOM1L2	72	55	1.95e-07	Pituitary	1.26567	1.25595	1.08747	-0.00971669	-0.178193	-0.168477	5.54e-27	53.5	85.5	33.5	0.20062	-0.19858	-0.3992	0.185776	rs9897596:17593453:T:C
CAD	rs117908897:17585146:T:C	chr17_17584482_17585485	chr17_17479425_17482308	PEMT	26	12	0.00066547	Cells_Transformed_fibroblasts	1.1802	1.07491	1.01255	-0.105288	-0.167648	-0.06236	6.71e-06	53.5	85.5	33.5	0.20062	-0.19858	-0.3992	0.185776	rs9897596:17593453:T:C
CAD	rs117908897:17585146:T:C	chr17_17584482_17585485	chr17_17483568_17487208	PEMT	29	24	0.00066547	Cells_Transformed_fibroblasts	1.1802	1.07491	1.01255	-0.105288	-0.167648	-0.06236	6.71e-06	53.5	85.5	33.5	0.20062	-0.19858	-0.3992	0.185776	rs9897596:17593453:T:C
CAD	rs117908897:17585146:T:C	chr17_17584482_17585485	chr17_17492930_17496982	PEMT	53	38	0.00066547	Cells_Transformed_fibroblasts	1.1802	1.07491	1.01255	-0.105288	-0.167648	-0.06236	6.71e-06	53.5	85.5	33.5	0.20062	-0.19858	-0.3992	0.185776	rs9897596:17593453:T:C
CAD	rs139937261:17585130:C:CG	chr17_17584482_17585485	chr17_17479425_17482308	PEMT	26	12	0.000702348	Cells_Transformed_fibroblasts	1.1802	1.07491	1.01255	-0.105288	-0.167648	-0.06236	6.71e-06	53.5	85.5	33.5	0.20062	-0.19858	-0.3992	0.185776	rs9897596:17593453:T:C
CAD	rs139937261:17585130:C:CG	chr17_17584482_17585485	chr17_17483568_17487208	PEMT	29	24	0.000702348	Cells_Transformed_fibroblasts	1.1802	1.07491	1.01255	-0.105288	-0.167648	-0.06236	6.71e-06	53.5	85.5	33.5	0.20062	-0.19858	-0.3992	0.185776	rs9897596:17593453:T:C
CAD	rs139937261:17585130:C:CG	chr17_17584482_17585485	chr17_17492930_17496982	PEMT	53	38	0.000702348	Cells_Transformed_fibroblasts	1.1802	1.07491	1.01255	-0.105288	-0.167648	-0.06236	6.71e-06	53.5	85.5	33.5	0.20062	-0.19858	-0.3992	0.185776	rs9897596:17593453:T:C
CAD	rs117908897:17585146:T:C	chr17_17584482_17585485	chr17_18158707_18166376	MIEF2	34	22	0.000816521	Adrenal_Gland	0.738716	0.540229	0.647239	-0.198488	-0.091477	0.107011	4.44e-05	53.5	85.5	33.5	0.20062	-0.19858	-0.3992	0.185776	rs9897596:17593453:T:C
CAD	rs117908897:17585146:T:C	chr17_17584482_17585485	chr17_18010538_18012692	MYO15A	7	19	4.87e-06	Pituitary	0.314592	0.301763	0.308666	-0.012829	-0.00592573	0.00690329	0.227283	53.5	85.5	33.5	0.20062	-0.19858	-0.3992	0.185776	rs9897596:17593453:T:C
CAD	rs117908897:17585146:T:C	chr17_17584482_17585485	chr17_18020716_18022650	MYO15A	16	13	4.87e-06	Pituitary	0.314592	0.301763	0.308666	-0.012829	-0.00592573	0.00690329	0.227283	53.5	85.5	33.5	0.20062	-0.19858	-0.3992	0.185776	rs9897596:17593453:T:C
CAD	rs139937261:17585130:C:CG	chr17_17584482_17585485	chr17_18010538_18012692	MYO15A	7	19	0.00018536	Pituitary	0.314592	0.301763	0.308666	-0.012829	-0.00592573	0.00690329	0.227283	53.5	85.5	33.5	0.20062	-0.19858	-0.3992	0.185776	rs9897596:17593453:T:C
CAD	rs139937261:17585130:C:CG	chr17_17584482_17585485	chr17_18020716_18022650	MYO15A	16	13	0.00018536	Pituitary	0.314592	0.301763	0.308666	-0.012829	-0.00592573	0.00690329	0.227283	53.5	85.5	33.5	0.20062	-0.19858	-0.3992	0.185776	rs9897596:17593453:T:C
CAD	rs117908897:17585146:T:C	chr17_17584482_17585485	chr17_17989935_17993576	DRG2	22	24	0.00031397	Heart_Atrial_Appendage	1.23395	1.16711	1.07743	-0.0668352	-0.156522	-0.0896871	0.306631	53.5	85.5	33.5	0.20062	-0.19858	-0.3992	0.185776	rs9897596:17593453:T:C
BP	rs3087964:185348402:C:T	chr3_185347457_185349154	chr3_185302579_185305585	SENP2	18	12	0.000333919	Brain_Cerebellum	1.21146	1.25507	1.19418	0.0436131	-0.0172764	-0.0608895	0.000694559	135.5	165	89.5	0.08498	-0.17848	-0.26346	0.191068	rs12374077:185317674:G:C
BP	rs6774871:185347459:A:G	chr3_185347457_185349154	chr3_185302579_185305585	SENP2	18	12	0.000574784	Colon_Transverse	1.21146	1.25507	1.19418	0.0436131	-0.0172764	-0.0608895	0.000694559	135.5	165	89.5	0.08498	-0.17848	-0.26346	0.191068	rs12374077:185317674:G:C
BP	rs77816629:25144327:A:G	chr2_25142102_25144339	chr2_25191998_25197851	DNAJC27	18	11	0.000372793	Adipose_Subcutaneous	0.464494	0.427901	0.493245	-0.0365936	0.0287508	0.0653445	0.685721	209	279	153	0.12494	-0.1347	-0.25964	0.194785	rs55701159:25139596:T:G
BP	rs3755652:27472936:C:T	chr3_27472334_27473481	chr3_27505816_27527401	SLC4A7	824	580	0.000172224	Esophagus_Muscularis	1.22959	1.16057	1.29479	-0.0690158	0.065206	0.134222	0.00171119	66.5	138	68	0.31371	0.00955	-0.30416	0.198431	rs13082711:27537909:T:C
BP	rs13077400:27473066:A:G	chr3_27472334_27473481	chr3_27505816_27527401	SLC4A7	824	580	0.000549101	Esophagus_Muscularis	1.22959	1.16057	1.29479	-0.0690158	0.065206	0.134222	0.00171119	66.5	138	68	0.31371	0.00955	-0.30416	0.198431	rs13082711:27537909:T:C
BP	rs3755652:27472936:C:T	chr3_27472334_27473481	chr3_27255407_27269305	NEK10	105	80	1.8e-10	Heart_Left_Ventricle	0.379185	0.343431	0.383305	-0.0357541	0.00411973	0.0398738	0.183329	66.5	138	68	0.31371	0.00955	-0.30416	0.198431	rs13082711:27537909:T:C
BP	rs3755652:27472936:C:T	chr3_27472334_27473481	chr3_27409733_27420503	NEK10	355	298	1.8e-10	Heart_Left_Ventricle	0.379185	0.343431	0.383305	-0.0357541	0.00411973	0.0398738	0.183329	66.5	138	68	0.31371	0.00955	-0.30416	0.198431	rs13082711:27537909:T:C
BP	rs13077400:27473066:A:G	chr3_27472334_27473481	chr3_27255407_27269305	NEK10	105	80	1.67e-09	Heart_Left_Ventricle	0.379185	0.343431	0.383305	-0.0357541	0.00411973	0.0398738	0.183329	66.5	138	68	0.31371	0.00955	-0.30416	0.198431	rs13082711:27537909:T:C
BP	rs13077400:27473066:A:G	chr3_27472334_27473481	chr3_27409733_27420503	NEK10	355	298	1.67e-09	Heart_Left_Ventricle	0.379185	0.343431	0.383305	-0.0357541	0.00411973	0.0398738	0.183329	66.5	138	68	0.31371	0.00955	-0.30416	0.198431	rs13082711:27537909:T:C
BP	rs13077400:27473066:A:G	chr3_27472334_27473481	chr3_28281694_28284784	CMC1	15	13	0.000472934	Brain_Cerebellar_Hemisphere	0.941458	0.821021	0.896537	-0.120437	-0.0449217	0.0755154	0.19815	66.5	138	68	0.31371	0.00955	-0.30416	0.198431	rs13082711:27537909:T:C
BP	rs113720603:83954641:GGGCGTCCT:G	chr15_83954471_83955287	chr15_83774750_83784871	TM6SF1	41	29	0.000278793	Uterus	0.959131	0.816903	1.02452	-0.142228	0.0653921	0.20762	7.01e-23	107.5	173.5	155	0.20637	0.15769	-0.04868	0.206507	rs2034618:83799632:C:T
BP	rs113720603:83954641:GGGCGTCCT:G	chr15_83954471_83955287	chr15_83729615_83737691	BTBD1	43	36	3.69e-09	Nerve_Tibial	1.59199	1.53534	1.52047	-0.0566491	-0.0715201	-0.014871	0.00787259	107.5	173.5	155	0.20637	0.15769	-0.04868	0.206507	rs2034618:83799632:C:T
BP	rs188768372:10315477:T:G	chr11_10314485_10316526	chr11_10673178_10689424	MRVI1	21	20	0.000680226	Artery_Coronary	0.347748	0.325141	0.340987	-0.0226063	-0.00676117	0.0158452	0.146572	176.5	267	143	0.17893	-0.09084	-0.26977	0.208896	rs7129220:10350538:G:A
CAD	rs9906532:17628241:C:T	chr17_17627112_17628381	chr17_17872608_17877663	TOM1L2	43	33	9.5e-10	Pituitary	1.26567	1.25595	1.08747	-0.00971669	-0.178193	-0.168477	5.54e-27	54.5	108.5	51	0.29512	-0.02829	-0.32341	0.212464	rs9897596:17593453:T:C
CAD	rs9906532:17628241:C:T	chr17_17627112_17628381	chr17_17396193_17401704	RASD1	42	29	0.000890675	Stomach	0.351666	0.407404	0.508534	0.0557386	0.156869	0.10113	4.5e-07	54.5	108.5	51	0.29512	-0.02829	-0.32341	0.212464	rs9897596:17593453:T:C
CAD	rs9906532:17628241:C:T	chr17_17627112_17628381	chr17_17479425_17482308	PEMT	13	12	0.000553013	Whole_Blood	1.1802	1.07491	1.01255	-0.105288	-0.167648	-0.06236	6.71e-06	54.5	108.5	51	0.29512	-0.02829	-0.32341	0.212464	rs9897596:17593453:T:C
CAD	rs9906532:17628241:C:T	chr17_17627112_17628381	chr17_17483568_17487208	PEMT	14	11	0.000553013	Whole_Blood	1.1802	1.07491	1.01255	-0.105288	-0.167648	-0.06236	6.71e-06	54.5	108.5	51	0.29512	-0.02829	-0.32341	0.212464	rs9897596:17593453:T:C
CAD	rs9906532:17628241:C:T	chr17_17627112_17628381	chr17_17492930_17496982	PEMT	27	26	0.000553013	Whole_Blood	1.1802	1.07491	1.01255	-0.105288	-0.167648	-0.06236	6.71e-06	54.5	108.5	51	0.29512	-0.02829	-0.32341	0.212464	rs9897596:17593453:T:C
CAD	rs9906532:17628241:C:T	chr17_17627112_17628381	chr17_17989935_17993576	DRG2	18	15	0.000325297	Heart_Atrial_Appendage	1.23395	1.16711	1.07743	-0.0668352	-0.156522	-0.0896871	0.306631	54.5	108.5	51	0.29512	-0.02829	-0.32341	0.212464	rs9897596:17593453:T:C
BP	rs7915999:75949930:C:T	chr10_75949719_75950664	chr10_75908407_75912727	AP3M1	13	19	0.000425229	Colon_Sigmoid	1.54596	1.57256	1.55643	0.0266069	0.0104751	-0.0161317	0.000217348	37	65	24	0.23976	-0.18184	-0.4216	0.221301	rs4746172:75855842:C:T
BP	rs794890:42062339:G:T	chr3_42061819_42063079	chr3_42000806_42005426	ULK4	57	53	4.83e-31	Cells_Transformed_fibroblasts	0.707558	0.678014	0.751008	-0.0295434	0.0434503	0.0729937	0.0587672	189	265.5	147.5	0.14695	-0.10702	-0.25397	0.224637	rs3774372:41877414:T:C
BP	rs12911254:75166335:G:A	chr15_75165185_75166345	chr15_75072756_75087178	CSK	161	121	1.71e-05	Lung	1.45518	1.54025	1.57003	0.0850782	0.114851	0.0297729	1.44e-26	170.5	166	120.5	-0.01154	-0.14968	-0.13814	0.230956	rs6495122:75125645:A:C
BP	rs12911254:75166335:G:A	chr15_75165185_75166345	chr15_75929513_75946216	IMP3	14	9	0.00047686	Skin_Not_Sun_Exposed_Suprapubic	1.3485	1.15774	1.26336	-0.190762	-0.0851416	0.10562	4.03e-08	170.5	166	120.5	-0.01154	-0.14968	-0.13814	0.230956	rs6495122:75125645:A:C
BP	rs12911254:75166335:G:A	chr15_75165185_75166345	chr15_75196783_75200588	FAM219B	62	46	1.47e-05	Adipose_Subcutaneous	1.18196	1.093	1.04962	-0.0889597	-0.132342	-0.0433828	2.65e-05	170.5	166	120.5	-0.01154	-0.14968	-0.13814	0.230956	rs6495122:75125645:A:C
BP	rs12911254:75166335:G:A	chr15_75165185_75166345	chr15_75286388_75290002	SCAMP5	27	15	3.63e-12	Artery_Tibial	0.426508	0.351331	0.384531	-0.0751772	-0.0419779	0.0331993	0.000740622	170.5	166	120.5	-0.01154	-0.14968	-0.13814	0.230956	rs6495122:75125645:A:C
BP	rs12911254:75166335:G:A	chr15_75165185_75166345	chr15_75180477_75184325	MPI	128	89	4.06e-11	Whole_Blood	1.04085	0.935932	0.946627	-0.104921	-0.0942254	0.0106954	0.0274917	170.5	166	120.5	-0.01154	-0.14968	-0.13814	0.230956	rs6495122:75125645:A:C
BP	rs12911254:75166335:G:A	chr15_75165185_75166345	chr15_75314711_75318810	PPCDC	20	8	3.99e-05	Artery_Aorta	0.751642	0.75367	0.833015	0.00202785	0.081373	0.0793452	0.659279	170.5	166	120.5	-0.01154	-0.14968	-0.13814	0.230956	rs6495122:75125645:A:C
BP	rs12911254:75166335:G:A	chr15_75165185_75166345	chr15_75319471_75326733	PPCDC	18	12	3.99e-05	Artery_Aorta	0.751642	0.75367	0.833015	0.00202785	0.081373	0.0793452	0.659279	170.5	166	120.5	-0.01154	-0.14968	-0.13814	0.230956	rs6495122:75125645:A:C
BP	rs12911254:75166335:G:A	chr15_75165185_75166345	chr15_75333063_75342125	PPCDC	28	14	3.99e-05	Artery_Aorta	0.751642	0.75367	0.833015	0.00202785	0.081373	0.0793452	0.659279	170.5	166	120.5	-0.01154	-0.14968	-0.13814	0.230956	rs6495122:75125645:A:C
BP	rs9678851:27887034:C:A	chr2_27885958_27887321	chr2_27707250_27724577	FNDC4	90	84	1.06e-10	Spleen	1.72033	1.78278	1.55228	0.0624512	-0.168043	-0.230495	6.26e-43	116.5	133.5	76.5	0.05868	-0.18074	-0.23942	0.260759	rs9678851:27887034:C:A
BP	rs9678851:27887034:C:A	chr2_27885958_27887321	chr2_27707250_27724577	GCKR	90	84	1.56e-08	Spleen	0.933716	1.23764	1.06945	0.303921	0.135734	-0.168187	1e-40	116.5	133.5	76.5	0.05868	-0.18074	-0.23942	0.260759	rs9678851:27887034:C:A
BP	rs9678851:27887034:C:A	chr2_27885958_27887321	chr2_27707250_27724577	IFT172	90	84	0.000331099	Spleen	1.09633	0.937206	0.985588	-0.15912	-0.110738	0.0483815	1.06e-06	116.5	133.5	76.5	0.05868	-0.18074	-0.23942	0.260759	rs9678851:27887034:C:A
BP	rs9678851:27887034:C:A	chr2_27885958_27887321	chr2_27590987_27596292	SNX17	34	20	7.18e-14	Muscle_Skeletal	1.65323	1.53497	1.48654	-0.118262	-0.16669	-0.0484275	0.000112779	116.5	133.5	76.5	0.05868	-0.18074	-0.23942	0.260759	rs9678851:27887034:C:A
BP	rs9678851:27887034:C:A	chr2_27885958_27887321	chr2_27649896_27656765	NRBP1	48	33	1.55e-05	Lung	1.78091	1.7694	1.75849	-0.0115129	-0.0224203	-0.0109074	0.000597968	116.5	133.5	76.5	0.05868	-0.18074	-0.23942	0.260759	rs9678851:27887034:C:A
BP	rs9678851:27887034:C:A	chr2_27885958_27887321	chr2_27622315_27634180	PPM1G	61	44	2.14e-05	Esophagus_Muscularis	1.6817	1.63214	1.59297	-0.0495659	-0.0887338	-0.0391679	0.00767974	116.5	133.5	76.5	0.05868	-0.18074	-0.23942	0.260759	rs9678851:27887034:C:A
BP	rs9678851:27887034:C:A	chr2_27885958_27887321	chr2_27663677_27665921	KRTCAP3	30	26	0.000337296	Whole_Blood	0.488519	0.418277	0.546064	-0.0702424	0.0575447	0.127787	0.127796	116.5	133.5	76.5	0.05868	-0.18074	-0.23942	0.260759	rs9678851:27887034:C:A
CAD	rs175448:75591071:G:A	chr14_75590356_75591300	chr14_75404968_75424355	PGF	129	101	4.15e-05	Esophagus_Mucosa	2.17573	1.81771	2.12017	-0.358021	-0.0555543	0.302467	6.39e-52	85	103	53	0.08253	-0.20211	-0.28464	0.262223	rs3832966:75614504:A:ACCCG
CAD	rs175449:75590846:A:T	chr14_75590356_75591300	chr14_75404968_75424355	PGF	129	101	4.15e-05	Esophagus_Mucosa	2.17573	1.81771	2.12017	-0.358021	-0.0555543	0.302467	6.39e-52	85	103	53	0.08253	-0.20211	-0.28464	0.262223	rs3832966:75614504:A:ACCCG
CAD	rs8017642:75590822:G:A	chr14_75590356_75591300	chr14_75404968_75424355	PGF	129	101	5.65e-05	Esophagus_Mucosa	2.17573	1.81771	2.12017	-0.358021	-0.0555543	0.302467	6.39e-52	85	103	53	0.08253	-0.20211	-0.28464	0.262223	rs3832966:75614504:A:ACCCG
CAD	rs8017642:75590822:G:A	chr14_75590356_75591300	chr14_75347197_75356311	DLST	50	29	4.13e-08	Muscle_Skeletal	1.75739	1.67337	1.6323	-0.0840199	-0.125088	-0.041068	3.4e-05	85	103	53	0.08253	-0.20211	-0.28464	0.262223	rs3832966:75614504:A:ACCCG
CAD	rs175448:75591071:G:A	chr14_75590356_75591300	chr14_75347197_75356311	DLST	50	29	1.04e-07	Muscle_Skeletal	1.75739	1.67337	1.6323	-0.0840199	-0.125088	-0.041068	3.4e-05	85	103	53	0.08253	-0.20211	-0.28464	0.262223	rs3832966:75614504:A:ACCCG
CAD	rs175449:75590846:A:T	chr14_75590356_75591300	chr14_75347197_75356311	DLST	50	29	1.04e-07	Muscle_Skeletal	1.75739	1.67337	1.6323	-0.0840199	-0.125088	-0.041068	3.4e-05	85	103	53	0.08253	-0.20211	-0.28464	0.262223	rs3832966:75614504:A:ACCCG
CAD	rs8017642:75590822:G:A	chr14_75590356_75591300	chr14_75533687_75537911	ACYP1	42	28	6.39e-07	Heart_Left_Ventricle	0.984573	0.985036	0.987783	0.000462543	0.00321	0.00274745	0.00791208	85	103	53	0.08253	-0.20211	-0.28464	0.262223	rs3832966:75614504:A:ACCCG
CAD	rs8017642:75590822:G:A	chr14_75590356_75591300	chr14_75516561_75531916	ACYP1	56	49	6.39e-07	Heart_Left_Ventricle	0.984573	0.985036	0.987783	0.000462543	0.00321	0.00274745	0.00791208	85	103	53	0.08253	-0.20211	-0.28464	0.262223	rs3832966:75614504:A:ACCCG
CAD	rs175448:75591071:G:A	chr14_75590356_75591300	chr14_75533687_75537911	ACYP1	42	28	0.000118956	Heart_Left_Ventricle	0.984573	0.985036	0.987783	0.000462543	0.00321	0.00274745	0.00791208	85	103	53	0.08253	-0.20211	-0.28464	0.262223	rs3832966:75614504:A:ACCCG
CAD	rs175449:75590846:A:T	chr14_75590356_75591300	chr14_75533687_75537911	ACYP1	42	28	0.000118956	Heart_Left_Ventricle	0.984573	0.985036	0.987783	0.000462543	0.00321	0.00274745	0.00791208	85	103	53	0.08253	-0.20211	-0.28464	0.262223	rs3832966:75614504:A:ACCCG
CAD	rs175448:75591071:G:A	chr14_75590356_75591300	chr14_75516561_75531916	ACYP1	56	49	0.000118956	Heart_Left_Ventricle	0.984573	0.985036	0.987783	0.000462543	0.00321	0.00274745	0.00791208	85	103	53	0.08253	-0.20211	-0.28464	0.262223	rs3832966:75614504:A:ACCCG
CAD	rs175449:75590846:A:T	chr14_75590356_75591300	chr14_75516561_75531916	ACYP1	56	49	0.000118956	Heart_Left_Ventricle	0.984573	0.985036	0.987783	0.000462543	0.00321	0.00274745	0.00791208	85	103	53	0.08253	-0.20211	-0.28464	0.262223	rs3832966:75614504:A:ACCCG
CAD	rs175448:75591071:G:A	chr14_75590356_75591300	chr14_75533687_75537911	ZC2HC1C	42	28	4.66e-18	Testis	0.431978	0.484814	0.516474	0.052836	0.0844968	0.0316608	0.115915	85	103	53	0.08253	-0.20211	-0.28464	0.262223	rs3832966:75614504:A:ACCCG
CAD	rs175449:75590846:A:T	chr14_75590356_75591300	chr14_75533687_75537911	ZC2HC1C	42	28	4.66e-18	Testis	0.431978	0.484814	0.516474	0.052836	0.0844968	0.0316608	0.115915	85	103	53	0.08253	-0.20211	-0.28464	0.262223	rs3832966:75614504:A:ACCCG
CAD	rs8017642:75590822:G:A	chr14_75590356_75591300	chr14_75533687_75537911	ZC2HC1C	42	28	1.11e-17	Testis	0.431978	0.484814	0.516474	0.052836	0.0844968	0.0316608	0.115915	85	103	53	0.08253	-0.20211	-0.28464	0.262223	rs3832966:75614504:A:ACCCG
BP	rs1716169:123716930:A:T	chr12_123716912_123718416	chr12_123317875_123341376	HIP1R	122	61	0.000639463	Uterus	1.62142	1.26724	1.35162	-0.354177	-0.269804	0.0843726	2.2e-71	247	289	180.5	0.06795	-0.13557	-0.20352	0.265118	rs1060105:123806219:C:T
BP	rs1716169:123716930:A:T	chr12_123716912_123718416	chr12_123448723_123452033	ABCB9	36	26	2.24e-10	Skin_Not_Sun_Exposed_Suprapubic	0.60236	0.439522	0.525349	-0.162838	-0.0770112	0.0858271	5.15e-10	247	289	180.5	0.06795	-0.13557	-0.20352	0.265118	rs1060105:123806219:C:T
BP	rs73030267:166179612:A:C	chr6_166179477_166181157	chr6_166072289_166083214	PDE10A	57	36	0.000155328	Lung	0.813052	0.690371	0.803139	-0.122682	-0.00991332	0.112768	2.25e-07	339.5	518	401	0.18305	0.07211	-0.11094	0.27513	rs147212971:166178451:C:T
BP	rs7744143:166179963:A:G	chr6_166179477_166181157	chr6_166072289_166083214	PDE10A	57	36	0.000158666	Lung	0.813052	0.690371	0.803139	-0.122682	-0.00991332	0.112768	2.25e-07	339.5	518	401	0.18305	0.07211	-0.11094	0.27513	rs147212971:166178451:C:T
BP	rs7761562:166180036:G:A	chr6_166179477_166181157	chr6_166072289_166083214	PDE10A	57	36	0.000161148	Lung	0.813052	0.690371	0.803139	-0.122682	-0.00991332	0.112768	2.25e-07	339.5	518	401	0.18305	0.07211	-0.11094	0.27513	rs147212971:166178451:C:T
BP	rs73030277:166181107:T:C	chr6_166179477_166181157	chr6_166072289_166083214	PDE10A	57	36	0.000177883	Lung	0.813052	0.690371	0.803139	-0.122682	-0.00991332	0.112768	2.25e-07	339.5	518	401	0.18305	0.07211	-0.11094	0.27513	rs147212971:166178451:C:T
BP	rs61409777:96581373:C:A	chr2_96580894_96581544	chr2_97191404_97206994	ARID5A	16	11	8.18e-05	Brain_Cerebellar_Hemisphere	0.682705	1.03356	0.933597	0.350857	0.250892	-0.0999646	7.29e-59	51.5	42	27	-0.08669	-0.273	-0.18631	0.275795	rs2579519:96675166:T:C
BP	rs61409777:96581373:C:A	chr2_96580894_96581544	chr2_96905738_96935448	CIAO1	63	32	1.42e-08	Testis	1.27618	1.20098	1.22089	-0.0751956	-0.0552908	0.0199048	0.00714393	51.5	42	27	-0.08669	-0.273	-0.18631	0.275795	rs2579519:96675166:T:C
BP	rs61409777:96581373:C:A	chr2_96580894_96581544	chr2_96905738_96935448	TMEM127	63	32	7.44e-05	Lung	1.43245	1.4145	1.43809	-0.0179484	0.00564087	0.0235892	0.0311521	51.5	42	27	-0.08669	-0.273	-0.18631	0.275795	rs2579519:96675166:T:C
BP	rs79094524:40041371:G:GA	chr1_40040738_40042928	chr1_39954301_39958724	BMP8A	21	18	2.78e-07	Testis	0.309277	0.308478	0.308372	-0.000798532	-0.000904731	-0.0001062	0.783845	202	211.5	149	0.01986	-0.13141	-0.15127	0.276657	rs4660293:40028180:A:G
BP	rs76113306:40041699:T:TCGGAGC	chr1_40040738_40042928	chr1_39954301_39958724	BMP8A	21	18	5.65e-06	Testis	0.309277	0.308478	0.308372	-0.000798532	-0.000904731	-0.0001062	0.783845	202	211.5	149	0.01986	-0.13141	-0.15127	0.276657	rs4660293:40028180:A:G
BP	rs56259873:69789196:C:T	chr16_69788105_69789262	chr16_69794790_69798206	WWP2	54	34	5.54e-07	Testis	1.15447	1.15877	1.13142	0.00429645	-0.0230491	-0.0273456	0.513361	60.5	115.5	56.5	0.27745	-0.02921	-0.30666	0.277719	rs33063:69640217:A:G
BP	rs2279499:113247563:G:A	chr1_113247323_113248227	chr1_113209831_113219340	MOV10	207	155	6.49e-09	Esophagus_Muscularis	1.38292	1.46051	1.75201	0.0775908	0.369091	0.2915	2.59e-88	287.5	451.5	345	0.19547	0.07893	-0.11654	0.281865	rs17030613:113190807:A:C
BP	rs2279499:113247563:G:A	chr1_113247323_113248227	chr1_113150955_113168991	ST7L	235	153	8.31e-16	Cells_Transformed_fibroblasts	0.865373	0.797352	0.851461	-0.0680213	-0.0139117	0.0541096	0.559726	287.5	451.5	345	0.19547	0.07893	-0.11654	0.281865	rs17030613:113190807:A:C
BP	rs73305012:49962637:A:C	chr12_49961238_49962860	chr12_50131336_50138380	TMBIM6	16	18	0.000442641	Brain_Frontal_Cortex_BA9	2.35954	2.36322	2.29755	0.00368202	-0.061987	-0.065669	8.37e-10	76.5	74.5	43.5	-0.01135	-0.24094	-0.22959	0.283096	rs7977389:49981722:T:C
BP	rs56127319:191296429:G:A	chr2_191296314_191297571	chr2_191271427_191274869	MFSD6	10	10	1.5e-19	Nerve_Tibial	0.979444	0.68197	0.597415	-0.297474	-0.382028	-0.0845546	2.52e-88	75	118	56	0.19474	-0.12494	-0.31968	0.291252	rs7592578:191439591:T:G
BP	rs56127319:191296429:G:A	chr2_191296314_191297571	chr2_191286514_191288895	MFSD6	15	9	1.5e-19	Nerve_Tibial	0.979444	0.68197	0.597415	-0.297474	-0.382028	-0.0845546	2.52e-88	75	118	56	0.19474	-0.12494	-0.31968	0.291252	rs7592578:191439591:T:G
BP	rs56127319:191296429:G:A	chr2_191296314_191297571	chr2_191204869_191213939	INPP1	11	9	1e-11	Nerve_Tibial	1.59539	1.16051	1.152	-0.434878	-0.443397	-0.00851922	5.12e-71	75	118	56	0.19474	-0.12494	-0.31968	0.291252	rs7592578:191439591:T:G
BP	rs56127319:191296429:G:A	chr2_191296314_191297571	chr2_191217050_191229218	INPP1	11	10	1e-11	Nerve_Tibial	1.59539	1.16051	1.152	-0.434878	-0.443397	-0.00851922	5.12e-71	75	118	56	0.19474	-0.12494	-0.31968	0.291252	rs7592578:191439591:T:G
BP	rs56127319:191296429:G:A	chr2_191296314_191297571	chr2_191179442_191186824	HIBCH	10	11	1.28e-12	Thyroid	1.20796	1.0019	0.932988	-0.206057	-0.274969	-0.0689118	3.39e-16	75	118	56	0.19474	-0.12494	-0.31968	0.291252	rs7592578:191439591:T:G
CAD	rs2644109:201797535:C:T	chr1_201797488_201799028	chr1_201950478_201955158	RNPEP	19	14	2.69e-05	Esophagus_Mucosa	1.66649	1.56307	1.56527	-0.103417	-0.10122	0.0021978	1.25e-09	161.5	192.5	114.5	0.07583	-0.14827	-0.2241	0.292316	rs2820315:201872264:C:T
CAD	rs2644109:201797535:C:T	chr1_201797488_201799028	chr1_201850807_201859429	SHISA4	84	59	2.83e-06	Thyroid	1.09731	0.978964	1.01869	-0.118349	-0.0786215	0.0397272	0.212058	161.5	192.5	114.5	0.07583	-0.14827	-0.2241	0.292316	rs2820315:201872264:C:T
CAD	rs139306531:11196356:AC:A	chr19_11196024_11196534	chr19_11483740_11496074	SWSAP1	38	45	0.000943588	Brain_Nucleus_accumbens_basal_ganglia	0.561138	0.458378	0.561325	-0.10276	0.000186606	0.102946	0.0566818	46.5	54	24	0.06367	-0.27875	-0.34242	0.294138	rs6511720:11202306:G:T
BP	rs201675920:30969485:T:TG	chr16_30968186_30969974	chr16_30771622_30776798	RNF40	20	19	8.14e-06	Whole_Blood	1.40983	1.28822	1.26454	-0.121608	-0.145284	-0.0236767	0.00210654	163	167.5	113.5	0.01176	-0.15603	-0.16779	0.305309	rs72799341:30936743:G:A
BP	rs201675920:30969485:T:TG	chr16_30968186_30969974	chr16_31020242_31023029	STX1B	25	22	0.000552421	Nerve_Tibial	0.302037	0.316377	0.314416	0.0143397	0.0123785	-0.00196116	0.0398181	163	167.5	113.5	0.01176	-0.15603	-0.16779	0.305309	rs72799341:30936743:G:A
BP	rs201675920:30969485:T:TG	chr16_30968186_30969974	chr16_30995295_30997756	HSD3B7	76	36	9.66e-11	Esophagus_Mucosa	0.540487	0.442222	0.49414	-0.0982643	-0.0463466	0.0519178	0.0734247	163	167.5	113.5	0.01176	-0.15603	-0.16779	0.305309	rs72799341:30936743:G:A
BP	rs201675920:30969485:T:TG	chr16_30968186_30969974	chr16_31160096_31162579	PRSS36	30	24	1.83e-06	Brain_Caudate_basal_ganglia	0.305903	0.30601	0.320556	0.000107075	0.0146525	0.0145454	0.15025	163	167.5	113.5	0.01176	-0.15603	-0.16779	0.305309	rs72799341:30936743:G:A
BP	rs201675920:30969485:T:TG	chr16_30968186_30969974	chr16_31074398_31078277	ZNF668	40	21	4.5e-05	Whole_Blood	0.740382	0.720749	0.689002	-0.0196333	-0.0513801	-0.0317469	0.728812	163	167.5	113.5	0.01176	-0.15603	-0.16779	0.305309	rs72799341:30936743:G:A
BP	rs201675920:30969485:T:TG	chr16_30968186_30969974	chr16_31081766_31088137	ZNF668	64	54	4.5e-05	Whole_Blood	0.740382	0.720749	0.689002	-0.0196333	-0.0513801	-0.0317469	0.728812	163	167.5	113.5	0.01176	-0.15603	-0.16779	0.305309	rs72799341:30936743:G:A
BP	rs201675920:30969485:T:TG	chr16_30968186_30969974	chr16_31127474_31131840	KAT8	35	26	8.85e-10	Cells_Transformed_fibroblasts	1.28373	1.24195	1.23247	-0.0417781	-0.051258	-0.00947995	0.880613	163	167.5	113.5	0.01176	-0.15603	-0.16779	0.305309	rs72799341:30936743:G:A
BP	rs9337951:30317073:G:A	chr10_30315997_30317779	chr10_30336714_30353989	KIAA1462	114	73	1.51e-08	Artery_Aorta	1.09817	1.14365	1.13319	0.0454719	0.035015	-0.0104569	0.00057356	78	87	47.5	0.04685	-0.21189	-0.25874	0.308914	rs9337951:30317073:G:A
CAD	rs3739998:30316072:C:G	chr10_30315997_30317779	chr10_30336714_30353989	KIAA1462	114	73	1.54e-06	Artery_Aorta	1.09817	1.14365	1.13319	0.0454719	0.035015	-0.0104569	0.00057356	78	87	47.5	0.04685	-0.21189	-0.25874	0.308914	rs1887318:30321598:C:T
BP	rs1908333:75987748:G:A	chr10_75987419_75988359	chr10_75908407_75912727	AP3M1	75	61	0.000784389	Colon_Sigmoid	1.54596	1.57256	1.55643	0.0266069	0.0104751	-0.0161317	0.000217348	49	105.5	59	0.32838	0.07918	-0.2492	0.309963	rs4746172:75855842:C:T
BP	rs28411034:38276997:G:A	chr1_38276793_38277041	chr1_38459918_38485218	FHL3	72	38	1.08e-08	Artery_Tibial	1.29407	1.14554	1.47744	-0.148527	0.183369	0.331896	2.84e-45	46.5	94.5	71.5	0.30331	0.18365	-0.11966	0.31178	rs9729719:38298207:G:A
BP	rs28411034:38276997:G:A	chr1_38276793_38277041	chr1_38320932_38327041	MTF1	46	49	2.88e-05	Skin_Sun_Exposed_Lower_leg	0.687828	0.784233	0.784542	0.0964047	0.0967139	0.000309279	3.28e-13	46.5	94.5	71.5	0.30331	0.18365	-0.11966	0.31178	rs9729719:38298207:G:A
BP	rs28411034:38276997:G:A	chr1_38276793_38277041	chr1_38409928_38414186	INPP5B	19	18	1.25e-25	Whole_Blood	0.928683	0.772928	0.934281	-0.155755	0.00559749	0.161353	1.71e-05	46.5	94.5	71.5	0.30331	0.18365	-0.11966	0.31178	rs9729719:38298207:G:A
BP	rs28411034:38276997:G:A	chr1_38276793_38277041	chr1_38452988_38457817	SF3A3	15	8	2.26e-10	Skin_Sun_Exposed_Lower_leg	1.51196	1.47507	1.51983	-0.0368879	0.00787006	0.044758	0.999008	46.5	94.5	71.5	0.30331	0.18365	-0.11966	0.31178	rs9729719:38298207:G:A
CAD	rs148493699:188183894:TC:T	chr2_188183884_188185020	chr2_188283645_188318387	CALCRL	113	70	2.43e-15	Artery_Tibial	1.58027	1.21146	1.54164	-0.368807	-0.0386258	0.330181	3.97e-73	216.5	216	181.5	-0.001	-0.0762	-0.0752	0.31534	rs840616:188196469:T:C
CAD	rs840586:188183918:G:C	chr2_188183884_188185020	chr2_188283645_188318387	CALCRL	113	70	4.91e-15	Artery_Tibial	1.58027	1.21146	1.54164	-0.368807	-0.0386258	0.330181	3.97e-73	216.5	216	181.5	-0.001	-0.0762	-0.0752	0.31534	rs840616:188196469:T:C
CAD	rs840585:188184435:C:T	chr2_188183884_188185020	chr2_188283645_188318387	CALCRL	113	70	5.07e-14	Artery_Tibial	1.58027	1.21146	1.54164	-0.368807	-0.0386258	0.330181	3.97e-73	216.5	216	181.5	-0.001	-0.0762	-0.0752	0.31534	rs840616:188196469:T:C
CAD	rs880890:188184500:A:G	chr2_188183884_188185020	chr2_188283645_188318387	CALCRL	113	70	5.07e-14	Artery_Tibial	1.58027	1.21146	1.54164	-0.368807	-0.0386258	0.330181	3.97e-73	216.5	216	181.5	-0.001	-0.0762	-0.0752	0.31534	rs840616:188196469:T:C
CAD	rs840585:188184435:C:T	chr2_188183884_188185020	chr2_188387568_188421666	TFPI	33	29	0.000276562	Cells_Transformed_fibroblasts	1.95711	1.88239	1.77418	-0.0747216	-0.182924	-0.108202	2.04e-32	216.5	216	181.5	-0.001	-0.0762	-0.0752	0.31534	rs840616:188196469:T:C
CAD	rs880890:188184500:A:G	chr2_188183884_188185020	chr2_188387568_188421666	TFPI	33	29	0.000276562	Cells_Transformed_fibroblasts	1.95711	1.88239	1.77418	-0.0747216	-0.182924	-0.108202	2.04e-32	216.5	216	181.5	-0.001	-0.0762	-0.0752	0.31534	rs840616:188196469:T:C
CAD	rs840586:188183918:G:C	chr2_188183884_188185020	chr2_188387568_188421666	TFPI	33	29	0.000498444	Cells_Transformed_fibroblasts	1.95711	1.88239	1.77418	-0.0747216	-0.182924	-0.108202	2.04e-32	216.5	216	181.5	-0.001	-0.0762	-0.0752	0.31534	rs840616:188196469:T:C
CAD	rs148493699:188183894:TC:T	chr2_188183884_188185020	chr2_188387568_188421666	TFPI	33	29	0.000714968	Testis	1.95711	1.88239	1.77418	-0.0747216	-0.182924	-0.108202	2.04e-32	216.5	216	181.5	-0.001	-0.0762	-0.0752	0.31534	rs840616:188196469:T:C
BP	rs34900915:27549350:CA:C	chr3_27548497_27549732	chr3_27505816_27527401	SLC4A7	75	64	0.000478741	Stomach	1.22959	1.16057	1.29479	-0.0690158	0.065206	0.134222	0.00171119	58.5	110	85	0.2708	0.15998	-0.11082	0.318589	rs13082711:27537909:T:C
BP	rs34900915:27549350:CA:C	chr3_27548497_27549732	chr3_27421136_27504710	SLC4A7	103	84	0.000478741	Stomach	1.22959	1.16057	1.29479	-0.0690158	0.065206	0.134222	0.00171119	58.5	110	85	0.2708	0.15998	-0.11082	0.318589	rs13082711:27537909:T:C
BP	rs34900915:27549350:CA:C	chr3_27548497_27549732	chr3_27409733_27420503	NEK10	19	7	2.22e-09	Heart_Left_Ventricle	0.379185	0.343431	0.383305	-0.0357541	0.00411973	0.0398738	0.183329	58.5	110	85	0.2708	0.15998	-0.11082	0.318589	rs13082711:27537909:T:C
BP	rs1002707:25051102:C:T	chr1_25051039_25052296	chr1_24967431_24978453	SRRM1	289	222	0.000274366	Testis	1.52504	1.49727	1.54976	-0.0277703	0.0247175	0.0524877	0.00912488	406.5	505.5	329	0.09445	-0.09162	-0.18607	0.3188	rs6686889:25030470:C:T
BP	rs1316829:25051225:C:T	chr1_25051039_25052296	chr1_24967431_24978453	SRRM1	289	222	0.000398462	Testis	1.52504	1.49727	1.54976	-0.0277703	0.0247175	0.0524877	0.00912488	406.5	505.5	329	0.09445	-0.09162	-0.18607	0.3188	rs6686889:25030470:C:T
BP	rs5773100:25051256:T:TG	chr1_25051039_25052296	chr1_24967431_24978453	SRRM1	289	222	0.000480385	Testis	1.52504	1.49727	1.54976	-0.0277703	0.0247175	0.0524877	0.00912488	406.5	505.5	329	0.09445	-0.09162	-0.18607	0.3188	rs6686889:25030470:C:T
CAD	rs3092635:44542093:A:AT	chr20_44541865_44542295	chr20_44460353_44466647	SNX21	63	45	0.000642893	Muscle_Skeletal	0.820318	0.632036	0.849515	-0.188282	0.0291974	0.21748	4.27e-05	30	61.5	52	0.30452	0.23292	-0.0716	0.32527	rs3827066:44586023:C:T
CAD	rs3092635:44542093:A:AT	chr20_44541865_44542295	chr20_44508114_44522360	NEURL2	249	186	3.56e-08	Spleen	0.397876	0.338416	0.386141	-0.0594592	-0.0117343	0.0477249	0.386307	30	61.5	52	0.30452	0.23292	-0.0716	0.32527	rs3827066:44586023:C:T
CAD	rs3092635:44542093:A:AT	chr20_44541865_44542295	chr20_44508114_44522360	SPATA25	249	186	0.000505448	Thyroid	0.380717	0.340344	0.364209	-0.0403732	-0.016508	0.0238652	0.562479	30	61.5	52	0.30452	0.23292	-0.0716	0.32527	rs3827066:44586023:C:T
CAD	rs3092635:44542093:A:AT	chr20_44541865_44542295	chr20_44419314_44422566	DNTTIP1	18	9	1.15e-05	Muscle_Skeletal	1.37072	1.29633	1.37333	-0.0743862	0.00261691	0.0770031	0.648766	30	61.5	52	0.30452	0.23292	-0.0716	0.32527	rs3827066:44586023:C:T
CAD	rs3092635:44542093:A:AT	chr20_44541865_44542295	chr20_44419314_44422566	WFDC3	18	9	1.95e-05	Brain_Hypothalamus	0.308978	0.311721	0.307039	0.00274248	-0.00193951	-0.00468199	0.91737	30	61.5	52	0.30452	0.23292	-0.0716	0.32527	rs3827066:44586023:C:T
CAD	rs9469860:34724815:C:T	chr6_34724605_34725693	chr6_34757771_34762223	UHRF1BP1	10	13	1.85e-12	Cells_Transformed_fibroblasts	0.754133	0.991768	1.04957	0.237635	0.295433	0.0577986	9.34e-50	80	99.5	50.5	0.09368	-0.19668	-0.29036	0.32803	rs4472337:34769765:C:T
CAD	rs9469860:34724815:C:T	chr6_34724605_34725693	chr6_34662363_34666114	C6orf106	15	13	5.2e-10	Muscle_Skeletal	1.43018	1.52234	1.45799	0.0921638	0.0278103	-0.0643535	9.53e-19	80	99.5	50.5	0.09368	-0.19668	-0.29036	0.32803	rs4472337:34769765:C:T
BP	rs75023556:79152085:C:T	chr15_79151892_79153515	chr15_79162897_79176096	MORF4L1	44	35	8.7e-07	Pancreas	2.18249	2.23818	2.13475	0.0556929	-0.0477357	-0.103429	9.85e-16	150	183	180	0.08584	0.0787	-0.00714	0.331598	rs62011052:79156983:T:C
BP	rs12442152:79152877:A:G	chr15_79151892_79153515	chr15_79162897_79176096	MORF4L1	44	35	8.82e-07	Pancreas	2.18249	2.23818	2.13475	0.0556929	-0.0477357	-0.103429	9.85e-16	150	183	180	0.08584	0.0787	-0.00714	0.331598	rs62011052:79156983:T:C
BP	rs35745826:79152266:A:ACT	chr15_79151892_79153515	chr15_79162897_79176096	MORF4L1	44	35	3.74e-06	Muscle_Skeletal	2.18249	2.23818	2.13475	0.0556929	-0.0477357	-0.103429	9.85e-16	150	183	180	0.08584	0.0787	-0.00714	0.331598	rs62011052:79156983:T:C
BP	rs2282526:45080552:A:T	chr21_45079051_45080616	chr21_45137668_45141213	PDXK	71	56	7.51e-14	Esophagus_Mucosa	1.16023	1.11064	1.34643	-0.0495898	0.186197	0.235787	2.23e-36	63.5	89	42	0.14468	-0.17609	-0.32077	0.335638	rs9306160:45107562:T:C
BP	rs2051407:45079245:T:C	chr21_45079051_45080616	chr21_45137668_45141213	PDXK	71	56	6.97e-13	Esophagus_Mucosa	1.16023	1.11064	1.34643	-0.0495898	0.186197	0.235787	2.23e-36	63.5	89	42	0.14468	-0.17609	-0.32077	0.335638	rs9306160:45107562:T:C
BP	rs2051407:45079245:T:C	chr21_45079051_45080616	chr21_45207846_45211622	RRP1	28	25	0.000477537	Esophagus_Gastroesophageal_Junction	1.10288	1.06508	1.0699	-0.0378007	-0.0329848	0.00481589	0.778606	63.5	89	42	0.14468	-0.17609	-0.32077	0.335638	rs9306160:45107562:T:C
CAD	rs2349315:188269685:G:A	chr2_188268301_188270577	chr2_188283645_188318387	CALCRL	163	149	3.24e-15	Artery_Tibial	1.58027	1.21146	1.54164	-0.368807	-0.0386258	0.330181	3.97e-73	176	194.5	127.5	0.04318	-0.13907	-0.18225	0.337297	rs840616:188196469:T:C
CAD	rs3771078:188270337:A:G	chr2_188268301_188270577	chr2_188283645_188318387	CALCRL	163	149	5.86e-15	Artery_Tibial	1.58027	1.21146	1.54164	-0.368807	-0.0386258	0.330181	3.97e-73	176	194.5	127.5	0.04318	-0.13907	-0.18225	0.337297	rs840616:188196469:T:C
CAD	rs2349315:188269685:G:A	chr2_188268301_188270577	chr2_188373878_188379560	TFPI	12	10	0.000140445	Cells_Transformed_fibroblasts	1.95711	1.88239	1.77418	-0.0747216	-0.182924	-0.108202	2.04e-32	176	194.5	127.5	0.04318	-0.13907	-0.18225	0.337297	rs840616:188196469:T:C
CAD	rs2349315:188269685:G:A	chr2_188268301_188270577	chr2_188387568_188421666	TFPI	39	33	0.000140445	Cells_Transformed_fibroblasts	1.95711	1.88239	1.77418	-0.0747216	-0.182924	-0.108202	2.04e-32	176	194.5	127.5	0.04318	-0.13907	-0.18225	0.337297	rs840616:188196469:T:C
CAD	rs3771078:188270337:A:G	chr2_188268301_188270577	chr2_188373878_188379560	TFPI	12	10	0.000329703	Cells_Transformed_fibroblasts	1.95711	1.88239	1.77418	-0.0747216	-0.182924	-0.108202	2.04e-32	176	194.5	127.5	0.04318	-0.13907	-0.18225	0.337297	rs840616:188196469:T:C
CAD	rs3771078:188270337:A:G	chr2_188268301_188270577	chr2_188387568_188421666	TFPI	39	33	0.000329703	Cells_Transformed_fibroblasts	1.95711	1.88239	1.77418	-0.0747216	-0.182924	-0.108202	2.04e-32	176	194.5	127.5	0.04318	-0.13907	-0.18225	0.337297	rs840616:188196469:T:C
CAD	rs2349315:188269685:G:A	chr2_188268301_188270577	chr2_187557582_187563681	FAM171B	12	9	1.17e-07	Artery_Aorta	0.815494	0.854253	0.804449	0.0387597	-0.0110443	-0.049804	9.66e-05	176	194.5	127.5	0.04318	-0.13907	-0.18225	0.337297	rs840616:188196469:T:C
CAD	rs3771078:188270337:A:G	chr2_188268301_188270577	chr2_187557582_187563681	FAM171B	12	9	7.98e-07	Artery_Aorta	0.815494	0.854253	0.804449	0.0387597	-0.0110443	-0.049804	9.66e-05	176	194.5	127.5	0.04318	-0.13907	-0.18225	0.337297	rs840616:188196469:T:C
BP	rs7274866:33608616:A:G	chr20_33608616_33609614	chr20_33750779_33765113	PROCR	117	66	2.35e-06	Cells_Transformed_fibroblasts	2.25106	1.99407	1.87222	-0.25699	-0.378832	-0.121842	1.48e-70	78	76	46.5	-0.01114	-0.22094	-0.2098	0.337423	rs867186:33764554:A:G
CAD	rs7274866:33608616:A:G	chr20_33608616_33609614	chr20_33750779_33765113	PROCR	117	66	2.35e-06	Cells_Transformed_fibroblasts	2.25106	1.99407	1.87222	-0.25699	-0.378832	-0.121842	1.48e-70	78	76	46.5	-0.01114	-0.22094	-0.2098	0.337423	rs867186:33764554:A:G
BP	rs7274866:33608616:A:G	chr20_33608616_33609614	chr20_33562110_33564185	MYH7B	47	43	0.000259828	Esophagus_Muscularis	0.308014	0.307673	0.316698	-0.000341211	0.00868374	0.00902495	0.0862568	78	76	46.5	-0.01114	-0.22094	-0.2098	0.337423	rs867186:33764554:A:G
CAD	rs7274866:33608616:A:G	chr20_33608616_33609614	chr20_33562110_33564185	MYH7B	47	43	0.000259828	Esophagus_Muscularis	0.308014	0.307673	0.316698	-0.000341211	0.00868374	0.00902495	0.0862568	78	76	46.5	-0.01114	-0.22094	-0.2098	0.337423	rs867186:33764554:A:G
BP	rs7274866:33608616:A:G	chr20_33608616_33609614	chr20_33670765_33685825	TRPC4AP	242	158	3.29e-10	Whole_Blood	1.57277	1.54209	1.59165	-0.0306812	0.0188788	0.04956	0.22542	78	76	46.5	-0.01114	-0.22094	-0.2098	0.337423	rs867186:33764554:A:G
CAD	rs7274866:33608616:A:G	chr20_33608616_33609614	chr20_33670765_33685825	TRPC4AP	242	158	3.29e-10	Whole_Blood	1.57277	1.54209	1.59165	-0.0306812	0.0188788	0.04956	0.22542	78	76	46.5	-0.01114	-0.22094	-0.2098	0.337423	rs867186:33764554:A:G
BP	rs7274866:33608616:A:G	chr20_33608616_33609614	chr20_33411096_33414578	NCOA6	28	17	0.000855478	Breast_Mammary_Tissue	1.1341	1.0595	1.09074	-0.0746003	-0.0433684	0.0312319	0.927962	78	76	46.5	-0.01114	-0.22094	-0.2098	0.337423	rs867186:33764554:A:G
CAD	rs7274866:33608616:A:G	chr20_33608616_33609614	chr20_33411096_33414578	NCOA6	28	17	0.000855478	Breast_Mammary_Tissue	1.1341	1.0595	1.09074	-0.0746003	-0.0433684	0.0312319	0.927962	78	76	46.5	-0.01114	-0.22094	-0.2098	0.337423	rs867186:33764554:A:G
BP	rs11480710:30105599:G:GT	chr20_30105035_30105667	chr20_30325479_30336523	TPX2	12	9	0.000122061	Skin_Not_Sun_Exposed_Suprapubic	1.68794	1.69443	1.64633	0.00648759	-0.0416059	-0.0480935	3.48e-05	72.5	62.5	45	-0.06352	-0.20353	-0.14001	0.340791	rs6060114:30169673:T:C
BP	rs11480710:30105599:G:GT	chr20_30105035_30105667	chr20_30059979_30066439	REM1	63	38	0.000228606	Cells_Transformed_fibroblasts	0.335188	0.364761	0.313879	0.029573	-0.0213089	-0.050882	0.00840616	72.5	62.5	45	-0.06352	-0.20353	-0.14001	0.340791	rs6060114:30169673:T:C
CAD	rs8028:201865763:A:G	chr1_201864901_201865997	chr1_201950478_201955158	RNPEP	38	23	7.88e-05	Esophagus_Mucosa	1.66649	1.56307	1.56527	-0.103417	-0.10122	0.0021978	1.25e-09	52	69.5	31.5	0.12391	-0.2124	-0.33631	0.340969	rs2820315:201872264:C:T
CAD	rs8028:201865763:A:G	chr1_201864901_201865997	chr1_201914145_201916806	LMOD1	33	18	3.94e-13	Adipose_Subcutaneous	0.369171	0.331053	0.32148	-0.0381181	-0.0476914	-0.00957331	0.00135214	52	69.5	31.5	0.12391	-0.2124	-0.33631	0.340969	rs2820315:201872264:C:T
CAD	rs8028:201865763:A:G	chr1_201864901_201865997	chr1_201850807_201859429	SHISA4	104	72	1.73e-06	Thyroid	1.09731	0.978964	1.01869	-0.118349	-0.0786215	0.0397272	0.212058	52	69.5	31.5	0.12391	-0.2124	-0.33631	0.340969	rs2820315:201872264:C:T
BP	rs4387287:105677897:A:C	chr10_105677267_105678662	chr10_106032939_106037035	GSTO2	14	20	6.16e-06	Spleen	0.431841	0.421509	0.386335	-0.0103324	-0.0455066	-0.0351742	0.444363	220.5	239.5	164.5	0.03575	-0.12657	-0.16232	0.346596	rs4387287:105677897:A:C
BP	rs4387287:105677897:A:C	chr10_105677267_105678662	chr10_106012385_106030195	GSTO2	90	72	6.16e-06	Spleen	0.431841	0.421509	0.386335	-0.0103324	-0.0455066	-0.0351742	0.444363	220.5	239.5	164.5	0.03575	-0.12657	-0.16232	0.346596	rs4387287:105677897:A:C
BP	rs10838709:47447346:C:T	chr11_47447321_47449040	chr11_47570368_47577114	CELF1	35	10	1.51e-05	Nerve_Tibial	1.21156	1.267	1.20911	0.0554354	-0.0024549	-0.0578903	2.54e-07	159	163.5	114.5	0.01205	-0.14154	-0.15359	0.349246	rs7103648:47461783:A:G
BP	rs10838709:47447346:C:T	chr11_47447321_47449040	chr11_47515010_47549826	CELF1	58	44	1.51e-05	Nerve_Tibial	1.21156	1.267	1.20911	0.0554354	-0.0024549	-0.0578903	2.54e-07	159	163.5	114.5	0.01205	-0.14154	-0.15359	0.349246	rs7103648:47461783:A:G
BP	rs10838709:47447346:C:T	chr11_47447321_47449040	chr11_47427246_47440854	SLC39A13	335	212	0.000167753	Cells_Transformed_fibroblasts	1.50813	1.51221	1.51935	0.00407987	0.0112223	0.00714244	4.78e-05	159	163.5	114.5	0.01205	-0.14154	-0.15359	0.349246	rs7103648:47461783:A:G
BP	rs10838709:47447346:C:T	chr11_47447321_47449040	chr11_47285064_47294417	MADD	24	19	8.45e-06	Artery_Tibial	1.14493	0.999993	1.10927	-0.144939	-0.0356622	0.109277	0.000107501	159	163.5	114.5	0.01205	-0.14154	-0.15359	0.349246	rs7103648:47461783:A:G
BP	rs10838709:47447346:C:T	chr11_47447321_47449040	chr11_47469948_47472452	RAPSN	37	16	0.000165718	Nerve_Tibial	0.305195	0.305553	0.31733	0.000358146	0.0121349	0.0117768	0.425129	159	163.5	114.5	0.01205	-0.14154	-0.15359	0.349246	rs7103648:47461783:A:G
BP	rs909669:40742417:C:T	chr22_40741941_40743337	chr22_39909168_39931721	ATF4	41	23	0.000722812	Vagina	2.11091	2.2098	2.25512	0.0988886	0.144206	0.045317	8.32e-34	95.5	81.5	71.5	-0.06808	-0.12419	-0.05611	0.350812	rs470113:40729614:A:G
BP	rs3788578:40742921:C:T	chr22_40741941_40743337	chr22_39909168_39931721	ATF4	41	23	0.000778573	Ovary	2.11091	2.2098	2.25512	0.0988886	0.144206	0.045317	8.32e-34	95.5	81.5	71.5	-0.06808	-0.12419	-0.05611	0.350812	rs470113:40729614:A:G
BP	rs3788579:40742989:T:C	chr22_40741941_40743337	chr22_39909168_39931721	ATF4	41	23	0.000778573	Ovary	2.11091	2.2098	2.25512	0.0988886	0.144206	0.045317	8.32e-34	95.5	81.5	71.5	-0.06808	-0.12419	-0.05611	0.350812	rs470113:40729614:A:G
BP	rs3788577:40742831:A:G	chr22_40741941_40743337	chr22_39909168_39931721	ATF4	41	23	0.000828423	Ovary	2.11091	2.2098	2.25512	0.0988886	0.144206	0.045317	8.32e-34	95.5	81.5	71.5	-0.06808	-0.12419	-0.05611	0.350812	rs470113:40729614:A:G
BP	rs909669:40742417:C:T	chr22_40741941_40743337	chr22_40439014_40442870	TNRC6B	16	12	0.000124615	Cells_Transformed_fibroblasts	0.782435	0.757553	0.829812	-0.0248821	0.0473765	0.0722585	2.35e-06	95.5	81.5	71.5	-0.06808	-0.12419	-0.05611	0.350812	rs470113:40729614:A:G
BP	rs909669:40742417:C:T	chr22_40741941_40743337	chr22_40570628_40583514	TNRC6B	38	23	0.000124615	Cells_Transformed_fibroblasts	0.782435	0.757553	0.829812	-0.0248821	0.0473765	0.0722585	2.35e-06	95.5	81.5	71.5	-0.06808	-0.12419	-0.05611	0.350812	rs470113:40729614:A:G
BP	rs3788577:40742831:A:G	chr22_40741941_40743337	chr22_40439014_40442870	TNRC6B	16	12	0.000140059	Cells_Transformed_fibroblasts	0.782435	0.757553	0.829812	-0.0248821	0.0473765	0.0722585	2.35e-06	95.5	81.5	71.5	-0.06808	-0.12419	-0.05611	0.350812	rs470113:40729614:A:G
BP	rs3788577:40742831:A:G	chr22_40741941_40743337	chr22_40570628_40583514	TNRC6B	38	23	0.000140059	Cells_Transformed_fibroblasts	0.782435	0.757553	0.829812	-0.0248821	0.0473765	0.0722585	2.35e-06	95.5	81.5	71.5	-0.06808	-0.12419	-0.05611	0.350812	rs470113:40729614:A:G
BP	rs3788578:40742921:C:T	chr22_40741941_40743337	chr22_40439014_40442870	TNRC6B	16	12	0.00027216	Cells_Transformed_fibroblasts	0.782435	0.757553	0.829812	-0.0248821	0.0473765	0.0722585	2.35e-06	95.5	81.5	71.5	-0.06808	-0.12419	-0.05611	0.350812	rs470113:40729614:A:G
BP	rs3788579:40742989:T:C	chr22_40741941_40743337	chr22_40439014_40442870	TNRC6B	16	12	0.00027216	Cells_Transformed_fibroblasts	0.782435	0.757553	0.829812	-0.0248821	0.0473765	0.0722585	2.35e-06	95.5	81.5	71.5	-0.06808	-0.12419	-0.05611	0.350812	rs470113:40729614:A:G
BP	rs3788578:40742921:C:T	chr22_40741941_40743337	chr22_40570628_40583514	TNRC6B	38	23	0.00027216	Cells_Transformed_fibroblasts	0.782435	0.757553	0.829812	-0.0248821	0.0473765	0.0722585	2.35e-06	95.5	81.5	71.5	-0.06808	-0.12419	-0.05611	0.350812	rs470113:40729614:A:G
BP	rs3788579:40742989:T:C	chr22_40741941_40743337	chr22_40570628_40583514	TNRC6B	38	23	0.00027216	Cells_Transformed_fibroblasts	0.782435	0.757553	0.829812	-0.0248821	0.0473765	0.0722585	2.35e-06	95.5	81.5	71.5	-0.06808	-0.12419	-0.05611	0.350812	rs470113:40729614:A:G
BP	rs17019809:27509080:A:G	chr3_27508971_27510010	chr3_27421136_27504710	SLC4A7	824	580	0.00058282	Esophagus_Muscularis	1.22959	1.16057	1.29479	-0.0690158	0.065206	0.134222	0.00171119	51.5	49	28	-0.02119	-0.25776	-0.23657	0.357325	rs13082711:27537909:T:C
BP	rs17019809:27509080:A:G	chr3_27508971_27510010	chr3_27255407_27269305	NEK10	36	21	1.5e-09	Heart_Left_Ventricle	0.379185	0.343431	0.383305	-0.0357541	0.00411973	0.0398738	0.183329	51.5	49	28	-0.02119	-0.25776	-0.23657	0.357325	rs13082711:27537909:T:C
BP	rs17019809:27509080:A:G	chr3_27508971_27510010	chr3_27409733_27420503	NEK10	48	51	1.5e-09	Heart_Left_Ventricle	0.379185	0.343431	0.383305	-0.0357541	0.00411973	0.0398738	0.183329	51.5	49	28	-0.02119	-0.25776	-0.23657	0.357325	rs13082711:27537909:T:C
BP	rs198851:26104632:T:G	chr6_26103271_26104795	chr6_26086421_26090296	HFE	35	17	1.37e-11	Nerve_Tibial	0.678784	0.543225	0.662069	-0.135559	-0.0167153	0.118844	4.91e-10	282	304.5	225	0.03322	-0.09768	-0.1309	0.357636	rs1799945:26091179:C:G
BP	rs198851:26104632:T:G	chr6_26103271_26104795	chr6_26120792_26128987	HIST1H2AC	54	21	1.65e-05	Esophagus_Mucosa	0.482127	0.450675	0.418733	-0.0314529	-0.0633949	-0.031942	0.252726	282	304.5	225	0.03322	-0.09768	-0.1309	0.357636	rs1799945:26091179:C:G
BP	rs3771382:71559445:C:G	chr2_71558464_71559764	chr2_71453025_71455923	PAIP2B	27	12	9.41e-05	Skin_Sun_Exposed_Lower_leg	0.323899	0.311791	0.318276	-0.0121081	-0.00562291	0.00648522	0.269843	131	216	166.5	0.21589	0.10344	-0.11245	0.358916	rs3771371:71627539:C:T
BP	rs2287326:71559107:T:G	chr2_71558464_71559764	chr2_71453025_71455923	PAIP2B	27	12	0.000189945	Skin_Sun_Exposed_Lower_leg	0.323899	0.311791	0.318276	-0.0121081	-0.00562291	0.00648522	0.269843	131	216	166.5	0.21589	0.10344	-0.11245	0.358916	rs3771371:71627539:C:T
BP	rs2932538:113216543:A:G	chr1_113216260_113218386	chr1_113150955_113168991	CAPZA1	126	83	4.26e-07	Nerve_Tibial	1.9179	1.7194	1.71397	-0.198502	-0.20393	-0.00542773	3.38e-13	298	449.5	270.5	0.17802	-0.0419	-0.21992	0.364281	rs2932538:113216543:A:G
BP	rs2932538:113216543:A:G	chr1_113216260_113218386	chr1_113150955_113168991	ST7L	126	83	9.33e-13	Testis	0.865373	0.797352	0.851461	-0.0680213	-0.0139117	0.0541096	0.559726	298	449.5	270.5	0.17802	-0.0419	-0.21992	0.364281	rs2932538:113216543:A:G
BP	rs35043561:57921221:G:GC	chr17_57919705_57922059	chr17_57693879_57703408	CLTC	56	41	0.000110406	Colon_Transverse	1.91631	1.92568	1.99859	0.00936208	0.0822757	0.0729136	0.000260699	608	722	503	0.07452	-0.08219	-0.15671	0.37075	rs2645466:57853214:A:C
BP	rs12887631:53373399:A:T	chr14_53372706_53373602	chr14_52454640_52478281	C14orf166	33	26	0.000622692	Muscle_Skeletal	1.91287	1.91949	1.86212	0.00662643	-0.0507516	-0.057378	8.69e-05	51	86	78.5	0.22352	0.18437	-0.03915	0.371046	rs9888615:53377540:T:C
BP	rs12887631:53373399:A:T	chr14_53372706_53373602	chr14_53194848_53199037	STYX	56	49	0.00010882	Cells_Transformed_fibroblasts	1.10025	1.10587	1.11152	0.00561798	0.0112698	0.0056518	0.00315943	51	86	78.5	0.22352	0.18437	-0.03915	0.371046	rs9888615:53377540:T:C
BP	rs7549547:113086717:A:T	chr1_113086402_113087685	chr1_113209831_113219340	MOV10	24	23	0.000902087	Skin_Sun_Exposed_Lower_leg	1.38292	1.46051	1.75201	0.0775908	0.369091	0.2915	2.59e-88	112.5	151	144.5	0.12684	0.10786	-0.01898	0.372418	rs2932538:113216543:A:G
BP	rs7551933:113086706:T:C	chr1_113086402_113087685	chr1_113209831_113219340	MOV10	24	23	0.000903622	Skin_Sun_Exposed_Lower_leg	1.38292	1.46051	1.75201	0.0775908	0.369091	0.2915	2.59e-88	112.5	151	144.5	0.12684	0.10786	-0.01898	0.372418	rs2932538:113216543:A:G
BP	rs6659677:113087076:G:C	chr1_113086402_113087685	chr1_113209831_113219340	MOV10	24	23	0.00090417	Skin_Sun_Exposed_Lower_leg	1.38292	1.46051	1.75201	0.0775908	0.369091	0.2915	2.59e-88	112.5	151	144.5	0.12684	0.10786	-0.01898	0.372418	rs2932538:113216543:A:G
BP	rs7537789:113086449:C:T	chr1_113086402_113087685	chr1_113209831_113219340	MOV10	24	23	0.000971269	Skin_Sun_Exposed_Lower_leg	1.38292	1.46051	1.75201	0.0775908	0.369091	0.2915	2.59e-88	112.5	151	144.5	0.12684	0.10786	-0.01898	0.372418	rs2932538:113216543:A:G
BP	rs6659677:113087076:G:C	chr1_113086402_113087685	chr1_113150955_113168991	CAPZA1	80	66	1.71e-07	Nerve_Tibial	1.9179	1.7194	1.71397	-0.198502	-0.20393	-0.00542773	3.38e-13	112.5	151	144.5	0.12684	0.10786	-0.01898	0.372418	rs2932538:113216543:A:G
BP	rs7549547:113086717:A:T	chr1_113086402_113087685	chr1_113150955_113168991	CAPZA1	80	66	1.71e-07	Nerve_Tibial	1.9179	1.7194	1.71397	-0.198502	-0.20393	-0.00542773	3.38e-13	112.5	151	144.5	0.12684	0.10786	-0.01898	0.372418	rs2932538:113216543:A:G
BP	rs7551933:113086706:T:C	chr1_113086402_113087685	chr1_113150955_113168991	CAPZA1	80	66	1.71e-07	Nerve_Tibial	1.9179	1.7194	1.71397	-0.198502	-0.20393	-0.00542773	3.38e-13	112.5	151	144.5	0.12684	0.10786	-0.01898	0.372418	rs2932538:113216543:A:G
BP	rs7537789:113086449:C:T	chr1_113086402_113087685	chr1_113150955_113168991	CAPZA1	80	66	2.14e-07	Nerve_Tibial	1.9179	1.7194	1.71397	-0.198502	-0.20393	-0.00542773	3.38e-13	112.5	151	144.5	0.12684	0.10786	-0.01898	0.372418	rs2932538:113216543:A:G
BP	rs7537789:113086449:C:T	chr1_113086402_113087685	chr1_113150955_113168991	ST7L	80	66	6.35e-13	Testis	0.865373	0.797352	0.851461	-0.0680213	-0.0139117	0.0541096	0.559726	112.5	151	144.5	0.12684	0.10786	-0.01898	0.372418	rs2932538:113216543:A:G
BP	rs6659677:113087076:G:C	chr1_113086402_113087685	chr1_113150955_113168991	ST7L	80	66	7.52e-13	Testis	0.865373	0.797352	0.851461	-0.0680213	-0.0139117	0.0541096	0.559726	112.5	151	144.5	0.12684	0.10786	-0.01898	0.372418	rs2932538:113216543:A:G
BP	rs7549547:113086717:A:T	chr1_113086402_113087685	chr1_113150955_113168991	ST7L	80	66	7.54e-13	Testis	0.865373	0.797352	0.851461	-0.0680213	-0.0139117	0.0541096	0.559726	112.5	151	144.5	0.12684	0.10786	-0.01898	0.372418	rs2932538:113216543:A:G
BP	rs7551933:113086706:T:C	chr1_113086402_113087685	chr1_113150955_113168991	ST7L	80	66	7.54e-13	Testis	0.865373	0.797352	0.851461	-0.0680213	-0.0139117	0.0541096	0.559726	112.5	151	144.5	0.12684	0.10786	-0.01898	0.372418	rs2932538:113216543:A:G
BP	rs12615690:27851120:T:C	chr2_27850811_27852507	chr2_27707250_27724577	FNDC4	184	132	8.08e-12	Spleen	1.72033	1.78278	1.55228	0.0624512	-0.168043	-0.230495	6.26e-43	156.5	155	87.5	-0.00416	-0.25034	-0.24618	0.374288	rs9678851:27887034:C:A
BP	rs12615690:27851120:T:C	chr2_27850811_27852507	chr2_27707250_27724577	GCKR	184	132	1.95e-09	Spleen	0.933716	1.23764	1.06945	0.303921	0.135734	-0.168187	1e-40	156.5	155	87.5	-0.00416	-0.25034	-0.24618	0.374288	rs9678851:27887034:C:A
BP	rs12615690:27851120:T:C	chr2_27850811_27852507	chr2_27707250_27724577	IFT172	184	132	0.000124892	Spleen	1.09633	0.937206	0.985588	-0.15912	-0.110738	0.0483815	1.06e-06	156.5	155	87.5	-0.00416	-0.25034	-0.24618	0.374288	rs9678851:27887034:C:A
BP	rs12615690:27851120:T:C	chr2_27850811_27852507	chr2_27590987_27596292	SNX17	22	14	1.74e-15	Muscle_Skeletal	1.65323	1.53497	1.48654	-0.118262	-0.16669	-0.0484275	0.000112779	156.5	155	87.5	-0.00416	-0.25034	-0.24618	0.374288	rs9678851:27887034:C:A
BP	rs12615690:27851120:T:C	chr2_27850811_27852507	chr2_27649896_27656765	NRBP1	77	38	3.09e-06	Skin_Sun_Exposed_Lower_leg	1.78091	1.7694	1.75849	-0.0115129	-0.0224203	-0.0109074	0.000597968	156.5	155	87.5	-0.00416	-0.25034	-0.24618	0.374288	rs9678851:27887034:C:A
BP	rs12615690:27851120:T:C	chr2_27850811_27852507	chr2_27622315_27634180	PPM1G	57	44	7.2e-05	Heart_Atrial_Appendage	1.6817	1.63214	1.59297	-0.0495659	-0.0887338	-0.0391679	0.00767974	156.5	155	87.5	-0.00416	-0.25034	-0.24618	0.374288	rs9678851:27887034:C:A
BP	rs12615690:27851120:T:C	chr2_27850811_27852507	chr2_27663677_27665921	KRTCAP3	40	20	1.3e-05	Whole_Blood	0.488519	0.418277	0.546064	-0.0702424	0.0575447	0.127787	0.127796	156.5	155	87.5	-0.00416	-0.25034	-0.24618	0.374288	rs9678851:27887034:C:A
BP	rs12615690:27851120:T:C	chr2_27850811_27852507	chr2_27883882_27892460	SLC4A1AP	94	65	4.49e-05	Cells_Transformed_fibroblasts	1.19771	1.13975	1.16052	-0.0579624	-0.0371939	0.0207686	0.969139	156.5	155	87.5	-0.00416	-0.25034	-0.24618	0.374288	rs9678851:27887034:C:A
BP	rs10986636:127962972:G:A	chr9_127962181_127963477	chr9_128022560_128027927	GAPVD1	16	9	9.08e-05	Lung	1.11976	1.12137	1.13215	0.00161836	0.0123897	0.0107713	0.468754	426	570.5	363	0.12659	-0.06933	-0.19592	0.374535	rs139703184:127937746:T:A
BP	rs10986636:127962972:G:A	chr9_127962181_127963477	chr9_127620013_127626894	RPL35	9	14	0.000504625	Esophagus_Mucosa	2.7812	2.67384	2.68724	-0.107362	-0.0939618	0.0134003	0.622414	426	570.5	363	0.12659	-0.06933	-0.19592	0.374535	rs139703184:127937746:T:A
BP	rs6547850:28629343:G:T	chr2_28629331_28629952	chr2_27707250_27724577	GCKR	87	55	0.00022557	Skin_Sun_Exposed_Lower_leg	0.933716	1.23764	1.06945	0.303921	0.135734	-0.168187	1e-40	62.5	117	63	0.26911	0.00341	-0.2657	0.38145	rs7562:28635740:T:C
BP	rs6547851:28629367:G:C	chr2_28629331_28629952	chr2_27707250_27724577	GCKR	87	55	0.000226296	Skin_Sun_Exposed_Lower_leg	0.933716	1.23764	1.06945	0.303921	0.135734	-0.168187	1e-40	62.5	117	63	0.26911	0.00341	-0.2657	0.38145	rs7562:28635740:T:C
BP	rs9309662:28629892:T:C	chr2_28629331_28629952	chr2_27707250_27724577	GCKR	87	55	0.000401623	Skin_Sun_Exposed_Lower_leg	0.933716	1.23764	1.06945	0.303921	0.135734	-0.168187	1e-40	62.5	117	63	0.26911	0.00341	-0.2657	0.38145	rs7562:28635740:T:C
BP	rs6547850:28629343:G:T	chr2_28629331_28629952	chr2_27649896_27656765	NRBP1	36	25	0.000372851	Brain_Nucleus_accumbens_basal_ganglia	1.78091	1.7694	1.75849	-0.0115129	-0.0224203	-0.0109074	0.000597968	62.5	117	63	0.26911	0.00341	-0.2657	0.38145	rs7562:28635740:T:C
BP	rs6547851:28629367:G:C	chr2_28629331_28629952	chr2_27649896_27656765	NRBP1	36	25	0.000377374	Brain_Nucleus_accumbens_basal_ganglia	1.78091	1.7694	1.75849	-0.0115129	-0.0224203	-0.0109074	0.000597968	62.5	117	63	0.26911	0.00341	-0.2657	0.38145	rs7562:28635740:T:C
BP	rs9309662:28629892:T:C	chr2_28629331_28629952	chr2_27649896_27656765	NRBP1	36	25	0.000417204	Brain_Nucleus_accumbens_basal_ganglia	1.78091	1.7694	1.75849	-0.0115129	-0.0224203	-0.0109074	0.000597968	62.5	117	63	0.26911	0.00341	-0.2657	0.38145	rs7562:28635740:T:C
BP	rs11599690:32218599:T:C	chr10_32216578_32219362	chr10_32194261_32199163	ARHGAP12	21	12	0.000962588	Artery_Aorta	0.96234	1.0315	1.13644	0.0691654	0.174096	0.10493	1.04e-20	135	136.5	90.5	0.00476	-0.17212	-0.17688	0.388767	rs10826995:32082658:T:C
BP	rs1108842:52720080:A:C	chr3_52719175_52720796	chr3_52555256_52576266	NT5DC2	271	153	3.35e-12	Cells_Transformed_fibroblasts	1.92472	1.82117	1.72101	-0.103552	-0.203705	-0.100154	1.67e-11	129.5	208.5	120	0.20557	-0.03282	-0.23839	0.410989	rs13303:52558008:T:C
BP	rs1108842:52720080:A:C	chr3_52719175_52720796	chr3_52477912_52481115	SEMA3G	22	14	0.000873803	Prostate	0.352508	0.314234	0.303847	-0.0382734	-0.0486602	-0.0103868	1.43e-08	129.5	208.5	120	0.20557	-0.03282	-0.23839	0.410989	rs13303:52558008:T:C
BP	rs1108842:52720080:A:C	chr3_52719175_52720796	chr3_52276785_52282449	PPM1M	14	7	0.000511775	Pancreas	0.920939	0.785599	0.834771	-0.13534	-0.0861681	0.0491721	5.17e-06	129.5	208.5	120	0.20557	-0.03282	-0.23839	0.410989	rs13303:52558008:T:C
BP	rs1108842:52720080:A:C	chr3_52719175_52720796	chr3_52737610_52742645	GLT8D1	99	79	0.000800688	Cells_EBV-transformed_lymphocytes	1.60706	1.48236	1.54344	-0.124696	-0.063616	0.06108	0.000907354	129.5	208.5	120	0.20557	-0.03282	-0.23839	0.410989	rs13303:52558008:T:C
BP	rs1108842:52720080:A:C	chr3_52719175_52720796	chr3_52319988_52324684	GLYCTK	17	7	2.74e-11	Thyroid	0.875214	0.901049	0.947902	0.0258356	0.0726877	0.0468521	0.00356448	129.5	208.5	120	0.20557	-0.03282	-0.23839	0.410989	rs13303:52558008:T:C
BP	rs1108842:52720080:A:C	chr3_52719175_52720796	chr3_52803395_52806917	NEK4	28	24	1.39e-10	Thyroid	0.895573	0.870851	0.924751	-0.0247221	0.0291776	0.0538997	0.12217	129.5	208.5	120	0.20557	-0.03282	-0.23839	0.410989	rs13303:52558008:T:C
BP	rs1108842:52720080:A:C	chr3_52719175_52720796	chr3_52737610_52742645	SPCS1	99	79	0.00055616	Cells_Transformed_fibroblasts	1.7641	1.68586	1.73612	-0.0782413	-0.0279761	0.0502652	0.954202	129.5	208.5	120	0.20557	-0.03282	-0.23839	0.410989	rs13303:52558008:T:C
BP	rs655293:123528405:G:A	chr12_123527853_123528794	chr12_123344093_123382146	VPS37B	21	22	0.000138477	Lung	1.44637	1.28616	1.26681	-0.160213	-0.179557	-0.0193435	2.03e-13	38	61	26.5	0.20133	-0.15173	-0.35306	0.413524	rs1060105:123806219:C:T
BP	rs655293:123528405:G:A	chr12_123527853_123528794	chr12_123710533_123720687	C12orf65	22	16	1.28e-05	Nerve_Tibial	0.91745	0.993887	1.05571	0.0764369	0.138258	0.0618215	0.152924	38	61	26.5	0.20133	-0.15173	-0.35306	0.413524	rs1060105:123806219:C:T
BP	rs655293:123528405:G:A	chr12_123527853_123528794	chr12_123710533_123720687	MPHOSPH9	22	16	1.13e-19	Testis	1.00494	0.931451	0.970117	-0.0734848	-0.0348185	0.0386663	0.334408	38	61	26.5	0.20133	-0.15173	-0.35306	0.413524	rs1060105:123806219:C:T
BP	rs6060297:30198560:A:G	chr20_30198323_30198844	chr20_30325479_30336523	TPX2	62	64	3.51e-05	Skin_Not_Sun_Exposed_Suprapubic	1.68794	1.69443	1.64633	0.00648759	-0.0416059	-0.0480935	3.48e-05	73.5	67	50	-0.03965	-0.16459	-0.12494	0.417912	rs6060114:30169673:T:C
BP	rs6060295:30198473:C:T	chr20_30198323_30198844	chr20_30325479_30336523	TPX2	62	64	3.53e-05	Skin_Not_Sun_Exposed_Suprapubic	1.68794	1.69443	1.64633	0.00648759	-0.0416059	-0.0480935	3.48e-05	73.5	67	50	-0.03965	-0.16459	-0.12494	0.417912	rs6060114:30169673:T:C
BP	rs6060296:30198480:T:C	chr20_30198323_30198844	chr20_30325479_30336523	TPX2	62	64	0.000213499	Skin_Not_Sun_Exposed_Suprapubic	1.68794	1.69443	1.64633	0.00648759	-0.0416059	-0.0480935	3.48e-05	73.5	67	50	-0.03965	-0.16459	-0.12494	0.417912	rs6060114:30169673:T:C
BP	rs6060296:30198480:T:C	chr20_30198323_30198844	chr20_30059979_30066439	REM1	14	20	0.000312151	Cells_Transformed_fibroblasts	0.335188	0.364761	0.313879	0.029573	-0.0213089	-0.050882	0.00840616	73.5	67	50	-0.03965	-0.16459	-0.12494	0.417912	rs6060114:30169673:T:C
BP	rs6537747:113179597:C:T	chr1_113179083_113180179	chr1_113150955_113168991	CAPZA1	141	88	4.62e-12	Nerve_Tibial	1.9179	1.7194	1.71397	-0.198502	-0.20393	-0.00542773	3.38e-13	85	71.5	69.5	-0.07416	-0.08631	-0.01215	0.419642	rs2932538:113216543:A:G
BP	rs6537747:113179597:C:T	chr1_113179083_113180179	chr1_113150955_113168991	ST7L	141	88	1.16e-17	Cells_Transformed_fibroblasts	0.865373	0.797352	0.851461	-0.0680213	-0.0139117	0.0541096	0.559726	85	71.5	69.5	-0.07416	-0.08631	-0.01215	0.419642	rs2932538:113216543:A:G
BP	rs3841781:37510494:T:TCTAA	chr2_37509997_37510780	chr2_37543405_37555628	PRKD3	36	22	9.89e-15	Thyroid	1.35577	1.50932	1.48689	0.153552	0.131127	-0.0224255	2.87e-31	35	47	19.5	0.12494	-0.24455	-0.36949	0.43454	rs13420463:37517566:A:G
BP	rs3841781:37510494:T:TCTAA	chr2_37509997_37510780	chr2_37455779_37461145	NDUFAF7	20	15	0.000718556	Brain_Cerebellum	0.883228	0.849381	0.830306	-0.0338472	-0.0529222	-0.019075	0.756905	35	47	19.5	0.12494	-0.24455	-0.36949	0.43454	rs13420463:37517566:A:G
CAD	rs6853156:57774843:C:T	chr4_57773647_57775772	chr4_57512426_57524679	HOPX	27	23	0.000728395	Vagina	1.05861	1.0737	0.845027	0.0150975	-0.213578	-0.228676	2.1e-34	368	394	310.5	0.02957	-0.07357	-0.10314	0.441967	rs72627509:57839051:C:G
BP	rs883650:85491747:T:C	chr2_85491413_85492262	chr2_85358220_85363064	TCF7L1	90	60	1.84e-14	Artery_Aorta	1.29477	1.21742	1.12943	-0.077348	-0.165342	-0.0879937	2.78e-07	60	58	38	-0.01448	-0.19427	-0.17979	0.45575	rs11689667:85491365:T:C
BP	rs883650:85491747:T:C	chr2_85491413_85492262	chr2_85194749_85201891	KCMF1	16	21	0.000981275	Brain_Cerebellum	1.12786	1.23371	1.20292	0.105852	0.0750648	-0.0307872	0.000322879	60	58	38	-0.01448	-0.19427	-0.17979	0.45575	rs11689667:85491365:T:C
CAD	rs111498384:34759502:CTGAG:C	chr6_34759006_34761219	chr6_34723180_34727413	SNRPC	10	13	7.22e-05	Brain_Nucleus_accumbens_basal_ganglia	1.66294	1.59523	1.60488	-0.0677124	-0.0580573	0.00965515	0.627593	109.5	154	84.5	0.14697	-0.11139	-0.25836	0.460659	rs4472337:34769765:C:T
CAD	rs56155140:57824451:G:A	chr4_57823922_57825210	chr4_57840941_57862822	NOA1	67	45	0.000427494	Ovary	1.14049	1.00806	0.972933	-0.132434	-0.16756	-0.0351251	1.37e-09	144	236.5	168	0.21429	0.06652	-0.14777	0.461137	rs72627509:57839051:C:G
CAD	rs7687767:57824932:A:G	chr4_57823922_57825210	chr4_57840941_57862822	NOA1	67	45	0.00075456	Ovary	1.14049	1.00806	0.972933	-0.132434	-0.16756	-0.0351251	1.37e-09	144	236.5	168	0.21429	0.06652	-0.14777	0.461137	rs72627509:57839051:C:G
CAD	rs56155140:57824451:G:A	chr4_57823922_57825210	chr4_57772963_57780164	REST	43	25	0.000181475	Colon_Transverse	1.07051	1.08298	1.05935	0.0124672	-0.0111548	-0.023622	7.65e-05	144	236.5	168	0.21429	0.06652	-0.14777	0.461137	rs72627509:57839051:C:G
CAD	rs7687767:57824932:A:G	chr4_57823922_57825210	chr4_57772963_57780164	REST	43	25	0.000181958	Colon_Transverse	1.07051	1.08298	1.05935	0.0124672	-0.0111548	-0.023622	7.65e-05	144	236.5	168	0.21429	0.06652	-0.14777	0.461137	rs72627509:57839051:C:G
CAD	rs149163995:203777226:C:T	chr2_203775914_203777308	chr2_203734571_203737891	ICA1L	24	19	6.47e-07	Thyroid	0.624616	0.592094	0.626068	-0.0325217	0.00145159	0.0339733	0.834041	202.5	226.5	157	0.04842	-0.1099	-0.15832	0.462795	rs114123510:203831212:T:A
BP	rs72298225:123605711:CGAAGGCGTGAGTAATA:C	chr9_123604658_123605744	chr9_123669816_123701629	TRAF1	182	74	8.23e-06	Muscle_Skeletal	0.341411	1.75805	1.56523	1.41664	1.22382	-0.192826	0	232	258.5	178	0.04678	-0.11451	-0.16129	0.474394	rs10760117:123586737:T:G
BP	rs72298225:123605711:CGAAGGCGTGAGTAATA:C	chr9_123604658_123605744	chr9_123471820_123478686	MEGF9	19	17	2.09e-13	Adipose_Subcutaneous	0.886852	0.802307	0.651386	-0.0845447	-0.235466	-0.150921	5.56e-35	232	258.5	178	0.04678	-0.11451	-0.16129	0.474394	rs10760117:123586737:T:G
BP	rs72298225:123605711:CGAAGGCGTGAGTAATA:C	chr9_123604658_123605744	chr9_123628987_123640949	PHF19	127	87	8.28e-05	Esophagus_Muscularis	1.63664	1.65599	1.44222	0.0193532	-0.19442	-0.213773	8.94e-20	232	258.5	178	0.04678	-0.11451	-0.16129	0.474394	rs10760117:123586737:T:G
BP	rs72298225:123605711:CGAAGGCGTGAGTAATA:C	chr9_123604658_123605744	chr9_123551996_123557448	FBXW2	38	25	1.74e-10	Cells_Transformed_fibroblasts	1.25298	1.17721	1.16026	-0.0757724	-0.0927196	-0.0169472	0.000617767	232	258.5	178	0.04678	-0.11451	-0.16129	0.474394	rs10760117:123586737:T:G
BP	rs1377416:47416746:C:T	chr11_47415784_47417089	chr11_47508473_47511725	CELF1	17	16	1.62e-05	Nerve_Tibial	1.21156	1.267	1.20911	0.0554354	-0.0024549	-0.0578903	2.54e-07	89	120	64	0.12855	-0.14133	-0.26988	0.483696	rs7103648:47461783:A:G
BP	rs1377416:47416746:C:T	chr11_47415784_47417089	chr11_47570368_47577114	CELF1	40	34	1.62e-05	Nerve_Tibial	1.21156	1.267	1.20911	0.0554354	-0.0024549	-0.0578903	2.54e-07	89	120	64	0.12855	-0.14133	-0.26988	0.483696	rs7103648:47461783:A:G
BP	rs1377416:47416746:C:T	chr11_47415784_47417089	chr11_47515010_47549826	CELF1	127	85	1.62e-05	Nerve_Tibial	1.21156	1.267	1.20911	0.0554354	-0.0024549	-0.0578903	2.54e-07	89	120	64	0.12855	-0.14133	-0.26988	0.483696	rs7103648:47461783:A:G
BP	rs1377416:47416746:C:T	chr11_47415784_47417089	chr11_47427246_47440854	SLC39A13	556	423	0.000166819	Cells_Transformed_fibroblasts	1.50813	1.51221	1.51935	0.00407987	0.0112223	0.00714244	4.78e-05	89	120	64	0.12855	-0.14133	-0.26988	0.483696	rs7103648:47461783:A:G
BP	rs1377416:47416746:C:T	chr11_47415784_47417089	chr11_47285064_47294417	MADD	89	58	1.27e-05	Artery_Tibial	1.14493	0.999993	1.10927	-0.144939	-0.0356622	0.109277	0.000107501	89	120	64	0.12855	-0.14133	-0.26988	0.483696	rs7103648:47461783:A:G
BP	rs1377416:47416746:C:T	chr11_47415784_47417089	chr11_47661656_47665954	MTCH2	24	10	9.46e-05	Brain_Nucleus_accumbens_basal_ganglia	1.63993	1.48471	1.49521	-0.155223	-0.144719	0.010504	0.000276012	89	120	64	0.12855	-0.14133	-0.26988	0.483696	rs7103648:47461783:A:G
BP	rs1377416:47416746:C:T	chr11_47415784_47417089	chr11_47445290_47449947	PSMC3	84	60	0.000366102	Brain_Putamen_basal_ganglia	2.02239	2.02099	2.00314	-0.00139374	-0.0192466	-0.0178528	0.00331493	89	120	64	0.12855	-0.14133	-0.26988	0.483696	rs7103648:47461783:A:G
BP	rs1377416:47416746:C:T	chr11_47415784_47417089	chr11_46717222_46724584	ARHGAP1	15	10	0.000757753	Heart_Left_Ventricle	1.5034	1.44969	1.52274	-0.0537089	0.0193359	0.0730448	0.169595	89	120	64	0.12855	-0.14133	-0.26988	0.483696	rs7103648:47461783:A:G
BP	rs1377416:47416746:C:T	chr11_47415784_47417089	chr11_47469948_47472452	RAPSN	37	31	0.000252733	Nerve_Tibial	0.305195	0.305553	0.31733	0.000358146	0.0121349	0.0117768	0.425129	89	120	64	0.12855	-0.14133	-0.26988	0.483696	rs7103648:47461783:A:G
BP	rs6885997:77849433:C:T	chr5_77848754_77850986	chr5_77654206_77659099	SCAMP1	24	15	2.1e-06	Whole_Blood	1.05576	1.06145	1.08224	0.00568879	0.0264867	0.0207979	0.000150549	79.5	134.5	102.5	0.22614	0.10914	-0.117	0.485437	rs10057188:77837789:G:A
BP	rs965829:77849927:T:C	chr5_77848754_77850986	chr5_77654206_77659099	SCAMP1	24	15	2.71e-06	Whole_Blood	1.05576	1.06145	1.08224	0.00568879	0.0264867	0.0207979	0.000150549	79.5	134.5	102.5	0.22614	0.10914	-0.117	0.485437	rs10057188:77837789:G:A
CAD	rs11107814:95347963:A:G	chr12_95347577_95348675	chr12_95604347_95682805	VEZT	17	20	0.000127616	Cells_Transformed_fibroblasts	1.47224	1.46472	1.43536	-0.00752377	-0.0368788	-0.0293551	4.53e-09	78	73	72	-0.0284	-0.03431	-0.00591	0.489971	rs7306455:95355541:G:A
BP	rs704964:42053899:G:A	chr3_42053828_42056978	chr3_42000806_42005426	ULK4	57	53	6.15e-33	Cells_Transformed_fibroblasts	0.707558	0.678014	0.751008	-0.0295434	0.0434503	0.0729937	0.0587672	269.5	389	315.5	0.15889	0.0682	-0.09069	0.490024	rs3774372:41877414:T:C
BP	rs10762586:75983842:T:C	chr10_75983451_75984478	chr10_75908407_75912727	AP3M1	75	61	0.00059269	Colon_Sigmoid	1.54596	1.57256	1.55643	0.0266069	0.0104751	-0.0161317	0.000217348	42	82.5	51.5	0.28822	0.08669	-0.20153	0.490597	rs4746172:75855842:C:T
BP	rs10824119:75984006:C:G	chr10_75983451_75984478	chr10_75908407_75912727	AP3M1	75	61	0.00059269	Colon_Sigmoid	1.54596	1.57256	1.55643	0.0266069	0.0104751	-0.0161317	0.000217348	42	82.5	51.5	0.28822	0.08669	-0.20153	0.490597	rs4746172:75855842:C:T
BP	rs55946741:173345023:A:G	chr5_173344622_173345891	chr5_173311489_173321399	CPEB4	100	55	2.38e-08	Testis	0.610857	0.698071	0.783252	0.0872138	0.172395	0.0851816	1.99e-13	584	670.5	545.5	0.05989	-0.02957	-0.08946	0.506468	rs72812846:173377636:T:A
BP	rs747472:173353514:T:C	chr5_173352368_173353921	chr5_173311489_173321399	CPEB4	100	55	2.38e-08	Testis	0.610857	0.698071	0.783252	0.0872138	0.172395	0.0851816	1.99e-13	58	98.5	51.5	0.22697	-0.05069	-0.27766	0.514177	rs72812846:173377636:T:A
CAD	rs57217136:11201124:T:C	chr19_11200439_11201545	chr19_11483740_11496074	SWSAP1	38	45	0.000480423	Brain_Nucleus_accumbens_basal_ganglia	0.561138	0.458378	0.561325	-0.10276	0.000186606	0.102946	0.0566818	81.5	85	56.5	0.01805	-0.15678	-0.17483	0.516676	rs6511720:11202306:G:T
BP	rs11748193:131725329:T:A	chr5_131725110_131726086	chr5_131809694_131829136	IRF1	216	207	0.000385639	Skin_Sun_Exposed_Lower_leg	1.02113	2.22509	1.84033	1.20396	0.819196	-0.384768	0	229.5	245.5	198.5	0.02915	-0.06273	-0.09188	0.527159	rs2188962:131770805:C:T
BP	rs11748193:131725329:T:A	chr5_131725110_131726086	chr5_131591965_131611765	PDLIM4	101	79	2.47e-10	Skin_Sun_Exposed_Lower_leg	1.83776	2.00171	1.80149	0.163955	-0.0362628	-0.200218	3.99e-57	229.5	245.5	198.5	0.02915	-0.06273	-0.09188	0.527159	rs2188962:131770805:C:T
BP	rs11748193:131725329:T:A	chr5_131725110_131726086	chr5_131556388_131564835	P4HA2	33	28	3.34e-17	Thyroid	1.32386	1.3718	1.46482	0.0479414	0.140962	0.0930204	2.04e-19	229.5	245.5	198.5	0.02915	-0.06273	-0.09188	0.527159	rs2188962:131770805:C:T
BP	rs11748193:131725329:T:A	chr5_131725110_131726086	chr5_132384395_132390133	HSPA4	17	7	0.000523453	Brain_Frontal_Cortex_BA9	1.52059	1.53413	1.54826	0.0135352	0.027667	0.0141318	0.12244	229.5	245.5	198.5	0.02915	-0.06273	-0.09188	0.527159	rs2188962:131770805:C:T
BP	rs11748193:131725329:T:A	chr5_131725110_131726086	chr5_131627616_131635384	SLC22A4	45	29	9.02e-06	Muscle_Skeletal	0.97024	0.952475	0.933863	-0.0177643	-0.0363762	-0.0186119	0.31299	229.5	245.5	198.5	0.02915	-0.06273	-0.09188	0.527159	rs2188962:131770805:C:T
BP	rs11748193:131725329:T:A	chr5_131725110_131726086	chr5_131702889_131706878	SLC22A5	28	23	2.54e-17	Cells_Transformed_fibroblasts	0.523948	0.511282	0.494343	-0.0126664	-0.0296051	-0.0169386	0.383538	229.5	245.5	198.5	0.02915	-0.06273	-0.09188	0.527159	rs2188962:131770805:C:T
BP	rs11168079:148377838:C:A	chr5_148377785_148378045	chr5_148437768_148446226	SH3TC2	120	92	3.67e-08	Esophagus_Mucosa	0.62741	0.375999	0.502903	-0.251411	-0.124507	0.126904	3.14e-26	21.5	34.5	13.5	0.19805	-0.19081	-0.38886	0.529763	rs9687065:148391140:A:G
BP	rs11168079:148377838:C:A	chr5_148377785_148378045	chr5_148504376_148525451	ABLIM3	259	151	0.000898827	Muscle_Skeletal	1.42891	1.27884	1.20601	-0.150074	-0.222904	-0.0728297	2.61e-23	21.5	34.5	13.5	0.19805	-0.19081	-0.38886	0.529763	rs9687065:148391140:A:G
BP	rs6983727:11415812:C:T	chr8_11415661_11416617	chr8_11310785_11319878	FAM167A	12	8	3.65e-08	Esophagus_Mucosa	0.915371	0.685695	0.656346	-0.229675	-0.259024	-0.0293488	2.26e-34	69	75.5	46	0.03856	-0.173	-0.21156	0.535495	rs2898290:11433909:T:C
BP	rs6983727:11415812:C:T	chr8_11415661_11416617	chr8_11321329_11340747	FAM167A	48	42	3.65e-08	Esophagus_Mucosa	0.915371	0.685695	0.656346	-0.229675	-0.259024	-0.0293488	2.26e-34	69	75.5	46	0.03856	-0.173	-0.21156	0.535495	rs2898290:11433909:T:C
BP	rs6983727:11415812:C:T	chr8_11415661_11416617	chr8_11696431_11727676	CTSB	14	15	0.00011839	Spleen	2.59175	2.59647	2.65986	0.00471943	0.068104	0.0633845	1.56e-14	69	75.5	46	0.03856	-0.173	-0.21156	0.535495	rs2898290:11433909:T:C
BP	rs6983727:11415812:C:T	chr8_11415661_11416617	chr8_11617881_11629151	NEIL2	13	7	6.05e-06	Heart_Atrial_Appendage	0.975229	1.02714	1.03418	0.0519085	0.0589553	0.00704678	7.92e-11	69	75.5	46	0.03856	-0.173	-0.21156	0.535495	rs2898290:11433909:T:C
BP	rs4682665:133919953:T:C	chr3_133919779_133921293	chr3_133967438_133972291	RYK	17	15	5.49e-09	Nerve_Tibial	1.33256	1.3057	1.25896	-0.0268587	-0.0736003	-0.0467417	0.000106965	119.5	171.5	149.5	0.1558	0.09655	-0.05925	0.53986	rs75305034:133886705:T:C
BP	rs4682665:133919953:T:C	chr3_133919779_133921293	chr3_133747564_133750532	SLCO2A1	17	9	0.000814252	Adrenal_Gland	0.609282	0.47665	0.578352	-0.132632	-0.03093	0.101702	0.000888465	119.5	171.5	149.5	0.1558	0.09655	-0.05925	0.53986	rs75305034:133886705:T:C
CAD	rs141787760:11202194:GC:G	chr19_11202058_11203109	chr19_11483740_11496074	SWSAP1	38	45	0.000528142	Brain_Nucleus_accumbens_basal_ganglia	0.561138	0.458378	0.561325	-0.10276	0.000186606	0.102946	0.0566818	96.5	164.5	110	0.2298	0.05632	-0.17348	0.540585	rs6511720:11202306:G:T
CAD	rs6511720:11202306:G:T	chr19_11202058_11203109	chr19_11483740_11496074	SWSAP1	38	45	0.00052852	Brain_Nucleus_accumbens_basal_ganglia	0.561138	0.458378	0.561325	-0.10276	0.000186606	0.102946	0.0566818	96.5	164.5	110	0.2298	0.05632	-0.17348	0.540585	rs6511720:11202306:G:T
CAD	rs56408342:22048490:G:A	chr8_22048396_22049121	chr8_22087323_22091341	PHYHIP	29	31	8.96e-07	Adipose_Subcutaneous	0.477323	0.432512	0.404113	-0.044811	-0.0732108	-0.0283998	0.259007	31	62.5	40.5	0.29762	0.1129	-0.18472	0.546679	rs6984210:22033615:C:G
CAD	rs73225855:22048970:G:T	chr8_22048396_22049121	chr8_22087323_22091341	PHYHIP	29	31	0.000151307	Adipose_Subcutaneous	0.477323	0.432512	0.404113	-0.044811	-0.0732108	-0.0283998	0.259007	31	62.5	40.5	0.29762	0.1129	-0.18472	0.546679	rs6984210:22033615:C:G
CAD	rs73225856:22048971:C:T	chr8_22048396_22049121	chr8_22087323_22091341	PHYHIP	29	31	0.000151307	Adipose_Subcutaneous	0.477323	0.432512	0.404113	-0.044811	-0.0732108	-0.0283998	0.259007	31	62.5	40.5	0.29762	0.1129	-0.18472	0.546679	rs6984210:22033615:C:G
BP	rs6795532:133943957:C:T	chr3_133942953_133944248	chr3_133967438_133972291	RYK	12	19	6.94e-10	Nerve_Tibial	1.33256	1.3057	1.25896	-0.0268587	-0.0736003	-0.0467417	0.000106965	49	93	58	0.27416	0.07188	-0.20228	0.546696	rs75305034:133886705:T:C
BP	rs4234422:133942955:A:C	chr3_133942953_133944248	chr3_133967438_133972291	RYK	12	19	5.61e-09	Nerve_Tibial	1.33256	1.3057	1.25896	-0.0268587	-0.0736003	-0.0467417	0.000106965	49	93	58	0.27416	0.07188	-0.20228	0.546696	rs75305034:133886705:T:C
BP	rs61730953:191398838:C:T	chr2_191398835_191400631	chr2_191271427_191274869	MFSD6	20	5	1.05e-20	Cells_Transformed_fibroblasts	0.979444	0.68197	0.597415	-0.297474	-0.382028	-0.0845546	2.52e-88	176.5	199.5	131.5	0.05291	-0.12698	-0.17989	0.552399	rs6434404:191494411:A:G
BP	rs79818853:191400585:CA:C	chr2_191398835_191400631	chr2_191271427_191274869	MFSD6	20	5	1.19e-20	Cells_Transformed_fibroblasts	0.979444	0.68197	0.597415	-0.297474	-0.382028	-0.0845546	2.52e-88	176.5	199.5	131.5	0.05291	-0.12698	-0.17989	0.552399	rs6434404:191494411:A:G
BP	rs79818853:191400585:CA:C	chr2_191398835_191400631	chr2_191204869_191213939	INPP1	18	8	1.02e-05	Nerve_Tibial	1.59539	1.16051	1.152	-0.434878	-0.443397	-0.00851922	5.12e-71	176.5	199.5	131.5	0.05291	-0.12698	-0.17989	0.552399	rs6434404:191494411:A:G
BP	rs79818853:191400585:CA:C	chr2_191398835_191400631	chr2_191217050_191229218	INPP1	23	8	1.02e-05	Nerve_Tibial	1.59539	1.16051	1.152	-0.434878	-0.443397	-0.00851922	5.12e-71	176.5	199.5	131.5	0.05291	-0.12698	-0.17989	0.552399	rs6434404:191494411:A:G
BP	rs61730953:191398838:C:T	chr2_191398835_191400631	chr2_191204869_191213939	INPP1	18	8	1.06e-05	Nerve_Tibial	1.59539	1.16051	1.152	-0.434878	-0.443397	-0.00851922	5.12e-71	176.5	199.5	131.5	0.05291	-0.12698	-0.17989	0.552399	rs6434404:191494411:A:G
BP	rs61730953:191398838:C:T	chr2_191398835_191400631	chr2_191217050_191229218	INPP1	23	8	1.06e-05	Nerve_Tibial	1.59539	1.16051	1.152	-0.434878	-0.443397	-0.00851922	5.12e-71	176.5	199.5	131.5	0.05291	-0.12698	-0.17989	0.552399	rs6434404:191494411:A:G
BP	rs61730953:191398838:C:T	chr2_191398835_191400631	chr2_191741319_191764919	GLS	19	17	2.13e-05	Testis	1.85083	1.74844	1.62028	-0.102384	-0.230544	-0.12816	1.9e-50	176.5	199.5	131.5	0.05291	-0.12698	-0.17989	0.552399	rs6434404:191494411:A:G
BP	rs79818853:191400585:CA:C	chr2_191398835_191400631	chr2_191741319_191764919	GLS	19	17	2.17e-05	Testis	1.85083	1.74844	1.62028	-0.102384	-0.230544	-0.12816	1.9e-50	176.5	199.5	131.5	0.05291	-0.12698	-0.17989	0.552399	rs6434404:191494411:A:G
BP	rs79818853:191400585:CA:C	chr2_191398835_191400631	chr2_191179442_191186824	HIBCH	13	13	2.13e-06	Lung	1.20796	1.0019	0.932988	-0.206057	-0.274969	-0.0689118	3.39e-16	176.5	199.5	131.5	0.05291	-0.12698	-0.17989	0.552399	rs6434404:191494411:A:G
BP	rs61730953:191398838:C:T	chr2_191398835_191400631	chr2_191179442_191186824	HIBCH	13	13	2.26e-06	Lung	1.20796	1.0019	0.932988	-0.206057	-0.274969	-0.0689118	3.39e-16	176.5	199.5	131.5	0.05291	-0.12698	-0.17989	0.552399	rs6434404:191494411:A:G
BP	rs3795820:113163042:C:A	chr1_113160818_113163111	chr1_113209831_113219340	MOV10	126	83	0.000489803	Skin_Sun_Exposed_Lower_leg	1.38292	1.46051	1.75201	0.0775908	0.369091	0.2915	2.59e-88	310	344	272	0.04506	-0.0566	-0.10166	0.575722	rs2932538:113216543:A:G
BP	rs6823685:169690820:C:A	chr4_169690619_169691158	chr4_169549757_169554603	PALLD	13	7	6.45e-05	Adipose_Subcutaneous	0.922433	1.04836	1.05507	0.125929	0.132639	0.00671034	0.000712616	22.5	20.5	11.5	-0.03863	-0.27416	-0.23553	0.58298	rs869396:169688000:C:A
BP	rs6823685:169690820:C:A	chr4_169690619_169691158	chr4_169751591_169755547	PALLD	20	18	6.45e-05	Adipose_Subcutaneous	0.922433	1.04836	1.05507	0.125929	0.132639	0.00671034	0.000712616	22.5	20.5	11.5	-0.03863	-0.27416	-0.23553	0.58298	rs869396:169688000:C:A
BP	rs6854026:169690814:T:C	chr4_169690619_169691158	chr4_169549757_169554603	PALLD	13	7	8.7e-05	Adipose_Subcutaneous	0.922433	1.04836	1.05507	0.125929	0.132639	0.00671034	0.000712616	22.5	20.5	11.5	-0.03863	-0.27416	-0.23553	0.58298	rs869396:169688000:C:A
BP	rs6854026:169690814:T:C	chr4_169690619_169691158	chr4_169751591_169755547	PALLD	20	18	8.7e-05	Adipose_Subcutaneous	0.922433	1.04836	1.05507	0.125929	0.132639	0.00671034	0.000712616	22.5	20.5	11.5	-0.03863	-0.27416	-0.23553	0.58298	rs869396:169688000:C:A
CAD	rs6823685:169690820:C:A	chr4_169690619_169691158	chr4_169549757_169554603	PALLD	13	7	6.45e-05	Adipose_Subcutaneous	0.922433	1.04836	1.05507	0.125929	0.132639	0.00671034	0.000712616	22.5	20.5	11.5	-0.03863	-0.27416	-0.23553	0.58298	rs869396:169688000:C:A
CAD	rs6823685:169690820:C:A	chr4_169690619_169691158	chr4_169751591_169755547	PALLD	20	18	6.45e-05	Adipose_Subcutaneous	0.922433	1.04836	1.05507	0.125929	0.132639	0.00671034	0.000712616	22.5	20.5	11.5	-0.03863	-0.27416	-0.23553	0.58298	rs869396:169688000:C:A
CAD	rs6854026:169690814:T:C	chr4_169690619_169691158	chr4_169549757_169554603	PALLD	13	7	8.7e-05	Adipose_Subcutaneous	0.922433	1.04836	1.05507	0.125929	0.132639	0.00671034	0.000712616	22.5	20.5	11.5	-0.03863	-0.27416	-0.23553	0.58298	rs869396:169688000:C:A
CAD	rs6854026:169690814:T:C	chr4_169690619_169691158	chr4_169751591_169755547	PALLD	20	18	8.7e-05	Adipose_Subcutaneous	0.922433	1.04836	1.05507	0.125929	0.132639	0.00671034	0.000712616	22.5	20.5	11.5	-0.03863	-0.27416	-0.23553	0.58298	rs869396:169688000:C:A
CAD	rs4918069:105654391:T:G	chr10_105654348_105656333	chr10_105724619_105756377	SLK	403	273	0.000147765	Skin_Sun_Exposed_Lower_leg	1.2767	1.27648	1.20933	-0.000221604	-0.0673704	-0.0671488	2.86e-15	130	164	100.5	0.10021	-0.1108	-0.21101	0.592055	rs4918072:105693644:G:A
BP	rs891511:150704843:G:A	chr7_150704455_150706263	chr7_150369815_150387620	GIMAP2	95	77	0.000935615	Heart_Atrial_Appendage	1.29891	1.44973	1.51687	0.150818	0.217962	0.0671444	1.35e-28	537	649.5	550	0.08247	0.01037	-0.0721	0.598203	rs891511:150704843:G:A
BP	rs891511:150704843:G:A	chr7_150704455_150706263	chr7_150720854_150722661	ATG9B	284	181	1.92e-05	Esophagus_Mucosa	0.924414	0.399998	0.466756	-0.524415	-0.457658	0.0667575	4.46e-16	537	649.5	550	0.08247	0.01037	-0.0721	0.598203	rs891511:150704843:G:A
BP	rs891511:150704843:G:A	chr7_150704455_150706263	chr7_151316124_151339197	PRKAG2	63	54	0.000916664	Esophagus_Mucosa	1.40527	1.19123	1.22086	-0.214032	-0.184405	0.029627	1.93e-08	537	649.5	550	0.08247	0.01037	-0.0721	0.598203	rs891511:150704843:G:A
BP	rs1403578:47659487:C:T	chr3_47658974_47659674	chr3_47618187_47622564	CSPG5	26	19	3.49e-05	Skin_Not_Sun_Exposed_Suprapubic	0.326513	0.310586	0.341903	-0.015927	0.01539	0.031317	0.0856896	22	29	12.5	0.11539	-0.2314	-0.34679	0.606269	rs319690:47927484:T:C
BP	rs1403579:47659379:C:T	chr3_47658974_47659674	chr3_47618187_47622564	CSPG5	26	19	3.49e-05	Skin_Not_Sun_Exposed_Suprapubic	0.326513	0.310586	0.341903	-0.015927	0.01539	0.031317	0.0856896	22	29	12.5	0.11539	-0.2314	-0.34679	0.606269	rs319690:47927484:T:C
BP	rs34065485:75312137:G:A	chr17_75311641_75312788	chr17_76163551_76166555	SYNGR2	12	10	0.000818068	Brain_Caudate_basal_ganglia	1.20948	1.38671	1.37098	0.177229	0.161504	-0.0157244	6.09e-32	126.5	151.5	96.5	0.07776	-0.11651	-0.19427	0.607393	rs57927100:75317300:C:G
BP	rs11077900:75311657:T:C	chr17_75311641_75312788	chr17_76163551_76166555	SYNGR2	12	10	0.000986299	Brain_Caudate_basal_ganglia	1.20948	1.38671	1.37098	0.177229	0.161504	-0.0157244	6.09e-32	126.5	151.5	96.5	0.07776	-0.11651	-0.19427	0.607393	rs57927100:75317300:C:G
BP	rs11077900:75311657:T:C	chr17_75311641_75312788	chr17_75439650_75451278	SEPT9	442	341	6.19e-05	Esophagus_Gastroesophageal_Junction	1.89351	1.77063	1.75393	-0.12288	-0.139582	-0.0167021	9.64e-13	126.5	151.5	96.5	0.07776	-0.11651	-0.19427	0.607393	rs57927100:75317300:C:G
BP	rs11077900:75311657:T:C	chr17_75311641_75312788	chr17_75454851_75474836	SEPT9	480	380	6.19e-05	Esophagus_Gastroesophageal_Junction	1.89351	1.77063	1.75393	-0.12288	-0.139582	-0.0167021	9.64e-13	126.5	151.5	96.5	0.07776	-0.11651	-0.19427	0.607393	rs57927100:75317300:C:G
BP	rs11077900:75311657:T:C	chr17_75311641_75312788	chr17_75357562_75373618	SEPT9	757	570	6.19e-05	Esophagus_Gastroesophageal_Junction	1.89351	1.77063	1.75393	-0.12288	-0.139582	-0.0167021	9.64e-13	126.5	151.5	96.5	0.07776	-0.11651	-0.19427	0.607393	rs57927100:75317300:C:G
BP	rs11077900:75311657:T:C	chr17_75311641_75312788	chr17_75392861_75412929	SEPT9	781	606	6.19e-05	Esophagus_Gastroesophageal_Junction	1.89351	1.77063	1.75393	-0.12288	-0.139582	-0.0167021	9.64e-13	126.5	151.5	96.5	0.07776	-0.11651	-0.19427	0.607393	rs57927100:75317300:C:G
BP	rs11077900:75311657:T:C	chr17_75311641_75312788	chr17_75274720_75289161	SEPT9	816	595	6.19e-05	Esophagus_Gastroesophageal_Junction	1.89351	1.77063	1.75393	-0.12288	-0.139582	-0.0167021	9.64e-13	126.5	151.5	96.5	0.07776	-0.11651	-0.19427	0.607393	rs57927100:75317300:C:G
BP	rs34065485:75312137:G:A	chr17_75311641_75312788	chr17_75439650_75451278	SEPT9	442	341	0.000117665	Esophagus_Gastroesophageal_Junction	1.89351	1.77063	1.75393	-0.12288	-0.139582	-0.0167021	9.64e-13	126.5	151.5	96.5	0.07776	-0.11651	-0.19427	0.607393	rs57927100:75317300:C:G
BP	rs34065485:75312137:G:A	chr17_75311641_75312788	chr17_75454851_75474836	SEPT9	480	380	0.000117665	Esophagus_Gastroesophageal_Junction	1.89351	1.77063	1.75393	-0.12288	-0.139582	-0.0167021	9.64e-13	126.5	151.5	96.5	0.07776	-0.11651	-0.19427	0.607393	rs57927100:75317300:C:G
BP	rs34065485:75312137:G:A	chr17_75311641_75312788	chr17_75357562_75373618	SEPT9	757	570	0.000117665	Esophagus_Gastroesophageal_Junction	1.89351	1.77063	1.75393	-0.12288	-0.139582	-0.0167021	9.64e-13	126.5	151.5	96.5	0.07776	-0.11651	-0.19427	0.607393	rs57927100:75317300:C:G
BP	rs34065485:75312137:G:A	chr17_75311641_75312788	chr17_75392861_75412929	SEPT9	781	606	0.000117665	Esophagus_Gastroesophageal_Junction	1.89351	1.77063	1.75393	-0.12288	-0.139582	-0.0167021	9.64e-13	126.5	151.5	96.5	0.07776	-0.11651	-0.19427	0.607393	rs57927100:75317300:C:G
BP	rs34065485:75312137:G:A	chr17_75311641_75312788	chr17_75274720_75289161	SEPT9	816	595	0.000117665	Esophagus_Gastroesophageal_Junction	1.89351	1.77063	1.75393	-0.12288	-0.139582	-0.0167021	9.64e-13	126.5	151.5	96.5	0.07776	-0.11651	-0.19427	0.607393	rs57927100:75317300:C:G
BP	rs3824754:104614350:C:T	chr10_104613658_104614639	chr10_104502155_104506896	WBP1L	18	19	2.16e-09	Thyroid	1.38537	1.49028	1.36316	0.104918	-0.0222025	-0.127121	4.12e-33	103.5	110	79	0.0262	-0.11603	-0.14223	0.608517	rs1004467:104594507:A:G
BP	rs3824754:104614350:C:T	chr10_104613658_104614639	chr10_104526368_104578240	WBP1L	102	57	2.16e-09	Thyroid	1.38537	1.49028	1.36316	0.104918	-0.0222025	-0.127121	4.12e-33	103.5	110	79	0.0262	-0.11603	-0.14223	0.608517	rs1004467:104594507:A:G
CAD	rs3824754:104614350:C:T	chr10_104613658_104614639	chr10_104502155_104506896	WBP1L	18	19	2.16e-09	Thyroid	1.38537	1.49028	1.36316	0.104918	-0.0222025	-0.127121	4.12e-33	103.5	110	79	0.0262	-0.11603	-0.14223	0.608517	rs1004467:104594507:A:G
CAD	rs3824754:104614350:C:T	chr10_104613658_104614639	chr10_104526368_104578240	WBP1L	102	57	2.16e-09	Thyroid	1.38537	1.49028	1.36316	0.104918	-0.0222025	-0.127121	4.12e-33	103.5	110	79	0.0262	-0.11603	-0.14223	0.608517	rs1004467:104594507:A:G
BP	rs3824754:104614350:C:T	chr10_104613658_104614639	chr10_104469565_104476072	ARL3	11	12	2.07e-06	Artery_Aorta	1.04823	0.987758	0.918219	-0.0604734	-0.130013	-0.0695398	4.48e-05	103.5	110	79	0.0262	-0.11603	-0.14223	0.608517	rs1004467:104594507:A:G
CAD	rs3824754:104614350:C:T	chr10_104613658_104614639	chr10_104469565_104476072	ARL3	11	12	2.07e-06	Artery_Aorta	1.04823	0.987758	0.918219	-0.0604734	-0.130013	-0.0695398	4.48e-05	103.5	110	79	0.0262	-0.11603	-0.14223	0.608517	rs1004467:104594507:A:G
BP	rs3824754:104614350:C:T	chr10_104613658_104614639	chr10_104469565_104476072	SFXN2	11	12	2.63e-05	Cells_EBV-transformed_lymphocytes	0.586176	0.525251	0.573731	-0.0609245	-0.0124445	0.04848	0.770352	103.5	110	79	0.0262	-0.11603	-0.14223	0.608517	rs1004467:104594507:A:G
CAD	rs3824754:104614350:C:T	chr10_104613658_104614639	chr10_104469565_104476072	SFXN2	11	12	2.63e-05	Cells_EBV-transformed_lymphocytes	0.586176	0.525251	0.573731	-0.0609245	-0.0124445	0.04848	0.770352	103.5	110	79	0.0262	-0.11603	-0.14223	0.608517	rs1004467:104594507:A:G
BP	rs1486915:47822543:C:A	chr3_47822455_47824034	chr3_47618187_47622564	CSPG5	24	18	1.91e-05	Skin_Not_Sun_Exposed_Suprapubic	0.326513	0.310586	0.341903	-0.015927	0.01539	0.031317	0.0856896	190	208.5	154.5	0.04015	-0.0893	-0.12945	0.619217	rs319690:47927484:T:C
BP	rs7642590:48099750:G:A	chr3_48099432_48100127	chr3_48053530_48062127	MAP4	26	15	7.52e-11	Cells_Transformed_fibroblasts	1.91494	1.92178	1.97128	0.00684366	0.0563363	0.0494927	0.00172872	26.5	34.5	16	0.1109	-0.20888	-0.31978	0.626936	rs319690:47927484:T:C
BP	rs7642590:48099750:G:A	chr3_48099432_48100127	chr3_48122017_48132355	MAP4	36	28	7.52e-11	Cells_Transformed_fibroblasts	1.91494	1.92178	1.97128	0.00684366	0.0563363	0.0494927	0.00172872	26.5	34.5	16	0.1109	-0.20888	-0.31978	0.626936	rs319690:47927484:T:C
BP	rs782595:55845596:C:G	chr2_55844631_55846197	chr2_55641038_55648816	CCDC88A	14	11	0.000594433	Esophagus_Mucosa	1.21008	1.2084	1.16594	-0.00168685	-0.0441418	-0.0424549	2.56e-07	301	396.5	261	0.11933	-0.06171	-0.18104	0.640596	rs1975487:55809054:A:G
BP	rs12750023:113118329:G:A	chr1_113117848_113118809	chr1_113209831_113219340	MOV10	22	23	0.000821388	Skin_Sun_Exposed_Lower_leg	1.38292	1.46051	1.75201	0.0775908	0.369091	0.2915	2.59e-88	55	53	55.5	-0.0158	0.00386	0.01966	0.641238	rs2932538:113216543:A:G
BP	rs12406906:113117900:T:G	chr1_113117848_113118809	chr1_113150955_113168991	CAPZA1	97	77	4.51e-08	Nerve_Tibial	1.9179	1.7194	1.71397	-0.198502	-0.20393	-0.00542773	3.38e-13	55	53	55.5	-0.0158	0.00386	0.01966	0.641238	rs2932538:113216543:A:G
BP	rs12750023:113118329:G:A	chr1_113117848_113118809	chr1_113150955_113168991	CAPZA1	97	77	1.75e-07	Nerve_Tibial	1.9179	1.7194	1.71397	-0.198502	-0.20393	-0.00542773	3.38e-13	55	53	55.5	-0.0158	0.00386	0.01966	0.641238	rs2932538:113216543:A:G
BP	rs12406906:113117900:T:G	chr1_113117848_113118809	chr1_113150955_113168991	ST7L	97	77	3.75e-13	Cells_Transformed_fibroblasts	0.865373	0.797352	0.851461	-0.0680213	-0.0139117	0.0541096	0.559726	55	53	55.5	-0.0158	0.00386	0.01966	0.641238	rs2932538:113216543:A:G
BP	rs12750023:113118329:G:A	chr1_113117848_113118809	chr1_113150955_113168991	ST7L	97	77	7.82e-13	Testis	0.865373	0.797352	0.851461	-0.0680213	-0.0139117	0.0541096	0.559726	55	53	55.5	-0.0158	0.00386	0.01966	0.641238	rs2932538:113216543:A:G
CAD	rs7558609:233700379:A:G	chr2_233700135_233700847	chr2_233851483_233855200	NGEF	9	11	0.000965903	Muscle_Skeletal	0.840551	0.740919	0.570255	-0.099632	-0.270296	-0.170664	4.26e-29	46.5	64	34	0.13622	-0.13262	-0.26884	0.64677	rs13003675:233584109:C:T
CAD	rs7558609:233700379:A:G	chr2_233700135_233700847	chr2_233875776_233880337	NGEF	14	13	0.000965903	Muscle_Skeletal	0.840551	0.740919	0.570255	-0.099632	-0.270296	-0.170664	4.26e-29	46.5	64	34	0.13622	-0.13262	-0.26884	0.64677	rs13003675:233584109:C:T
CAD	rs7558609:233700379:A:G	chr2_233700135_233700847	chr2_233790728_233794016	NGEF	18	19	0.000965903	Muscle_Skeletal	0.840551	0.740919	0.570255	-0.099632	-0.270296	-0.170664	4.26e-29	46.5	64	34	0.13622	-0.13262	-0.26884	0.64677	rs13003675:233584109:C:T
BP	rs2135982:73060581:C:T	chr2_73059892_73061236	chr2_73440091_73443458	SMYD5	16	5	0.000816364	Colon_Sigmoid	0.942881	0.898184	0.917172	-0.0446967	-0.0257091	0.0189876	0.0186461	40	52	52.5	0.1115	0.11557	0.00407	0.650537	rs1876487:73114352:A:C
BP	rs9606203:19972118:C:A	chr22_19971869_19972258	chr22_20002915_20005696	ARVCF	139	87	1.3e-16	Artery_Aorta	1.07679	0.909008	1.00103	-0.167783	-0.0757583	0.0920247	1.02e-21	21.5	24	11.5	0.04576	-0.25527	-0.30103	0.652344	rs12628032:19967980:C:T
BP	rs9606203:19972118:C:A	chr22_19971869_19972258	chr22_19981719_19991694	ARVCF	554	401	1.3e-16	Artery_Aorta	1.07679	0.909008	1.00103	-0.167783	-0.0757583	0.0920247	1.02e-21	21.5	24	11.5	0.04576	-0.25527	-0.30103	0.652344	rs12628032:19967980:C:T
BP	rs9606203:19972118:C:A	chr22_19971869_19972258	chr22_20007251_20010740	TANGO2	158	102	0.00042436	Brain_Cerebellar_Hemisphere	1.07941	1.01004	1.06359	-0.0693744	-0.0158228	0.0535516	0.597574	21.5	24	11.5	0.04576	-0.25527	-0.30103	0.652344	rs12628032:19967980:C:T
CAD	rs10818578:124414751:A:G	chr9_124413159_124415257	chr9_124327958_124333304	DAB2IP	35	26	2.08e-07	Thyroid	0.973259	0.804839	0.903447	-0.16842	-0.0698118	0.098608	0.00124432	127	191.5	116	0.17722	-0.03902	-0.21624	0.652839	rs885150:124420173:T:C
CAD	rs10818579:124414905:G:A	chr9_124413159_124415257	chr9_124327958_124333304	DAB2IP	35	26	2.08e-07	Thyroid	0.973259	0.804839	0.903447	-0.16842	-0.0698118	0.098608	0.00124432	127	191.5	116	0.17722	-0.03902	-0.21624	0.652839	rs885150:124420173:T:C
CAD	rs10818580:124415022:G:A	chr9_124413159_124415257	chr9_124327958_124333304	DAB2IP	35	26	2.08e-07	Thyroid	0.973259	0.804839	0.903447	-0.16842	-0.0698118	0.098608	0.00124432	127	191.5	116	0.17722	-0.03902	-0.21624	0.652839	rs885150:124420173:T:C
CAD	rs10818577:124413191:G:C	chr9_124413159_124415257	chr9_124327958_124333304	DAB2IP	35	26	2.5e-07	Thyroid	0.973259	0.804839	0.903447	-0.16842	-0.0698118	0.098608	0.00124432	127	191.5	116	0.17722	-0.03902	-0.21624	0.652839	rs885150:124420173:T:C
BP	rs6776963:47830741:A:C	chr3_47830291_47831122	chr3_47841882_47846944	DHX30	22	13	0.000766275	Testis	1.48438	1.43293	1.45449	-0.0514461	-0.0298819	0.0215643	0.451941	36.5	31	31.5	-0.06888	-0.06215	0.00673	0.654047	rs319690:47927484:T:C
BP	rs4353215:76026316:A:G	chr10_76025619_76026334	chr10_75644928_75681284	PLAU	23	13	0.000977887	Nerve_Tibial	1.59729	2.02164	1.89139	0.424347	0.294102	-0.130244	3.79e-202	31.5	33	18.5	0.0196	-0.22185	-0.24145	0.657651	rs4746172:75855842:C:T
BP	rs7101916:65431360:C:T	chr11_65429474_65431613	chr11_65372000_65386142	MAP3K11	1380	1121	3.8e-05	Thyroid	1.61273	1.95264	1.90241	0.339907	0.289676	-0.0502311	1.51e-65	117.5	182	109	0.18873	-0.03233	-0.22106	0.660542	rs3741378:65408937:C:T
BP	rs7101916:65431360:C:T	chr11_65429474_65431613	chr11_65291277_65294817	SCYL1	85	69	0.000455478	Whole_Blood	1.46414	1.51116	1.49378	0.0470163	0.0296372	-0.0173791	1.35e-09	117.5	182	109	0.18873	-0.03233	-0.22106	0.660542	rs3741378:65408937:C:T
BP	rs7101916:65431360:C:T	chr11_65429474_65431613	chr11_65476488_65481545	KAT5	288	206	0.00025344	Breast_Mammary_Tissue	1.25555	1.27209	1.22942	0.0165398	-0.0261324	-0.0426722	3.23e-06	117.5	182	109	0.18873	-0.03233	-0.22106	0.660542	rs3741378:65408937:C:T
BP	rs7101916:65431360:C:T	chr11_65429474_65431613	chr11_65600080_65602438	SNX32	28	40	0.000703829	Esophagus_Mucosa	0.372151	0.501415	0.558217	0.129264	0.186066	0.0568014	0.713866	117.5	182	109	0.18873	-0.03233	-0.22106	0.660542	rs3741378:65408937:C:T
CAD	rs73193808:30535302:C:A	chr21_30535173_30535485	chr21_30476006_30482780	MAP3K7CL	37	13	4.63e-15	Cells_Transformed_fibroblasts	0.700408	0.580906	0.772342	-0.119502	0.0719338	0.191435	0.0216172	14	16.5	21	0.06695	0.16633	0.09938	0.665365	rs2832227:30533076:A:G
CAD	rs73193808:30535302:C:A	chr21_30535173_30535485	chr21_30460230_30466965	MAP3K7CL	32	22	4.63e-15	Cells_Transformed_fibroblasts	0.700408	0.580906	0.772342	-0.119502	0.0719338	0.191435	0.0216172	14	16.5	21	0.06695	0.16633	0.09938	0.665365	rs2832227:30533076:A:G
BP	rs890745:77882060:T:C	chr5_77881759_77882903	chr5_77654206_77659099	SCAMP1	30	25	2.71e-06	Whole_Blood	1.05576	1.06145	1.08224	0.00568879	0.0264867	0.0207979	0.000150549	122.5	164	147.5	0.12581	0.08006	-0.04575	0.67332	rs10057188:77837789:G:A
BP	rs1866950:77882880:C:T	chr5_77881759_77882903	chr5_77654206_77659099	SCAMP1	30	25	5.26e-06	Whole_Blood	1.05576	1.06145	1.08224	0.00568879	0.0264867	0.0207979	0.000150549	122.5	164	147.5	0.12581	0.08006	-0.04575	0.67332	rs10057188:77837789:G:A
BP	rs6863530:77882816:C:T	chr5_77881759_77882903	chr5_77654206_77659099	SCAMP1	30	25	6.02e-06	Whole_Blood	1.05576	1.06145	1.08224	0.00568879	0.0264867	0.0207979	0.000150549	122.5	164	147.5	0.12581	0.08006	-0.04575	0.67332	rs10057188:77837789:G:A
BP	rs13356928:77882090:T:A	chr5_77881759_77882903	chr5_77654206_77659099	SCAMP1	30	25	7.67e-06	Whole_Blood	1.05576	1.06145	1.08224	0.00568879	0.0264867	0.0207979	0.000150549	122.5	164	147.5	0.12581	0.08006	-0.04575	0.67332	rs10057188:77837789:G:A
BP	rs1876487:73114352:A:C	chr2_73113953_73115672	chr2_73050091_73062207	EXOC6B	56	30	0.000817782	Pancreas	1.23251	1.1358	1.02805	-0.0967125	-0.204464	-0.107751	5.91e-24	204.5	287.5	232.5	0.14734	0.05548	-0.09186	0.674744	rs1876487:73114352:A:C
CAD	rs73225848:22046748:T:G	chr8_22045897_22046896	chr8_22087323_22091341	PHYHIP	29	31	0.000153597	Adipose_Subcutaneous	0.477323	0.432512	0.404113	-0.044811	-0.0732108	-0.0283998	0.259007	68.5	72	50	0.02134	-0.13441	-0.15575	0.680466	rs6984210:22033615:C:G
BP	rs11374920:227413491:C:CT	chr1_227412978_227414422	chr1_227494737_227509034	CDC42BPA	68	50	8.1e-10	Muscle_Skeletal	1.28682	1.21425	1.28294	-0.0725648	-0.00388378	0.068681	0.537923	160.5	248	163	0.18803	0.00667	-0.18136	0.684703	rs10916082:227252626:A:G
BP	rs2718219:227414036:T:C	chr1_227412978_227414422	chr1_227494737_227509034	CDC42BPA	68	50	1.19e-09	Muscle_Skeletal	1.28682	1.21425	1.28294	-0.0725648	-0.00388378	0.068681	0.537923	160.5	248	163	0.18803	0.00667	-0.18136	0.684703	rs10916082:227252626:A:G
BP	rs1617156:123590165:T:C	chr12_123589343_123590690	chr12_123344093_123382146	VPS37B	74	53	0.00028722	Lung	1.44637	1.28616	1.26681	-0.160213	-0.179557	-0.0193435	2.03e-13	97.5	130	78.5	0.12383	-0.09307	-0.2169	0.685486	rs1060105:123806219:C:T
BP	rs1617156:123590165:T:C	chr12_123589343_123590690	chr12_123448723_123452033	ABCB9	20	9	5.2e-11	Skin_Not_Sun_Exposed_Suprapubic	0.60236	0.439522	0.525349	-0.162838	-0.0770112	0.0858271	5.15e-10	97.5	130	78.5	0.12383	-0.09307	-0.2169	0.685486	rs1060105:123806219:C:T
BP	rs1617156:123590165:T:C	chr12_123589343_123590690	chr12_123710533_123720687	C12orf65	50	30	2.54e-06	Nerve_Tibial	0.91745	0.993887	1.05571	0.0764369	0.138258	0.0618215	0.152924	97.5	130	78.5	0.12383	-0.09307	-0.2169	0.685486	rs1060105:123806219:C:T
BP	rs1617156:123590165:T:C	chr12_123589343_123590690	chr12_123710533_123720687	MPHOSPH9	50	30	1.04e-20	Testis	1.00494	0.931451	0.970117	-0.0734848	-0.0348185	0.0386663	0.334408	97.5	130	78.5	0.12383	-0.09307	-0.2169	0.685486	rs1060105:123806219:C:T
BP	rs56090668:30200765:G:A	chr20_30200456_30200991	chr20_30325479_30336523	TPX2	62	64	2.68e-05	Skin_Not_Sun_Exposed_Suprapubic	1.68794	1.69443	1.64633	0.00648759	-0.0416059	-0.0480935	3.48e-05	45.5	50	30.5	0.04012	-0.16914	-0.20926	0.6885	rs6060114:30169673:T:C
BP	rs7361893:30200751:C:T	chr20_30200456_30200991	chr20_30325479_30336523	TPX2	62	64	0.000225648	Skin_Not_Sun_Exposed_Suprapubic	1.68794	1.69443	1.64633	0.00648759	-0.0416059	-0.0480935	3.48e-05	45.5	50	30.5	0.04012	-0.16914	-0.20926	0.6885	rs6060114:30169673:T:C
BP	rs7361893:30200751:C:T	chr20_30200456_30200991	chr20_30059979_30066439	REM1	14	20	0.000304199	Cells_Transformed_fibroblasts	0.335188	0.364761	0.313879	0.029573	-0.0213089	-0.050882	0.00840616	45.5	50	30.5	0.04012	-0.16914	-0.20926	0.6885	rs6060114:30169673:T:C
BP	rs4360494:38455891:G:C	chr1_38454858_38456381	chr1_38459918_38485218	FHL3	274	187	1.12e-22	Artery_Tibial	1.29407	1.14554	1.47744	-0.148527	0.183369	0.331896	2.84e-45	418	488.5	397.5	0.06754	-0.02178	-0.08932	0.691466	rs4360494:38455891:G:C
BP	rs4072980:38456106:G:A	chr1_38454858_38456381	chr1_38459918_38485218	FHL3	274	187	4.63e-20	Artery_Tibial	1.29407	1.14554	1.47744	-0.148527	0.183369	0.331896	2.84e-45	418	488.5	397.5	0.06754	-0.02178	-0.08932	0.691466	rs4360494:38455891:G:C
CAD	rs4360494:38455891:G:C	chr1_38454858_38456381	chr1_38459918_38485218	FHL3	274	187	1.12e-22	Artery_Tibial	1.29407	1.14554	1.47744	-0.148527	0.183369	0.331896	2.84e-45	418	488.5	397.5	0.06754	-0.02178	-0.08932	0.691466	rs4360494:38455891:G:C
CAD	rs4072980:38456106:G:A	chr1_38454858_38456381	chr1_38459918_38485218	FHL3	274	187	4.63e-20	Artery_Tibial	1.29407	1.14554	1.47744	-0.148527	0.183369	0.331896	2.84e-45	418	488.5	397.5	0.06754	-0.02178	-0.08932	0.691466	rs4360494:38455891:G:C
BP	rs4360494:38455891:G:C	chr1_38454858_38456381	chr1_38320932_38327041	MTF1	17	14	2.87e-06	Brain_Cerebellar_Hemisphere	0.687828	0.784233	0.784542	0.0964047	0.0967139	0.000309279	3.28e-13	418	488.5	397.5	0.06754	-0.02178	-0.08932	0.691466	rs4360494:38455891:G:C
BP	rs4072980:38456106:G:A	chr1_38454858_38456381	chr1_38320932_38327041	MTF1	17	14	1.87e-05	Brain_Cerebellar_Hemisphere	0.687828	0.784233	0.784542	0.0964047	0.0967139	0.000309279	3.28e-13	418	488.5	397.5	0.06754	-0.02178	-0.08932	0.691466	rs4360494:38455891:G:C
CAD	rs4360494:38455891:G:C	chr1_38454858_38456381	chr1_38320932_38327041	MTF1	17	14	2.87e-06	Brain_Cerebellar_Hemisphere	0.687828	0.784233	0.784542	0.0964047	0.0967139	0.000309279	3.28e-13	418	488.5	397.5	0.06754	-0.02178	-0.08932	0.691466	rs4360494:38455891:G:C
CAD	rs4072980:38456106:G:A	chr1_38454858_38456381	chr1_38320932_38327041	MTF1	17	14	1.87e-05	Brain_Cerebellar_Hemisphere	0.687828	0.784233	0.784542	0.0964047	0.0967139	0.000309279	3.28e-13	418	488.5	397.5	0.06754	-0.02178	-0.08932	0.691466	rs4360494:38455891:G:C
BP	rs4072980:38456106:G:A	chr1_38454858_38456381	chr1_38409928_38414186	INPP5B	21	15	1.77e-12	Whole_Blood	0.928683	0.772928	0.934281	-0.155755	0.00559749	0.161353	1.71e-05	418	488.5	397.5	0.06754	-0.02178	-0.08932	0.691466	rs4360494:38455891:G:C
BP	rs4360494:38455891:G:C	chr1_38454858_38456381	chr1_38409928_38414186	INPP5B	21	15	2.34e-11	Whole_Blood	0.928683	0.772928	0.934281	-0.155755	0.00559749	0.161353	1.71e-05	418	488.5	397.5	0.06754	-0.02178	-0.08932	0.691466	rs4360494:38455891:G:C
CAD	rs4072980:38456106:G:A	chr1_38454858_38456381	chr1_38409928_38414186	INPP5B	21	15	1.77e-12	Whole_Blood	0.928683	0.772928	0.934281	-0.155755	0.00559749	0.161353	1.71e-05	418	488.5	397.5	0.06754	-0.02178	-0.08932	0.691466	rs4360494:38455891:G:C
CAD	rs4360494:38455891:G:C	chr1_38454858_38456381	chr1_38409928_38414186	INPP5B	21	15	2.34e-11	Whole_Blood	0.928683	0.772928	0.934281	-0.155755	0.00559749	0.161353	1.71e-05	418	488.5	397.5	0.06754	-0.02178	-0.08932	0.691466	rs4360494:38455891:G:C
CAD	rs3800457:34663598:C:T	chr6_34663196_34665249	chr6_34723180_34727413	SNRPC	15	13	0.000107233	Brain_Nucleus_accumbens_basal_ganglia	1.66294	1.59523	1.60488	-0.0677124	-0.0580573	0.00965515	0.627593	92	93	70.5	0.00465	-0.11417	-0.11882	0.695608	rs4472337:34769765:C:T
BP	rs10930310:169049741:G:A	chr2_169049340_169050144	chr2_169088867_169105632	STK39	68	45	0.000284956	Whole_Blood	1.0034	0.893348	0.93576	-0.110054	-0.0676418	0.042412	0.00421055	56	95.5	62.5	0.22866	0.0469	-0.18176	0.700625	rs6749447:169041386:T:G
CAD	rs12823740:124458002:C:A	chr12_124456100_124458800	chr12_124195246_124200748	ATP6V0A2	12	10	0.000800045	Nerve_Tibial	0.867509	0.828352	0.926578	-0.0391568	0.0590695	0.0982263	0.000151733	465	580	406.5	0.09579	-0.05826	-0.15405	0.712796	rs11057401:124427306:T:A
BP	rs61876748:833262:T:G	chr11_832547_833600	chr11_817403_823815	PNPLA2	1378	984	0.000435715	Brain_Cerebellum	1.53684	1.42645	1.40442	-0.110389	-0.132426	-0.0220372	1.52e-08	136.5	144.5	121.5	0.02456	-0.05016	-0.07472	0.718499	rs7126805:828916:G:A
BP	rs28648546:833327:A:G	chr11_832547_833600	chr11_817403_823815	PNPLA2	1378	984	0.000667325	Brain_Cerebellum	1.53684	1.42645	1.40442	-0.110389	-0.132426	-0.0220372	1.52e-08	136.5	144.5	121.5	0.02456	-0.05016	-0.07472	0.718499	rs7126805:828916:G:A
BP	rs28648546:833327:A:G	chr11_832547_833600	chr11_286962_291270	ATHL1	16	13	0.000206685	Colon_Transverse	0.867247	0.729546	0.881263	-0.137701	0.0140154	0.151716	2.52e-07	136.5	144.5	121.5	0.02456	-0.05016	-0.07472	0.718499	rs7126805:828916:G:A
BP	rs61876748:833262:T:G	chr11_832547_833600	chr11_286962_291270	ATHL1	16	13	0.000986518	Colon_Transverse	0.867247	0.729546	0.881263	-0.137701	0.0140154	0.151716	2.52e-07	136.5	144.5	121.5	0.02456	-0.05016	-0.07472	0.718499	rs7126805:828916:G:A
BP	rs28648546:833327:A:G	chr11_832547_833600	chr11_914018_916078	CHID1	66	52	1.17e-06	Esophagus_Mucosa	1.61104	1.57741	1.56908	-0.0336338	-0.0419657	-0.00833194	0.0525989	136.5	144.5	121.5	0.02456	-0.05016	-0.07472	0.718499	rs7126805:828916:G:A
BP	rs28648546:833327:A:G	chr11_832547_833600	chr11_903731_906073	CHID1	82	55	1.17e-06	Esophagus_Mucosa	1.61104	1.57741	1.56908	-0.0336338	-0.0419657	-0.00833194	0.0525989	136.5	144.5	121.5	0.02456	-0.05016	-0.07472	0.718499	rs7126805:828916:G:A
BP	rs28648546:833327:A:G	chr11_832547_833600	chr11_908347_912620	CHID1	142	107	1.17e-06	Esophagus_Mucosa	1.61104	1.57741	1.56908	-0.0336338	-0.0419657	-0.00833194	0.0525989	136.5	144.5	121.5	0.02456	-0.05016	-0.07472	0.718499	rs7126805:828916:G:A
BP	rs61876748:833262:T:G	chr11_832547_833600	chr11_914018_916078	CHID1	66	52	4.12e-06	Esophagus_Mucosa	1.61104	1.57741	1.56908	-0.0336338	-0.0419657	-0.00833194	0.0525989	136.5	144.5	121.5	0.02456	-0.05016	-0.07472	0.718499	rs7126805:828916:G:A
BP	rs61876748:833262:T:G	chr11_832547_833600	chr11_903731_906073	CHID1	82	55	4.12e-06	Esophagus_Mucosa	1.61104	1.57741	1.56908	-0.0336338	-0.0419657	-0.00833194	0.0525989	136.5	144.5	121.5	0.02456	-0.05016	-0.07472	0.718499	rs7126805:828916:G:A
BP	rs61876748:833262:T:G	chr11_832547_833600	chr11_908347_912620	CHID1	142	107	4.12e-06	Esophagus_Mucosa	1.61104	1.57741	1.56908	-0.0336338	-0.0419657	-0.00833194	0.0525989	136.5	144.5	121.5	0.02456	-0.05016	-0.07472	0.718499	rs7126805:828916:G:A
BP	rs6690771:227322576:G:C	chr1_227322203_227323491	chr1_227494737_227509034	CDC42BPA	48	30	4.65e-11	Muscle_Skeletal	1.28682	1.21425	1.28294	-0.0725648	-0.00388378	0.068681	0.537923	51	53	35.5	0.01639	-0.15371	-0.1701	0.721702	rs10916082:227252626:A:G
BP	rs6700137:227322369:C:T	chr1_227322203_227323491	chr1_227494737_227509034	CDC42BPA	48	30	4.65e-11	Muscle_Skeletal	1.28682	1.21425	1.28294	-0.0725648	-0.00388378	0.068681	0.537923	51	53	35.5	0.01639	-0.15371	-0.1701	0.721702	rs10916082:227252626:A:G
BP	rs7517646:227323154:T:C	chr1_227322203_227323491	chr1_227494737_227509034	CDC42BPA	48	30	4.65e-11	Muscle_Skeletal	1.28682	1.21425	1.28294	-0.0725648	-0.00388378	0.068681	0.537923	51	53	35.5	0.01639	-0.15371	-0.1701	0.721702	rs10916082:227252626:A:G
BP	rs143196345:47654214:GAAGGT:G	chr3_47653182_47654234	chr3_47618187_47622564	CSPG5	25	17	7.15e-05	Skin_Not_Sun_Exposed_Suprapubic	0.326513	0.310586	0.341903	-0.015927	0.01539	0.031317	0.0856896	37.5	66	39.5	0.24061	0.022	-0.21861	0.722511	rs319690:47927484:T:C
BP	rs143196345:47654214:GAAGGT:G	chr3_47653182_47654234	chr3_47841882_47846944	DHX30	13	8	0.000853665	Testis	1.48438	1.43293	1.45449	-0.0514461	-0.0298819	0.0215643	0.451941	37.5	66	39.5	0.24061	0.022	-0.21861	0.722511	rs319690:47927484:T:C
BP	rs2706336:131799961:T:C	chr5_131799515_131800777	chr5_131809694_131829136	IRF1	674	456	0.000341484	Skin_Sun_Exposed_Lower_leg	1.02113	2.22509	1.84033	1.20396	0.819196	-0.384768	0	64	107	68.5	0.22051	0.02907	-0.19144	0.725137	rs2188962:131770805:C:T
BP	rs72797306:131800750:G:C	chr5_131799515_131800777	chr5_131809694_131829136	IRF1	674	456	0.000623183	Skin_Sun_Exposed_Lower_leg	1.02113	2.22509	1.84033	1.20396	0.819196	-0.384768	0	64	107	68.5	0.22051	0.02907	-0.19144	0.725137	rs2188962:131770805:C:T
BP	rs72797306:131800750:G:C	chr5_131799515_131800777	chr5_131591965_131611765	PDLIM4	61	60	8.36e-10	Skin_Sun_Exposed_Lower_leg	1.83776	2.00171	1.80149	0.163955	-0.0362628	-0.200218	3.99e-57	64	107	68.5	0.22051	0.02907	-0.19144	0.725137	rs2188962:131770805:C:T
BP	rs2706336:131799961:T:C	chr5_131799515_131800777	chr5_131591965_131611765	PDLIM4	61	60	2.66e-09	Skin_Sun_Exposed_Lower_leg	1.83776	2.00171	1.80149	0.163955	-0.0362628	-0.200218	3.99e-57	64	107	68.5	0.22051	0.02907	-0.19144	0.725137	rs2188962:131770805:C:T
BP	rs72797306:131800750:G:C	chr5_131799515_131800777	chr5_131556388_131564835	P4HA2	26	27	1.29e-16	Thyroid	1.32386	1.3718	1.46482	0.0479414	0.140962	0.0930204	2.04e-19	64	107	68.5	0.22051	0.02907	-0.19144	0.725137	rs2188962:131770805:C:T
BP	rs2706336:131799961:T:C	chr5_131799515_131800777	chr5_131556388_131564835	P4HA2	26	27	6.1e-16	Thyroid	1.32386	1.3718	1.46482	0.0479414	0.140962	0.0930204	2.04e-19	64	107	68.5	0.22051	0.02907	-0.19144	0.725137	rs2188962:131770805:C:T
BP	rs2706336:131799961:T:C	chr5_131799515_131800777	chr5_132071478_132075298	KIF3A	10	10	0.000185056	Skin_Sun_Exposed_Lower_leg	0.902056	0.780938	0.771277	-0.121118	-0.130779	-0.00966026	0.0172752	64	107	68.5	0.22051	0.02907	-0.19144	0.725137	rs2188962:131770805:C:T
BP	rs72797306:131800750:G:C	chr5_131799515_131800777	chr5_132071478_132075298	KIF3A	10	10	0.000259779	Skin_Sun_Exposed_Lower_leg	0.902056	0.780938	0.771277	-0.121118	-0.130779	-0.00966026	0.0172752	64	107	68.5	0.22051	0.02907	-0.19144	0.725137	rs2188962:131770805:C:T
BP	rs2706336:131799961:T:C	chr5_131799515_131800777	chr5_131627616_131635384	SLC22A4	32	24	3.24e-07	Muscle_Skeletal	0.97024	0.952475	0.933863	-0.0177643	-0.0363762	-0.0186119	0.31299	64	107	68.5	0.22051	0.02907	-0.19144	0.725137	rs2188962:131770805:C:T
BP	rs72797306:131800750:G:C	chr5_131799515_131800777	chr5_131627616_131635384	SLC22A4	32	24	5.9e-07	Muscle_Skeletal	0.97024	0.952475	0.933863	-0.0177643	-0.0363762	-0.0186119	0.31299	64	107	68.5	0.22051	0.02907	-0.19144	0.725137	rs2188962:131770805:C:T
BP	rs72797306:131800750:G:C	chr5_131799515_131800777	chr5_131702889_131706878	SLC22A5	14	12	1.44e-17	Skin_Sun_Exposed_Lower_leg	0.523948	0.511282	0.494343	-0.0126664	-0.0296051	-0.0169386	0.383538	64	107	68.5	0.22051	0.02907	-0.19144	0.725137	rs2188962:131770805:C:T
BP	rs2706336:131799961:T:C	chr5_131799515_131800777	chr5_131702889_131706878	SLC22A5	14	12	3.91e-17	Skin_Sun_Exposed_Lower_leg	0.523948	0.511282	0.494343	-0.0126664	-0.0296051	-0.0169386	0.383538	64	107	68.5	0.22051	0.02907	-0.19144	0.725137	rs2188962:131770805:C:T
BP	rs1007401:148382965:G:A	chr5_148382415_148383257	chr5_148437768_148446226	SH3TC2	120	92	1.82e-08	Esophagus_Mucosa	0.62741	0.375999	0.502903	-0.251411	-0.124507	0.126904	3.14e-26	64	77	73	0.07918	0.05632	-0.02286	0.740838	rs9687065:148391140:A:G
BP	rs1007401:148382965:G:A	chr5_148382415_148383257	chr5_148504376_148525451	ABLIM3	259	151	0.000767857	Muscle_Skeletal	1.42891	1.27884	1.20601	-0.150074	-0.222904	-0.0728297	2.61e-23	64	77	73	0.07918	0.05632	-0.02286	0.740838	rs9687065:148391140:A:G
BP	rs71613970:77863820:AGT:A	chr5_77862327_77863847	chr5_77928336_77946877	LHFPL2	267	190	0.000349255	Muscle_Skeletal	1.47019	1.51743	1.74483	0.0472396	0.274638	0.227398	4.24e-41	94	116	74	0.09047	-0.10266	-0.19313	0.744318	rs10057188:77837789:G:A
BP	rs13181597:77862388:C:G	chr5_77862327_77863847	chr5_77654206_77659099	SCAMP1	24	15	2.36e-07	Whole_Blood	1.05576	1.06145	1.08224	0.00568879	0.0264867	0.0207979	0.000150549	94	116	74	0.09047	-0.10266	-0.19313	0.744318	rs10057188:77837789:G:A
BP	rs71613970:77863820:AGT:A	chr5_77862327_77863847	chr5_77654206_77659099	SCAMP1	24	15	5.7e-05	Whole_Blood	1.05576	1.06145	1.08224	0.00568879	0.0264867	0.0207979	0.000150549	94	116	74	0.09047	-0.10266	-0.19313	0.744318	rs10057188:77837789:G:A
BP	rs34823362:123708286:CA:C	chr9_123707850_123709177	chr9_123669816_123701629	TRAF1	399	335	4.73e-16	Muscle_Skeletal	0.341411	1.75805	1.56523	1.41664	1.22382	-0.192826	0	52	56.5	36.5	0.03539	-0.15025	-0.18564	0.750561	rs1953126:123640500:T:C
BP	rs34823362:123708286:CA:C	chr9_123707850_123709177	chr9_123471820_123478686	MEGF9	22	16	4.88e-06	Adipose_Subcutaneous	0.886852	0.802307	0.651386	-0.0845447	-0.235466	-0.150921	5.56e-35	52	56.5	36.5	0.03539	-0.15025	-0.18564	0.750561	rs1953126:123640500:T:C
BP	rs34823362:123708286:CA:C	chr9_123707850_123709177	chr9_123628987_123640949	PHF19	124	56	9.83e-05	Esophagus_Muscularis	1.63664	1.65599	1.44222	0.0193532	-0.19442	-0.213773	8.94e-20	52	56.5	36.5	0.03539	-0.15025	-0.18564	0.750561	rs1953126:123640500:T:C
BP	rs34823362:123708286:CA:C	chr9_123707850_123709177	chr9_123551996_123557448	FBXW2	31	20	4.42e-07	Cells_Transformed_fibroblasts	1.25298	1.17721	1.16026	-0.0757724	-0.0927196	-0.0169472	0.000617767	52	56.5	36.5	0.03539	-0.15025	-0.18564	0.750561	rs1953126:123640500:T:C
BP	rs34823362:123708286:CA:C	chr9_123707850_123709177	chr9_123603649_123611534	PSMD5	45	25	1.29e-17	Muscle_Skeletal	1.38817	1.28861	1.31195	-0.0995566	-0.0762158	0.0233408	0.10279	52	56.5	36.5	0.03539	-0.15025	-0.18564	0.750561	rs1953126:123640500:T:C
BP	rs10824095:75936611:C:T	chr10_75935725_75937121	chr10_75908407_75912727	AP3M1	50	34	0.000425246	Colon_Sigmoid	1.54596	1.57256	1.55643	0.0266069	0.0104751	-0.0161317	0.000217348	199.5	248.5	167	0.09496	-0.0768	-0.17176	0.751539	rs4746172:75855842:C:T
CAD	rs4072420:22055559:G:A	chr8_22055008_22055837	chr8_22087323_22091341	PHYHIP	53	42	0.000314628	Esophagus_Muscularis	0.477323	0.432512	0.404113	-0.044811	-0.0732108	-0.0283998	0.259007	27.5	34	18	0.08923	-0.17609	-0.26532	0.753927	rs6984210:22033615:C:G
CAD	rs73225867:22055813:G:T	chr8_22055008_22055837	chr8_22087323_22091341	PHYHIP	53	42	0.000516576	Adipose_Subcutaneous	0.477323	0.432512	0.404113	-0.044811	-0.0732108	-0.0283998	0.259007	27.5	34	18	0.08923	-0.17609	-0.26532	0.753927	rs6984210:22033615:C:G
BP	rs965263:83833931:G:T	chr15_83832723_83834570	chr15_83774750_83784871	TM6SF1	58	52	0.000265979	Artery_Aorta	0.959131	0.816903	1.02452	-0.142228	0.0653921	0.20762	7.01e-23	228.5	337.5	242	0.16878	0.02483	-0.14395	0.758353	rs2034618:83799632:C:T
BP	rs965264:83833581:T:C	chr15_83832723_83834570	chr15_83774750_83784871	TM6SF1	58	52	0.000353223	Artery_Aorta	0.959131	0.816903	1.02452	-0.142228	0.0653921	0.20762	7.01e-23	228.5	337.5	242	0.16878	0.02483	-0.14395	0.758353	rs2034618:83799632:C:T
BP	rs965263:83833931:G:T	chr15_83832723_83834570	chr15_83941634_83959957	BNC1	53	31	0.000133257	Heart_Atrial_Appendage	1.014	1.10534	1.05191	0.0913409	0.0379131	-0.0534278	2.04e-14	228.5	337.5	242	0.16878	0.02483	-0.14395	0.758353	rs2034618:83799632:C:T
BP	rs965264:83833581:T:C	chr15_83832723_83834570	chr15_83941634_83959957	BNC1	53	31	0.000285888	Heart_Atrial_Appendage	1.014	1.10534	1.05191	0.0913409	0.0379131	-0.0534278	2.04e-14	228.5	337.5	242	0.16878	0.02483	-0.14395	0.758353	rs2034618:83799632:C:T
BP	rs965264:83833581:T:C	chr15_83832723_83834570	chr15_83729615_83737691	BTBD1	41	32	1.56e-10	Nerve_Tibial	1.59199	1.53534	1.52047	-0.0566491	-0.0715201	-0.014871	0.00787259	228.5	337.5	242	0.16878	0.02483	-0.14395	0.758353	rs2034618:83799632:C:T
BP	rs965263:83833931:G:T	chr15_83832723_83834570	chr15_83729615_83737691	BTBD1	41	32	5.26e-09	Nerve_Tibial	1.59199	1.53534	1.52047	-0.0566491	-0.0715201	-0.014871	0.00787259	228.5	337.5	242	0.16878	0.02483	-0.14395	0.758353	rs2034618:83799632:C:T
BP	rs965263:83833931:G:T	chr15_83832723_83834570	chr15_83678102_83681815	C15orf40	19	18	0.000894899	Brain_Caudate_basal_ganglia	0.960885	0.842167	0.763507	-0.118717	-0.197377	-0.0786602	0.075679	228.5	337.5	242	0.16878	0.02483	-0.14395	0.758353	rs2034618:83799632:C:T
CAD	rs6689306:154395946:A:G	chr1_154395880_154396674	chr1_154376414_154380214	IL6R	123	109	1.71e-08	Testis	0.533413	0.387992	0.519034	-0.145421	-0.0143789	0.131042	7.58e-29	42.5	47.5	28.5	0.04725	-0.16867	-0.21592	0.762136	rs6689306:154395946:A:G
CAD	rs6689306:154395946:A:G	chr1_154395880_154396674	chr1_154446840_154477167	TDRD10	171	151	4.81e-08	Lung	0.857884	0.62331	0.684715	-0.234574	-0.173169	0.0614057	8.11e-09	42.5	47.5	28.5	0.04725	-0.16867	-0.21592	0.762136	rs6689306:154395946:A:G
CAD	rs6689306:154395946:A:G	chr1_154395880_154396674	chr1_153926928_153941808	CRTC2	16	8	0.000839235	Esophagus_Muscularis	1.31129	1.37221	1.2852	0.060922	-0.0260898	-0.0870118	7e-06	42.5	47.5	28.5	0.04725	-0.16867	-0.21592	0.762136	rs6689306:154395946:A:G
CAD	rs6689306:154395946:A:G	chr1_154395880_154396674	chr1_154526468_154533175	UBE2Q1	57	48	0.000851538	Pancreas	1.5798	1.43618	1.52828	-0.143621	-0.0515171	0.0921037	0.00036325	42.5	47.5	28.5	0.04725	-0.16867	-0.21592	0.762136	rs6689306:154395946:A:G
BP	rs113285762:83953236:T:C	chr15_83952668_83953906	chr15_83774750_83784871	TM6SF1	41	29	0.000240776	Whole_Blood	0.959131	0.816903	1.02452	-0.142228	0.0653921	0.20762	7.01e-23	171.5	248.5	190.5	0.16028	0.04538	-0.1149	0.772082	rs2034618:83799632:C:T
BP	rs113285762:83953236:T:C	chr15_83952668_83953906	chr15_83729615_83737691	BTBD1	43	36	1.79e-07	Nerve_Tibial	1.59199	1.53534	1.52047	-0.0566491	-0.0715201	-0.014871	0.00787259	171.5	248.5	190.5	0.16028	0.04538	-0.1149	0.772082	rs2034618:83799632:C:T
BP	rs13385577:169046783:T:A	chr2_169046016_169047244	chr2_169088867_169105632	STK39	68	45	0.000285343	Whole_Blood	1.0034	0.893348	0.93576	-0.110054	-0.0676418	0.042412	0.00421055	231.5	273	229	0.07133	-0.00469	-0.07602	0.778563	rs6749447:169041386:T:G
BP	rs13420405:169046572:G:A	chr2_169046016_169047244	chr2_169088867_169105632	STK39	68	45	0.000285343	Whole_Blood	1.0034	0.893348	0.93576	-0.110054	-0.0676418	0.042412	0.00421055	231.5	273	229	0.07133	-0.00469	-0.07602	0.778563	rs6749447:169041386:T:G
CAD	rs2056864:30568406:G:T	chr21_30568270_30569517	chr21_30460230_30466965	MAP3K7CL	27	8	5.11e-11	Cells_Transformed_fibroblasts	0.700408	0.580906	0.772342	-0.119502	0.0719338	0.191435	0.0216172	140	203.5	130.5	0.16147	-0.03029	-0.19176	0.791319	rs2832227:30533076:A:G
BP	rs34135959:1823093:C:CAGAG	chr1_1821275_1823426	chr1_1706498_1715726	NADK	107	86	4.07e-07	Lung	1.5638	1.50493	1.50212	-0.0588726	-0.0616794	-0.00280682	0.563745	300	358.5	294.5	0.07713	-0.00801	-0.08514	0.794496	rs139385870:1685921:TCCCTGGGACCGAAGTCGCCCCA:T
BP	rs34135959:1823093:C:CAGAG	chr1_1821275_1823426	chr1_1848622_1853881	TMEM52	29	31	4.05e-15	Skin_Sun_Exposed_Lower_leg	0.356532	0.328535	0.342167	-0.0279969	-0.0143654	0.0136314	0.853459	300	358.5	294.5	0.07713	-0.00801	-0.08514	0.794496	rs139385870:1685921:TCCCTGGGACCGAAGTCGCCCCA:T
BP	rs7593986:71651597:C:G	chr2_71650692_71651620	chr2_71557004_71570676	ZNF638	45	45	1.54e-09	Thyroid	1.23351	1.24894	1.24183	0.0154281	0.00831154	-0.00711659	0.0242281	60	62	48.5	0.01401	-0.09072	-0.10473	0.801747	rs3771371:71627539:C:T
BP	rs7593986:71651597:C:G	chr2_71650692_71651620	chr2_71453025_71455923	PAIP2B	8	12	0.000146649	Skin_Sun_Exposed_Lower_leg	0.323899	0.311791	0.318276	-0.0121081	-0.00562291	0.00648522	0.269843	60	62	48.5	0.01401	-0.09072	-0.10473	0.801747	rs3771371:71627539:C:T
BP	rs2723085:65297359:C:G	chr2_65297317_65298411	chr2_65213809_65218168	SLC1A4	32	20	3.17e-05	Artery_Tibial	0.612569	0.573021	0.79994	-0.0395486	0.187371	0.226919	9.62e-25	50	51	45.5	0.00843	-0.04012	-0.04855	0.821138	rs74181299:65283972:T:C
BP	rs2723087:65298282:T:A	chr2_65297317_65298411	chr2_65213809_65218168	SLC1A4	32	20	0.000156904	Artery_Tibial	0.612569	0.573021	0.79994	-0.0395486	0.187371	0.226919	9.62e-25	50	51	45.5	0.00843	-0.04012	-0.04855	0.821138	rs74181299:65283972:T:C
BP	rs2723086:65297686:C:T	chr2_65297317_65298411	chr2_65213809_65218168	SLC1A4	32	20	0.000165684	Artery_Tibial	0.612569	0.573021	0.79994	-0.0395486	0.187371	0.226919	9.62e-25	50	51	45.5	0.00843	-0.04012	-0.04855	0.821138	rs74181299:65283972:T:C
BP	rs2723085:65297359:C:G	chr2_65297317_65298411	chr2_65282122_65288086	CEP68	136	91	1.32e-14	Testis	0.911572	0.83543	0.877505	-0.0761415	-0.0340671	0.0420743	3.62e-06	50	51	45.5	0.00843	-0.04012	-0.04855	0.821138	rs74181299:65283972:T:C
BP	rs2723087:65298282:T:A	chr2_65297317_65298411	chr2_65282122_65288086	CEP68	136	91	3.6e-14	Testis	0.911572	0.83543	0.877505	-0.0761415	-0.0340671	0.0420743	3.62e-06	50	51	45.5	0.00843	-0.04012	-0.04855	0.821138	rs74181299:65283972:T:C
BP	rs2723086:65297686:C:T	chr2_65297317_65298411	chr2_65282122_65288086	CEP68	136	91	4.42e-14	Testis	0.911572	0.83543	0.877505	-0.0761415	-0.0340671	0.0420743	3.62e-06	50	51	45.5	0.00843	-0.04012	-0.04855	0.821138	rs74181299:65283972:T:C
CAD	rs7549250:154404336:C:T	chr1_154403722_154404843	chr1_154376414_154380214	IL6R	76	59	7.81e-10	Testis	0.533413	0.387992	0.519034	-0.145421	-0.0143789	0.131042	7.58e-29	62.5	67.5	51	0.03292	-0.08677	-0.11969	0.827818	rs6689306:154395946:A:G
CAD	rs7549338:154404380:C:G	chr1_154403722_154404843	chr1_154376414_154380214	IL6R	76	59	9.45e-09	Testis	0.533413	0.387992	0.519034	-0.145421	-0.0143789	0.131042	7.58e-29	62.5	67.5	51	0.03292	-0.08677	-0.11969	0.827818	rs6689306:154395946:A:G
CAD	rs7553796:154404406:A:C	chr1_154403722_154404843	chr1_154376414_154380214	IL6R	76	59	9.45e-09	Testis	0.533413	0.387992	0.519034	-0.145421	-0.0143789	0.131042	7.58e-29	62.5	67.5	51	0.03292	-0.08677	-0.11969	0.827818	rs6689306:154395946:A:G
CAD	rs7549250:154404336:C:T	chr1_154403722_154404843	chr1_154446840_154477167	TDRD10	193	150	1.34e-08	Lung	0.857884	0.62331	0.684715	-0.234574	-0.173169	0.0614057	8.11e-09	62.5	67.5	51	0.03292	-0.08677	-0.11969	0.827818	rs6689306:154395946:A:G
CAD	rs7549338:154404380:C:G	chr1_154403722_154404843	chr1_154446840_154477167	TDRD10	193	150	3.75e-07	Lung	0.857884	0.62331	0.684715	-0.234574	-0.173169	0.0614057	8.11e-09	62.5	67.5	51	0.03292	-0.08677	-0.11969	0.827818	rs6689306:154395946:A:G
CAD	rs7553796:154404406:A:C	chr1_154403722_154404843	chr1_154446840_154477167	TDRD10	193	150	3.75e-07	Lung	0.857884	0.62331	0.684715	-0.234574	-0.173169	0.0614057	8.11e-09	62.5	67.5	51	0.03292	-0.08677	-0.11969	0.827818	rs6689306:154395946:A:G
CAD	rs7549338:154404380:C:G	chr1_154403722_154404843	chr1_154526468_154533175	UBE2Q1	46	30	0.000962426	Pancreas	1.5798	1.43618	1.52828	-0.143621	-0.0515171	0.0921037	0.00036325	62.5	67.5	51	0.03292	-0.08677	-0.11969	0.827818	rs6689306:154395946:A:G
CAD	rs7553796:154404406:A:C	chr1_154403722_154404843	chr1_154526468_154533175	UBE2Q1	46	30	0.000962426	Pancreas	1.5798	1.43618	1.52828	-0.143621	-0.0515171	0.0921037	0.00036325	62.5	67.5	51	0.03292	-0.08677	-0.11969	0.827818	rs6689306:154395946:A:G
BP	rs6783294:133905345:G:A	chr3_133905115_133905757	chr3_133967438_133972291	RYK	8	12	2.58e-08	Nerve_Tibial	1.33256	1.3057	1.25896	-0.0268587	-0.0736003	-0.0467417	0.000106965	30	30	28.5	0	-0.02154	-0.02154	0.833774	rs9859176:134000025:C:T
BP	rs1693560:101680292:A:G	chr8_101679306_101680577	chr8_101724891_101736633	PABPC1	8	16	0.000372981	Muscle_Skeletal	2.86245	2.77702	2.86813	-0.0854212	0.00568709	0.0911083	3.06e-19	172	200	152.5	0.06515	-0.05194	-0.11709	0.837589	rs2978098:101676675:A:C
BP	rs2978102:101679411:A:G	chr8_101679306_101680577	chr8_101724891_101736633	PABPC1	8	16	0.000384868	Muscle_Skeletal	2.86245	2.77702	2.86813	-0.0854212	0.00568709	0.0911083	3.06e-19	172	200	152.5	0.06515	-0.05194	-0.11709	0.837589	rs2978098:101676675:A:C
BP	rs12905199:75070196:A:G	chr15_75069518_75070215	chr15_75072756_75087178	CSK	200	178	7.72e-09	Lung	1.45518	1.54025	1.57003	0.0850782	0.114851	0.0297729	1.44e-26	20.5	35.5	26	0.22985	0.09892	-0.13093	0.851686	rs1378942:75077367:C:A
BP	rs12905199:75070196:A:G	chr15_75069518_75070215	chr15_75017246_75019981	CYP1A1	17	15	0.00016783	Muscle_Skeletal	0.327254	0.40919	0.329322	0.0819357	0.00206752	-0.0798681	1.4e-07	20.5	35.5	26	0.22985	0.09892	-0.13093	0.851686	rs1378942:75077367:C:A
BP	rs12905199:75070196:A:G	chr15_75069518_75070215	chr15_75154693_75166917	SCAMP2	42	26	1.79e-05	Whole_Blood	1.45295	1.39668	1.44676	-0.0562682	-0.00619009	0.0500781	0.000497172	20.5	35.5	26	0.22985	0.09892	-0.13093	0.851686	rs1378942:75077367:C:A
BP	rs12905199:75070196:A:G	chr15_75069518_75070215	chr15_75286388_75290002	SCAMP5	12	9	1.28e-06	Artery_Tibial	0.426508	0.351331	0.384531	-0.0751772	-0.0419779	0.0331993	0.000740622	20.5	35.5	26	0.22985	0.09892	-0.13093	0.851686	rs1378942:75077367:C:A
BP	rs12905199:75070196:A:G	chr15_75069518_75070215	chr15_75180477_75184325	MPI	16	14	1.43e-08	Whole_Blood	1.04085	0.935932	0.946627	-0.104921	-0.0942254	0.0106954	0.0274917	20.5	35.5	26	0.22985	0.09892	-0.13093	0.851686	rs1378942:75077367:C:A
BP	rs12905199:75070196:A:G	chr15_75069518_75070215	chr15_75319471_75326733	PPCDC	10	11	0.000134522	Colon_Sigmoid	0.751642	0.75367	0.833015	0.00202785	0.081373	0.0793452	0.659279	20.5	35.5	26	0.22985	0.09892	-0.13093	0.851686	rs1378942:75077367:C:A
BP	rs6059983:30148026:A:G	chr20_30147760_30149234	chr20_30325479_30336523	TPX2	77	57	0.000123426	Skin_Not_Sun_Exposed_Suprapubic	1.68794	1.69443	1.64633	0.00648759	-0.0416059	-0.0480935	3.48e-05	169.5	199	149.5	0.06931	-0.05418	-0.12349	0.853507	rs6060114:30169673:T:C
BP	rs6059984:30148099:C:T	chr20_30147760_30149234	chr20_30325479_30336523	TPX2	77	57	0.000144475	Skin_Not_Sun_Exposed_Suprapubic	1.68794	1.69443	1.64633	0.00648759	-0.0416059	-0.0480935	3.48e-05	169.5	199	149.5	0.06931	-0.05418	-0.12349	0.853507	rs6060114:30169673:T:C
BP	rs6059982:30147826:C:A	chr20_30147760_30149234	chr20_30325479_30336523	TPX2	77	57	0.000162335	Skin_Sun_Exposed_Lower_leg	1.68794	1.69443	1.64633	0.00648759	-0.0416059	-0.0480935	3.48e-05	169.5	199	149.5	0.06931	-0.05418	-0.12349	0.853507	rs6060114:30169673:T:C
BP	rs6120700:30147952:T:C	chr20_30147760_30149234	chr20_30325479_30336523	TPX2	77	57	0.000162335	Skin_Sun_Exposed_Lower_leg	1.68794	1.69443	1.64633	0.00648759	-0.0416059	-0.0480935	3.48e-05	169.5	199	149.5	0.06931	-0.05418	-0.12349	0.853507	rs6060114:30169673:T:C
BP	rs6059982:30147826:C:A	chr20_30147760_30149234	chr20_30059979_30066439	REM1	31	26	0.000231475	Cells_Transformed_fibroblasts	0.335188	0.364761	0.313879	0.029573	-0.0213089	-0.050882	0.00840616	169.5	199	149.5	0.06931	-0.05418	-0.12349	0.853507	rs6060114:30169673:T:C
BP	rs6059983:30148026:A:G	chr20_30147760_30149234	chr20_30059979_30066439	REM1	31	26	0.000231542	Cells_Transformed_fibroblasts	0.335188	0.364761	0.313879	0.029573	-0.0213089	-0.050882	0.00840616	169.5	199	149.5	0.06931	-0.05418	-0.12349	0.853507	rs6060114:30169673:T:C
BP	rs6120700:30147952:T:C	chr20_30147760_30149234	chr20_30059979_30066439	REM1	31	26	0.000231542	Cells_Transformed_fibroblasts	0.335188	0.364761	0.313879	0.029573	-0.0213089	-0.050882	0.00840616	169.5	199	149.5	0.06931	-0.05418	-0.12349	0.853507	rs6060114:30169673:T:C
BP	rs6059984:30148099:C:T	chr20_30147760_30149234	chr20_30059979_30066439	REM1	31	26	0.000237168	Cells_Transformed_fibroblasts	0.335188	0.364761	0.313879	0.029573	-0.0213089	-0.050882	0.00840616	169.5	199	149.5	0.06931	-0.05418	-0.12349	0.853507	rs6060114:30169673:T:C
BP	rs6059984:30148099:C:T	chr20_30147760_30149234	chr20_30405439_30407897	MYLK2	16	9	1.04e-06	Spleen	0.329934	0.32585	0.310998	-0.00408442	-0.0189361	-0.0148517	0.396734	169.5	199	149.5	0.06931	-0.05418	-0.12349	0.853507	rs6060114:30169673:T:C
BP	rs6059982:30147826:C:A	chr20_30147760_30149234	chr20_30405439_30407897	MYLK2	16	9	4.2e-05	Spleen	0.329934	0.32585	0.310998	-0.00408442	-0.0189361	-0.0148517	0.396734	169.5	199	149.5	0.06931	-0.05418	-0.12349	0.853507	rs6060114:30169673:T:C
BP	rs6059983:30148026:A:G	chr20_30147760_30149234	chr20_30405439_30407897	MYLK2	16	9	4.2e-05	Spleen	0.329934	0.32585	0.310998	-0.00408442	-0.0189361	-0.0148517	0.396734	169.5	199	149.5	0.06931	-0.05418	-0.12349	0.853507	rs6060114:30169673:T:C
BP	rs6120700:30147952:T:C	chr20_30147760_30149234	chr20_30405439_30407897	MYLK2	16	9	4.2e-05	Spleen	0.329934	0.32585	0.310998	-0.00408442	-0.0189361	-0.0148517	0.396734	169.5	199	149.5	0.06931	-0.05418	-0.12349	0.853507	rs6060114:30169673:T:C
CAD	rs1338290:210465467:G:A	chr1_210465406_210467216	chr1_210500560_210504257	HHAT	14	14	1.73e-06	Nerve_Tibial	0.428125	0.407345	0.415487	-0.0207803	-0.012638	0.00814237	0.72722	132	190.5	128.5	0.15832	-0.01158	-0.1699	0.860949	rs60154123:210468999:C:T
CAD	rs12030512:210466886:A:G	chr1_210465406_210467216	chr1_210500560_210504257	HHAT	14	14	5.08e-06	Nerve_Tibial	0.428125	0.407345	0.415487	-0.0207803	-0.012638	0.00814237	0.72722	132	190.5	128.5	0.15832	-0.01158	-0.1699	0.860949	rs60154123:210468999:C:T
BP	rs1378941:75080150:C:A	chr15_75079956_75080406	chr15_74831701_74835609	ARID3B	18	21	0.000796843	Nerve_Tibial	0.574101	0.741592	0.615311	0.167491	0.0412097	-0.126281	2.69e-20	18	18	11.5	0	-0.18184	-0.18184	0.867823	rs1378942:75077367:C:A
BP	rs1378941:75080150:C:A	chr15_75079956_75080406	chr15_74986100_74990401	EDC3	33	28	0.000369021	Vagina	1.2327	1.25441	1.24168	0.021715	0.00897938	-0.0127357	7.47e-14	18	18	11.5	0	-0.18184	-0.18184	0.867823	rs1378942:75077367:C:A
BP	rs1378941:75080150:C:A	chr15_75079956_75080406	chr15_75017246_75019981	CYP1A1	46	44	0.000168321	Muscle_Skeletal	0.327254	0.40919	0.329322	0.0819357	0.00206752	-0.0798681	1.4e-07	18	18	11.5	0	-0.18184	-0.18184	0.867823	rs1378942:75077367:C:A
BP	rs1378941:75080150:C:A	chr15_75079956_75080406	chr15_75154693_75166917	SCAMP2	161	121	1.51e-05	Whole_Blood	1.45295	1.39668	1.44676	-0.0562682	-0.00619009	0.0500781	0.000497172	18	18	11.5	0	-0.18184	-0.18184	0.867823	rs1378942:75077367:C:A
BP	rs1378941:75080150:C:A	chr15_75079956_75080406	chr15_75291885_75293892	SCAMP5	15	6	1.08e-06	Artery_Tibial	0.426508	0.351331	0.384531	-0.0751772	-0.0419779	0.0331993	0.000740622	18	18	11.5	0	-0.18184	-0.18184	0.867823	rs1378942:75077367:C:A
BP	rs1378941:75080150:C:A	chr15_75079956_75080406	chr15_75286388_75290002	SCAMP5	43	36	1.08e-06	Artery_Tibial	0.426508	0.351331	0.384531	-0.0751772	-0.0419779	0.0331993	0.000740622	18	18	11.5	0	-0.18184	-0.18184	0.867823	rs1378942:75077367:C:A
BP	rs1378941:75080150:C:A	chr15_75079956_75080406	chr15_75180477_75184325	MPI	66	35	1.09e-08	Whole_Blood	1.04085	0.935932	0.946627	-0.104921	-0.0942254	0.0106954	0.0274917	18	18	11.5	0	-0.18184	-0.18184	0.867823	rs1378942:75077367:C:A
BP	rs1378941:75080150:C:A	chr15_75079956_75080406	chr15_75314711_75318810	PPCDC	25	10	0.000104843	Colon_Sigmoid	0.751642	0.75367	0.833015	0.00202785	0.081373	0.0793452	0.659279	18	18	11.5	0	-0.18184	-0.18184	0.867823	rs1378942:75077367:C:A
BP	rs1378941:75080150:C:A	chr15_75079956_75080406	chr15_75333063_75342125	PPCDC	29	17	0.000104843	Colon_Sigmoid	0.751642	0.75367	0.833015	0.00202785	0.081373	0.0793452	0.659279	18	18	11.5	0	-0.18184	-0.18184	0.867823	rs1378942:75077367:C:A
BP	rs1378941:75080150:C:A	chr15_75079956_75080406	chr15_75319471_75326733	PPCDC	38	23	0.000104843	Colon_Sigmoid	0.751642	0.75367	0.833015	0.00202785	0.081373	0.0793452	0.659279	18	18	11.5	0	-0.18184	-0.18184	0.867823	rs1378942:75077367:C:A
BP	rs1378941:75080150:C:A	chr15_75079956_75080406	chr15_74751980_74755327	UBL7	14	13	0.000530838	Muscle_Skeletal	1.23712	1.1881	1.26301	-0.0490158	0.0258932	0.074909	0.869624	18	18	11.5	0	-0.18184	-0.18184	0.867823	rs1378942:75077367:C:A
BP	rs75809477:45201785:G:T	chr11_45201611_45203028	chr11_45824279_45830002	SLC35C1	21	11	0.000871133	Skin_Not_Sun_Exposed_Suprapubic	0.871569	0.754094	0.861932	-0.117475	-0.00963762	0.107837	7.65e-06	202	269.5	217	0.12467	0.03096	-0.09371	0.874524	rs11442819:45208141:C:CT
CAD	rs12889309:75593902:C:T	chr14_75592844_75594327	chr14_75404968_75424355	PGF	129	101	7.5e-05	Esophagus_Mucosa	2.17573	1.81771	2.12017	-0.358021	-0.0555543	0.302467	6.39e-52	105.5	144	117	0.13402	0.04453	-0.08949	0.884214	rs3832966:75614504:A:ACCCG
CAD	rs12890371:75593839:T:C	chr14_75592844_75594327	chr14_75404968_75424355	PGF	129	101	7.5e-05	Esophagus_Mucosa	2.17573	1.81771	2.12017	-0.358021	-0.0555543	0.302467	6.39e-52	105.5	144	117	0.13402	0.04453	-0.08949	0.884214	rs3832966:75614504:A:ACCCG
CAD	rs12887934:75593152:C:T	chr14_75592844_75594327	chr14_75404968_75424355	PGF	129	101	8.01e-05	Colon_Sigmoid	2.17573	1.81771	2.12017	-0.358021	-0.0555543	0.302467	6.39e-52	105.5	144	117	0.13402	0.04453	-0.08949	0.884214	rs3832966:75614504:A:ACCCG
CAD	rs12887934:75593152:C:T	chr14_75592844_75594327	chr14_75347197_75356311	DLST	50	29	1.26e-07	Muscle_Skeletal	1.75739	1.67337	1.6323	-0.0840199	-0.125088	-0.041068	3.4e-05	105.5	144	117	0.13402	0.04453	-0.08949	0.884214	rs3832966:75614504:A:ACCCG
CAD	rs12890371:75593839:T:C	chr14_75592844_75594327	chr14_75347197_75356311	DLST	50	29	1.4e-07	Muscle_Skeletal	1.75739	1.67337	1.6323	-0.0840199	-0.125088	-0.041068	3.4e-05	105.5	144	117	0.13402	0.04453	-0.08949	0.884214	rs3832966:75614504:A:ACCCG
CAD	rs12889309:75593902:C:T	chr14_75592844_75594327	chr14_75347197_75356311	DLST	50	29	1.68e-07	Muscle_Skeletal	1.75739	1.67337	1.6323	-0.0840199	-0.125088	-0.041068	3.4e-05	105.5	144	117	0.13402	0.04453	-0.08949	0.884214	rs3832966:75614504:A:ACCCG
CAD	rs12887934:75593152:C:T	chr14_75592844_75594327	chr14_76121818_76134323	C14orf1	25	20	0.000974405	Stomach	1.30353	1.15194	1.24035	-0.151582	-0.0631715	0.0884102	3.58e-05	105.5	144	117	0.13402	0.04453	-0.08949	0.884214	rs3832966:75614504:A:ACCCG
CAD	rs12889309:75593902:C:T	chr14_75592844_75594327	chr14_75533687_75537911	ACYP1	42	28	1.97e-07	Heart_Left_Ventricle	0.984573	0.985036	0.987783	0.000462543	0.00321	0.00274745	0.00791208	105.5	144	117	0.13402	0.04453	-0.08949	0.884214	rs3832966:75614504:A:ACCCG
CAD	rs12890371:75593839:T:C	chr14_75592844_75594327	chr14_75533687_75537911	ACYP1	42	28	1.97e-07	Heart_Left_Ventricle	0.984573	0.985036	0.987783	0.000462543	0.00321	0.00274745	0.00791208	105.5	144	117	0.13402	0.04453	-0.08949	0.884214	rs3832966:75614504:A:ACCCG
CAD	rs12889309:75593902:C:T	chr14_75592844_75594327	chr14_75516561_75531916	ACYP1	56	49	1.97e-07	Heart_Left_Ventricle	0.984573	0.985036	0.987783	0.000462543	0.00321	0.00274745	0.00791208	105.5	144	117	0.13402	0.04453	-0.08949	0.884214	rs3832966:75614504:A:ACCCG
CAD	rs12890371:75593839:T:C	chr14_75592844_75594327	chr14_75516561_75531916	ACYP1	56	49	1.97e-07	Heart_Left_Ventricle	0.984573	0.985036	0.987783	0.000462543	0.00321	0.00274745	0.00791208	105.5	144	117	0.13402	0.04453	-0.08949	0.884214	rs3832966:75614504:A:ACCCG
CAD	rs12887934:75593152:C:T	chr14_75592844_75594327	chr14_75533687_75537911	ACYP1	42	28	2.71e-06	Heart_Left_Ventricle	0.984573	0.985036	0.987783	0.000462543	0.00321	0.00274745	0.00791208	105.5	144	117	0.13402	0.04453	-0.08949	0.884214	rs3832966:75614504:A:ACCCG
CAD	rs12887934:75593152:C:T	chr14_75592844_75594327	chr14_75516561_75531916	ACYP1	56	49	2.71e-06	Heart_Left_Ventricle	0.984573	0.985036	0.987783	0.000462543	0.00321	0.00274745	0.00791208	105.5	144	117	0.13402	0.04453	-0.08949	0.884214	rs3832966:75614504:A:ACCCG
CAD	rs12889309:75593902:C:T	chr14_75592844_75594327	chr14_75533687_75537911	ZC2HC1C	42	28	1.04e-17	Testis	0.431978	0.484814	0.516474	0.052836	0.0844968	0.0316608	0.115915	105.5	144	117	0.13402	0.04453	-0.08949	0.884214	rs3832966:75614504:A:ACCCG
CAD	rs12890371:75593839:T:C	chr14_75592844_75594327	chr14_75533687_75537911	ZC2HC1C	42	28	1.04e-17	Testis	0.431978	0.484814	0.516474	0.052836	0.0844968	0.0316608	0.115915	105.5	144	117	0.13402	0.04453	-0.08949	0.884214	rs3832966:75614504:A:ACCCG
CAD	rs12887934:75593152:C:T	chr14_75592844_75594327	chr14_75533687_75537911	ZC2HC1C	42	28	7.9e-09	Testis	0.431978	0.484814	0.516474	0.052836	0.0844968	0.0316608	0.115915	105.5	144	117	0.13402	0.04453	-0.08949	0.884214	rs3832966:75614504:A:ACCCG
BP	rs573801:117209268:C:T	chr11_117208240_117209378	chr11_117197186_117200821	CEP164	26	8	1.83e-06	Testis	1.10091	1.07883	1.11708	-0.0220808	0.0161662	0.038247	0.0134171	34.5	55	35.5	0.19796	0.01206	-0.1859	0.885705	rs1261744:117218460:T:C
BP	rs645305:117208747:T:C	chr11_117208240_117209378	chr11_117197186_117200821	CEP164	26	8	1.83e-06	Testis	1.10091	1.07883	1.11708	-0.0220808	0.0161662	0.038247	0.0134171	34.5	55	35.5	0.19796	0.01206	-0.1859	0.885705	rs1261744:117218460:T:C
BP	rs875209:117208270:G:A	chr11_117208240_117209378	chr11_117197186_117200821	CEP164	26	8	1.83e-06	Testis	1.10091	1.07883	1.11708	-0.0220808	0.0161662	0.038247	0.0134171	34.5	55	35.5	0.19796	0.01206	-0.1859	0.885705	rs1261744:117218460:T:C
BP	rs948181:117208949:C:T	chr11_117208240_117209378	chr11_117197186_117200821	CEP164	26	8	2e-06	Testis	1.10091	1.07883	1.11708	-0.0220808	0.0161662	0.038247	0.0134171	34.5	55	35.5	0.19796	0.01206	-0.1859	0.885705	rs1261744:117218460:T:C
CAD	rs7568458:85788175:T:A	chr2_85787937_85789306	chr2_85762473_85780785	MAT2A	125	97	0.000353464	Artery_Coronary	1.92775	1.76687	1.97366	-0.16088	0.0459133	0.206793	1.42e-23	83	109	72	0.11711	-0.06096	-0.17807	0.891759	rs7568458:85788175:T:A
CAD	rs10172544:85788270:C:A	chr2_85787937_85789306	chr2_85828109_85831703	TMEM150A	36	22	1.77e-06	Esophagus_Mucosa	0.993723	0.949492	0.86933	-0.0442309	-0.124393	-0.0801622	3.95e-05	83	109	72	0.11711	-0.06096	-0.17807	0.891759	rs7568458:85788175:T:A
CAD	rs7568458:85788175:T:A	chr2_85787937_85789306	chr2_85828109_85831703	TMEM150A	36	22	1.14e-05	Esophagus_Mucosa	0.993723	0.949492	0.86933	-0.0442309	-0.124393	-0.0801622	3.95e-05	83	109	72	0.11711	-0.06096	-0.17807	0.891759	rs7568458:85788175:T:A
CAD	rs10172544:85788270:C:A	chr2_85787937_85789306	chr2_85808553_85826092	RNF181	140	89	0.000905389	Brain_Putamen_basal_ganglia	1.62219	1.64774	1.59806	0.0255486	-0.0241254	-0.0496741	0.00086359	83	109	72	0.11711	-0.06096	-0.17807	0.891759	rs7568458:85788175:T:A
CAD	rs7568458:85788175:T:A	chr2_85787937_85789306	chr2_85808553_85826092	VAMP5	140	89	0.000134909	Muscle_Skeletal	2.27358	2.21011	2.30338	-0.0634652	0.0298007	0.0932659	0.0020442	83	109	72	0.11711	-0.06096	-0.17807	0.891759	rs7568458:85788175:T:A
CAD	rs10172544:85788270:C:A	chr2_85787937_85789306	chr2_85808553_85826092	VAMP5	140	89	0.000657862	Whole_Blood	2.27358	2.21011	2.30338	-0.0634652	0.0298007	0.0932659	0.0020442	83	109	72	0.11711	-0.06096	-0.17807	0.891759	rs7568458:85788175:T:A
CAD	rs10172544:85788270:C:A	chr2_85787937_85789306	chr2_85802763_85807312	VAMP8	51	37	2.13e-22	Esophagus_Mucosa	1.42602	1.28649	1.37413	-0.139523	-0.0518851	0.0876384	0.0405375	83	109	72	0.11711	-0.06096	-0.17807	0.891759	rs7568458:85788175:T:A
CAD	rs7568458:85788175:T:A	chr2_85787937_85789306	chr2_85802763_85807312	VAMP8	51	37	1.4e-17	Esophagus_Mucosa	1.42602	1.28649	1.37413	-0.139523	-0.0518851	0.0876384	0.0405375	83	109	72	0.11711	-0.06096	-0.17807	0.891759	rs7568458:85788175:T:A
CAD	rs7568458:85788175:T:A	chr2_85787937_85789306	chr2_85549878_85556859	TGOLN2	18	9	5.43e-05	Brain_Caudate_basal_ganglia	1.37	1.44475	1.70916	0.0747492	0.339159	0.26441	0.119353	83	109	72	0.11711	-0.06096	-0.17807	0.891759	rs7568458:85788175:T:A
CAD	rs10172544:85788270:C:A	chr2_85787937_85789306	chr2_85837407_85840699	C2orf68	18	13	0.000215087	Adrenal_Gland	0.996091	0.89123	0.951923	-0.104861	-0.044169	0.0606922	0.186117	83	109	72	0.11711	-0.06096	-0.17807	0.891759	rs7568458:85788175:T:A
CAD	rs7568458:85788175:T:A	chr2_85787937_85789306	chr2_85837407_85840699	USP39	18	13	7.47e-05	Skin_Sun_Exposed_Lower_leg	1.52334	1.41041	1.37519	-0.112934	-0.148149	-0.0352143	0.200296	83	109	72	0.11711	-0.06096	-0.17807	0.891759	rs7568458:85788175:T:A
CAD	rs7568458:85788175:T:A	chr2_85787937_85789306	chr2_85841910_85846928	USP39	23	15	7.47e-05	Skin_Sun_Exposed_Lower_leg	1.52334	1.41041	1.37519	-0.112934	-0.148149	-0.0352143	0.200296	83	109	72	0.11711	-0.06096	-0.17807	0.891759	rs7568458:85788175:T:A
BP	rs6060007:30150758:C:T	chr20_30150691_30151076	chr20_30325479_30336523	TPX2	77	57	0.000144475	Skin_Not_Sun_Exposed_Suprapubic	1.68794	1.69443	1.64633	0.00648759	-0.0416059	-0.0480935	3.48e-05	25	35	20.5	0.14133	-0.08253	-0.22386	0.891811	rs6060114:30169673:T:C
BP	rs6060007:30150758:C:T	chr20_30150691_30151076	chr20_30059979_30066439	REM1	31	26	0.000225646	Cells_Transformed_fibroblasts	0.335188	0.364761	0.313879	0.029573	-0.0213089	-0.050882	0.00840616	25	35	20.5	0.14133	-0.08253	-0.22386	0.891811	rs6060114:30169673:T:C
BP	rs6060007:30150758:C:T	chr20_30150691_30151076	chr20_30405439_30407897	MYLK2	16	9	1.02e-06	Spleen	0.329934	0.32585	0.310998	-0.00408442	-0.0189361	-0.0148517	0.396734	25	35	20.5	0.14133	-0.08253	-0.22386	0.891811	rs6060114:30169673:T:C
BP	rs56352317:83874937:G:A	chr15_83874398_83877265	chr15_83774750_83784871	TM6SF1	105	92	0.000263088	Artery_Aorta	0.959131	0.816903	1.02452	-0.142228	0.0653921	0.20762	7.01e-23	367	479	337	0.11539	-0.03693	-0.15232	0.892897	rs2034618:83799632:C:T
BP	rs7495630:83874478:G:C	chr15_83874398_83877265	chr15_83774750_83784871	TM6SF1	105	92	0.000265979	Artery_Aorta	0.959131	0.816903	1.02452	-0.142228	0.0653921	0.20762	7.01e-23	367	479	337	0.11539	-0.03693	-0.15232	0.892897	rs2034618:83799632:C:T
BP	rs7495911:83875557:C:A	chr15_83874398_83877265	chr15_83774750_83784871	TM6SF1	105	92	0.000354253	Artery_Aorta	0.959131	0.816903	1.02452	-0.142228	0.0653921	0.20762	7.01e-23	367	479	337	0.11539	-0.03693	-0.15232	0.892897	rs2034618:83799632:C:T
BP	rs7495911:83875557:C:A	chr15_83874398_83877265	chr15_83941634_83959957	BNC1	104	93	0.00012579	Heart_Atrial_Appendage	1.014	1.10534	1.05191	0.0913409	0.0379131	-0.0534278	2.04e-14	367	479	337	0.11539	-0.03693	-0.15232	0.892897	rs2034618:83799632:C:T
BP	rs56352317:83874937:G:A	chr15_83874398_83877265	chr15_83941634_83959957	BNC1	104	93	0.000133257	Heart_Atrial_Appendage	1.014	1.10534	1.05191	0.0913409	0.0379131	-0.0534278	2.04e-14	367	479	337	0.11539	-0.03693	-0.15232	0.892897	rs2034618:83799632:C:T
BP	rs7495630:83874478:G:C	chr15_83874398_83877265	chr15_83941634_83959957	BNC1	104	93	0.000133257	Heart_Atrial_Appendage	1.014	1.10534	1.05191	0.0913409	0.0379131	-0.0534278	2.04e-14	367	479	337	0.11539	-0.03693	-0.15232	0.892897	rs2034618:83799632:C:T
BP	rs7495911:83875557:C:A	chr15_83874398_83877265	chr15_83729615_83737691	BTBD1	66	69	1.21e-10	Nerve_Tibial	1.59199	1.53534	1.52047	-0.0566491	-0.0715201	-0.014871	0.00787259	367	479	337	0.11539	-0.03693	-0.15232	0.892897	rs2034618:83799632:C:T
BP	rs56352317:83874937:G:A	chr15_83874398_83877265	chr15_83729615_83737691	BTBD1	66	69	5.15e-09	Nerve_Tibial	1.59199	1.53534	1.52047	-0.0566491	-0.0715201	-0.014871	0.00787259	367	479	337	0.11539	-0.03693	-0.15232	0.892897	rs2034618:83799632:C:T
BP	rs7495630:83874478:G:C	chr15_83874398_83877265	chr15_83729615_83737691	BTBD1	66	69	5.26e-09	Nerve_Tibial	1.59199	1.53534	1.52047	-0.0566491	-0.0715201	-0.014871	0.00787259	367	479	337	0.11539	-0.03693	-0.15232	0.892897	rs2034618:83799632:C:T
BP	rs7495911:83875557:C:A	chr15_83874398_83877265	chr15_83678102_83681815	C15orf40	53	41	0.000596867	Brain_Caudate_basal_ganglia	0.960885	0.842167	0.763507	-0.118717	-0.197377	-0.0786602	0.075679	367	479	337	0.11539	-0.03693	-0.15232	0.892897	rs2034618:83799632:C:T
BP	rs7495630:83874478:G:C	chr15_83874398_83877265	chr15_83678102_83681815	C15orf40	53	41	0.000896605	Brain_Caudate_basal_ganglia	0.960885	0.842167	0.763507	-0.118717	-0.197377	-0.0786602	0.075679	367	479	337	0.11539	-0.03693	-0.15232	0.892897	rs2034618:83799632:C:T
BP	rs56352317:83874937:G:A	chr15_83874398_83877265	chr15_83678102_83681815	C15orf40	53	41	0.000897154	Brain_Caudate_basal_ganglia	0.960885	0.842167	0.763507	-0.118717	-0.197377	-0.0786602	0.075679	367	479	337	0.11539	-0.03693	-0.15232	0.892897	rs2034618:83799632:C:T
BP	rs7870270:125762707:T:C	chr9_125762411_125763337	chr9_125576488_125592174	PDCL	22	20	0.000522957	Esophagus_Mucosa	1.26602	1.23799	1.23014	-0.0280291	-0.0358759	-0.00784673	0.414837	40	43.5	38	0.03558	-0.02172	-0.0573	0.89512	rs10818775:125755571:C:T
CAD	rs1706273:188166862:C:T	chr2_188166800_188167780	chr2_188283645_188318387	CALCRL	66	57	4.8e-15	Artery_Tibial	1.58027	1.21146	1.54164	-0.368807	-0.0386258	0.330181	3.97e-73	90	113	77	0.09786	-0.06695	-0.16481	0.895631	rs840616:188196469:T:C
CAD	rs1728678:188166857:T:C	chr2_188166800_188167780	chr2_188283645_188318387	CALCRL	66	57	1.17e-14	Artery_Tibial	1.58027	1.21146	1.54164	-0.368807	-0.0386258	0.330181	3.97e-73	90	113	77	0.09786	-0.06695	-0.16481	0.895631	rs840616:188196469:T:C
CAD	rs4667160:188166881:T:C	chr2_188166800_188167780	chr2_188283645_188318387	CALCRL	66	57	4.96e-14	Artery_Tibial	1.58027	1.21146	1.54164	-0.368807	-0.0386258	0.330181	3.97e-73	90	113	77	0.09786	-0.06695	-0.16481	0.895631	rs840616:188196469:T:C
CAD	rs840578:188167105:C:G	chr2_188166800_188167780	chr2_188283645_188318387	CALCRL	66	57	4.96e-14	Artery_Tibial	1.58027	1.21146	1.54164	-0.368807	-0.0386258	0.330181	3.97e-73	90	113	77	0.09786	-0.06695	-0.16481	0.895631	rs840616:188196469:T:C
CAD	rs4667160:188166881:T:C	chr2_188166800_188167780	chr2_188387568_188421666	TFPI	24	17	0.000272922	Cells_Transformed_fibroblasts	1.95711	1.88239	1.77418	-0.0747216	-0.182924	-0.108202	2.04e-32	90	113	77	0.09786	-0.06695	-0.16481	0.895631	rs840616:188196469:T:C
CAD	rs840578:188167105:C:G	chr2_188166800_188167780	chr2_188387568_188421666	TFPI	24	17	0.000272922	Cells_Transformed_fibroblasts	1.95711	1.88239	1.77418	-0.0747216	-0.182924	-0.108202	2.04e-32	90	113	77	0.09786	-0.06695	-0.16481	0.895631	rs840616:188196469:T:C
CAD	rs1706273:188166862:C:T	chr2_188166800_188167780	chr2_188387568_188421666	TFPI	24	17	0.000490704	Cells_Transformed_fibroblasts	1.95711	1.88239	1.77418	-0.0747216	-0.182924	-0.108202	2.04e-32	90	113	77	0.09786	-0.06695	-0.16481	0.895631	rs840616:188196469:T:C
CAD	rs1728678:188166857:T:C	chr2_188166800_188167780	chr2_188387568_188421666	TFPI	24	17	0.000742134	Cells_Transformed_fibroblasts	1.95711	1.88239	1.77418	-0.0747216	-0.182924	-0.108202	2.04e-32	90	113	77	0.09786	-0.06695	-0.16481	0.895631	rs840616:188196469:T:C
BP	rs1441710:77883756:G:C	chr5_77883671_77884161	chr5_77928336_77946877	LHFPL2	466	342	0.000648159	Muscle_Skeletal	1.47019	1.51743	1.74483	0.0472396	0.274638	0.227398	4.24e-41	18	28.5	24	0.19107	0.11919	-0.07188	0.905404	rs10057188:77837789:G:A
BP	rs1441710:77883756:G:C	chr5_77883671_77884161	chr5_77654206_77659099	SCAMP1	30	25	1.84e-05	Whole_Blood	1.05576	1.06145	1.08224	0.00568879	0.0264867	0.0207979	0.000150549	18	28.5	24	0.19107	0.11919	-0.07188	0.905404	rs10057188:77837789:G:A
BP	rs7636227:52566682:G:A	chr3_52566501_52567220	chr3_52709601_52730583	PBRM1	271	153	1.15e-13	Thyroid	1.32659	1.39133	1.31317	0.0647439	-0.0134203	-0.0781641	3.1e-06	63	74.5	64	0.07177	0.00673	-0.06504	0.910834	rs13303:52558008:T:C
BP	rs12489828:52567014:G:T	chr3_52566501_52567220	chr3_52709601_52730583	PBRM1	271	153	6.43e-12	Thyroid	1.32659	1.39133	1.31317	0.0647439	-0.0134203	-0.0781641	3.1e-06	63	74.5	64	0.07177	0.00673	-0.06504	0.910834	rs13303:52558008:T:C
BP	rs7614981:52566914:C:A	chr3_52566501_52567220	chr3_52709601_52730583	PBRM1	271	153	6.43e-12	Thyroid	1.32659	1.39133	1.31317	0.0647439	-0.0134203	-0.0781641	3.1e-06	63	74.5	64	0.07177	0.00673	-0.06504	0.910834	rs13303:52558008:T:C
BP	rs12489828:52567014:G:T	chr3_52566501_52567220	chr3_52737610_52742645	GLT8D1	21	17	0.000129702	Brain_Frontal_Cortex_BA9	1.60706	1.48236	1.54344	-0.124696	-0.063616	0.06108	0.000907354	63	74.5	64	0.07177	0.00673	-0.06504	0.910834	rs13303:52558008:T:C
BP	rs7614981:52566914:C:A	chr3_52566501_52567220	chr3_52737610_52742645	GLT8D1	21	17	0.000129702	Brain_Frontal_Cortex_BA9	1.60706	1.48236	1.54344	-0.124696	-0.063616	0.06108	0.000907354	63	74.5	64	0.07177	0.00673	-0.06504	0.910834	rs13303:52558008:T:C
BP	rs7636227:52566682:G:A	chr3_52566501_52567220	chr3_52737610_52742645	GLT8D1	21	17	0.000582649	Brain_Frontal_Cortex_BA9	1.60706	1.48236	1.54344	-0.124696	-0.063616	0.06108	0.000907354	63	74.5	64	0.07177	0.00673	-0.06504	0.910834	rs13303:52558008:T:C
BP	rs7636227:52566682:G:A	chr3_52566501_52567220	chr3_52319988_52324684	GLYCTK	32	18	1.99e-11	Thyroid	0.875214	0.901049	0.947902	0.0258356	0.0726877	0.0468521	0.00356448	63	74.5	64	0.07177	0.00673	-0.06504	0.910834	rs13303:52558008:T:C
BP	rs12489828:52567014:G:T	chr3_52566501_52567220	chr3_52319988_52324684	GLYCTK	32	18	1.12e-08	Thyroid	0.875214	0.901049	0.947902	0.0258356	0.0726877	0.0468521	0.00356448	63	74.5	64	0.07177	0.00673	-0.06504	0.910834	rs13303:52558008:T:C
BP	rs7614981:52566914:C:A	chr3_52566501_52567220	chr3_52319988_52324684	GLYCTK	32	18	1.12e-08	Thyroid	0.875214	0.901049	0.947902	0.0258356	0.0726877	0.0468521	0.00356448	63	74.5	64	0.07177	0.00673	-0.06504	0.910834	rs13303:52558008:T:C
BP	rs12489828:52567014:G:T	chr3_52566501_52567220	chr3_52300691_52317901	WDR82	70	59	6.26e-05	Cells_Transformed_fibroblasts	1.63075	1.59114	1.59628	-0.0396167	-0.0344784	0.00513828	0.113847	63	74.5	64	0.07177	0.00673	-0.06504	0.910834	rs13303:52558008:T:C
BP	rs7614981:52566914:C:A	chr3_52566501_52567220	chr3_52300691_52317901	WDR82	70	59	6.26e-05	Cells_Transformed_fibroblasts	1.63075	1.59114	1.59628	-0.0396167	-0.0344784	0.00513828	0.113847	63	74.5	64	0.07177	0.00673	-0.06504	0.910834	rs13303:52558008:T:C
BP	rs7636227:52566682:G:A	chr3_52566501_52567220	chr3_52803395_52806917	NEK4	23	9	4.31e-09	Cells_Transformed_fibroblasts	0.895573	0.870851	0.924751	-0.0247221	0.0291776	0.0538997	0.12217	63	74.5	64	0.07177	0.00673	-0.06504	0.910834	rs13303:52558008:T:C
BP	rs12489828:52567014:G:T	chr3_52566501_52567220	chr3_52803395_52806917	NEK4	23	9	1.41e-08	Cells_Transformed_fibroblasts	0.895573	0.870851	0.924751	-0.0247221	0.0291776	0.0538997	0.12217	63	74.5	64	0.07177	0.00673	-0.06504	0.910834	rs13303:52558008:T:C
BP	rs7614981:52566914:C:A	chr3_52566501_52567220	chr3_52803395_52806917	NEK4	23	9	1.41e-08	Cells_Transformed_fibroblasts	0.895573	0.870851	0.924751	-0.0247221	0.0291776	0.0538997	0.12217	63	74.5	64	0.07177	0.00673	-0.06504	0.910834	rs13303:52558008:T:C
BP	rs12521868:131784393:G:T	chr5_131783724_131784514	chr5_131809694_131829136	IRF1	547	366	0.000379989	Skin_Sun_Exposed_Lower_leg	1.02113	2.22509	1.84033	1.20396	0.819196	-0.384768	0	45.5	49.5	42	0.03584	-0.03398	-0.06982	0.914323	rs2188962:131770805:C:T
BP	rs12521868:131784393:G:T	chr5_131783724_131784514	chr5_131591965_131611765	PDLIM4	88	73	1.08e-09	Skin_Sun_Exposed_Lower_leg	1.83776	2.00171	1.80149	0.163955	-0.0362628	-0.200218	3.99e-57	45.5	49.5	42	0.03584	-0.03398	-0.06982	0.914323	rs2188962:131770805:C:T
BP	rs12521868:131784393:G:T	chr5_131783724_131784514	chr5_131556388_131564835	P4HA2	38	28	1.14e-16	Thyroid	1.32386	1.3718	1.46482	0.0479414	0.140962	0.0930204	2.04e-19	45.5	49.5	42	0.03584	-0.03398	-0.06982	0.914323	rs2188962:131770805:C:T
BP	rs12521868:131784393:G:T	chr5_131783724_131784514	chr5_131627616_131635384	SLC22A4	33	25	1.05e-06	Muscle_Skeletal	0.97024	0.952475	0.933863	-0.0177643	-0.0363762	-0.0186119	0.31299	45.5	49.5	42	0.03584	-0.03398	-0.06982	0.914323	rs2188962:131770805:C:T
BP	rs12521868:131784393:G:T	chr5_131783724_131784514	chr5_131702889_131706878	SLC22A5	19	17	1.35e-17	Skin_Sun_Exposed_Lower_leg	0.523948	0.511282	0.494343	-0.0126664	-0.0296051	-0.0169386	0.383538	45.5	49.5	42	0.03584	-0.03398	-0.06982	0.914323	rs2188962:131770805:C:T
CAD	rs7307277:124475156:A:G	chr12_124474947_124475717	chr12_124455457_124459759	CCDC92	24	13	1.06e-13	Heart_Left_Ventricle	1.44975	1.37536	1.18359	-0.0743959	-0.266164	-0.191768	1.57e-15	47	58.5	51.5	0.09328	0.03892	-0.05436	0.914466	rs11057401:124427306:T:A
BP	rs61882122:13299895:A:G	chr11_13298205_13300310	chr11_13346597_13348588	ARNTL	13	15	9.42e-11	Whole_Blood	1.03559	1.14723	1.06944	0.111637	0.0338483	-0.0777885	1.71e-12	611	782.5	565.5	0.10729	-0.03355	-0.14084	0.914773	rs900145:13293905:C:T
BP	rs2279285:13298687:G:T	chr11_13298205_13300310	chr11_13346597_13348588	ARNTL	13	15	1.04e-09	Whole_Blood	1.03559	1.14723	1.06944	0.111637	0.0338483	-0.0777885	1.71e-12	611	782.5	565.5	0.10729	-0.03355	-0.14084	0.914773	rs900145:13293905:C:T
BP	rs2279286:13298519:G:A	chr11_13298205_13300310	chr11_13346597_13348588	ARNTL	13	15	1.04e-09	Whole_Blood	1.03559	1.14723	1.06944	0.111637	0.0338483	-0.0777885	1.71e-12	611	782.5	565.5	0.10729	-0.03355	-0.14084	0.914773	rs900145:13293905:C:T
BP	rs2279287:13298485:T:C	chr11_13298205_13300310	chr11_13346597_13348588	ARNTL	13	15	1.04e-09	Whole_Blood	1.03559	1.14723	1.06944	0.111637	0.0338483	-0.0777885	1.71e-12	611	782.5	565.5	0.10729	-0.03355	-0.14084	0.914773	rs900145:13293905:C:T
BP	rs7928655:13300252:C:G	chr11_13298205_13300310	chr11_13346597_13348588	ARNTL	13	15	1.58e-09	Whole_Blood	1.03559	1.14723	1.06944	0.111637	0.0338483	-0.0777885	1.71e-12	611	782.5	565.5	0.10729	-0.03355	-0.14084	0.914773	rs900145:13293905:C:T
BP	rs2279284:13298750:C:T	chr11_13298205_13300310	chr11_13346597_13348588	ARNTL	13	15	6.79e-09	Whole_Blood	1.03559	1.14723	1.06944	0.111637	0.0338483	-0.0777885	1.71e-12	611	782.5	565.5	0.10729	-0.03355	-0.14084	0.914773	rs900145:13293905:C:T
CAD	rs61882122:13299895:A:G	chr11_13298205_13300310	chr11_13346597_13348588	ARNTL	13	15	9.42e-11	Whole_Blood	1.03559	1.14723	1.06944	0.111637	0.0338483	-0.0777885	1.71e-12	611	782.5	565.5	0.10729	-0.03355	-0.14084	0.914773	rs900145:13293905:C:T
CAD	rs2279285:13298687:G:T	chr11_13298205_13300310	chr11_13346597_13348588	ARNTL	13	15	1.04e-09	Whole_Blood	1.03559	1.14723	1.06944	0.111637	0.0338483	-0.0777885	1.71e-12	611	782.5	565.5	0.10729	-0.03355	-0.14084	0.914773	rs900145:13293905:C:T
CAD	rs2279286:13298519:G:A	chr11_13298205_13300310	chr11_13346597_13348588	ARNTL	13	15	1.04e-09	Whole_Blood	1.03559	1.14723	1.06944	0.111637	0.0338483	-0.0777885	1.71e-12	611	782.5	565.5	0.10729	-0.03355	-0.14084	0.914773	rs900145:13293905:C:T
CAD	rs2279287:13298485:T:C	chr11_13298205_13300310	chr11_13346597_13348588	ARNTL	13	15	1.04e-09	Whole_Blood	1.03559	1.14723	1.06944	0.111637	0.0338483	-0.0777885	1.71e-12	611	782.5	565.5	0.10729	-0.03355	-0.14084	0.914773	rs900145:13293905:C:T
CAD	rs7928655:13300252:C:G	chr11_13298205_13300310	chr11_13346597_13348588	ARNTL	13	15	1.58e-09	Whole_Blood	1.03559	1.14723	1.06944	0.111637	0.0338483	-0.0777885	1.71e-12	611	782.5	565.5	0.10729	-0.03355	-0.14084	0.914773	rs900145:13293905:C:T
CAD	rs2279284:13298750:C:T	chr11_13298205_13300310	chr11_13346597_13348588	ARNTL	13	15	6.79e-09	Whole_Blood	1.03559	1.14723	1.06944	0.111637	0.0338483	-0.0777885	1.71e-12	611	782.5	565.5	0.10729	-0.03355	-0.14084	0.914773	rs900145:13293905:C:T
BP	rs2279284:13298750:C:T	chr11_13298205_13300310	chr11_13478659_13486431	BTBD10	18	12	0.000794957	Adrenal_Gland	1.38278	1.38903	1.34889	0.00625902	-0.03389	-0.040149	1.79e-05	611	782.5	565.5	0.10729	-0.03355	-0.14084	0.914773	rs900145:13293905:C:T
BP	rs2279284:13298750:C:T	chr11_13298205_13300310	chr11_13453614_13476697	BTBD10	22	19	0.000794957	Adrenal_Gland	1.38278	1.38903	1.34889	0.00625902	-0.03389	-0.040149	1.79e-05	611	782.5	565.5	0.10729	-0.03355	-0.14084	0.914773	rs900145:13293905:C:T
CAD	rs2279284:13298750:C:T	chr11_13298205_13300310	chr11_13478659_13486431	BTBD10	18	12	0.000794957	Adrenal_Gland	1.38278	1.38903	1.34889	0.00625902	-0.03389	-0.040149	1.79e-05	611	782.5	565.5	0.10729	-0.03355	-0.14084	0.914773	rs900145:13293905:C:T
CAD	rs2279284:13298750:C:T	chr11_13298205_13300310	chr11_13453614_13476697	BTBD10	22	19	0.000794957	Adrenal_Gland	1.38278	1.38903	1.34889	0.00625902	-0.03389	-0.040149	1.79e-05	611	782.5	565.5	0.10729	-0.03355	-0.14084	0.914773	rs900145:13293905:C:T
CAD	rs116843064:8429323:G:A	chr19_8428522_8429668	chr19_8006410_8010024	TIMM44	14	14	0.00052138	Whole_Blood	1.26948	1.29015	1.31595	0.0206708	0.0464738	0.025803	0.035026	71.5	86.5	60	0.08167	-0.07501	-0.15668	0.916151	rs116843064:8429323:G:A
CAD	rs149846585:203736251:C:G	chr2_203735307_203736921	chr2_203498314_203502217	FAM117B	16	13	4.31e-06	Artery_Aorta	0.544401	0.398931	0.415773	-0.14547	-0.128628	0.0168421	2.31e-16	210.5	291	219.5	0.14007	0.0181	-0.12197	0.920792	rs114123510:203831212:T:A
CAD	rs145741252:203736202:CCG:C	chr2_203735307_203736921	chr2_203498314_203502217	FAM117B	16	13	1.71e-05	Artery_Aorta	0.544401	0.398931	0.415773	-0.14547	-0.128628	0.0168421	2.31e-16	210.5	291	219.5	0.14007	0.0181	-0.12197	0.920792	rs114123510:203831212:T:A
CAD	rs149846585:203736251:C:G	chr2_203735307_203736921	chr2_203771907_203779103	WDR12	24	19	0.000575558	Brain_Cortex	1.05349	0.918185	0.969049	-0.135304	-0.0844404	0.0508634	2.97e-09	210.5	291	219.5	0.14007	0.0181	-0.12197	0.920792	rs114123510:203831212:T:A
CAD	rs149846585:203736251:C:G	chr2_203735307_203736921	chr2_203771907_203779103	CARF	24	19	3.26e-16	Testis	0.469531	0.361925	0.438211	-0.107607	-0.0313203	0.0762863	8.37e-05	210.5	291	219.5	0.14007	0.0181	-0.12197	0.920792	rs114123510:203831212:T:A
CAD	rs145741252:203736202:CCG:C	chr2_203735307_203736921	chr2_203771907_203779103	CARF	24	19	7.09e-13	Testis	0.469531	0.361925	0.438211	-0.107607	-0.0313203	0.0762863	8.37e-05	210.5	291	219.5	0.14007	0.0181	-0.12197	0.920792	rs114123510:203831212:T:A
CAD	rs355774:154036196:A:G	chr3_154034500_154036311	chr3_154038842_154044280	DHX36	35	32	1.94e-12	Esophagus_Muscularis	1.31184	1.3171	1.39192	0.00525911	0.0800763	0.0748172	8.13e-14	70	89.5	75.5	0.10539	0.0324	-0.07299	0.923105	rs433903:153980130:A:G
CAD	rs355747:153962973:T:C	chr3_153962438_153963081	chr3_153837767_153841406	ARHGEF26	14	10	2.23e-11	Artery_Tibial	0.46059	0.362572	0.466902	-0.0980184	0.00631248	0.104331	7.36e-09	51.5	75.5	49.5	0.1635	-0.01687	-0.18037	0.923338	rs433903:153980130:A:G
CAD	rs10136948:75511075:C:T	chr14_75511057_75511273	chr14_75404968_75424355	PGF	170	137	5.51e-05	Esophagus_Mucosa	2.17573	1.81771	2.12017	-0.358021	-0.0555543	0.302467	6.39e-52	10.5	10.5	10.5	0	0	0	0.925012	rs3832966:75614504:A:ACCCG
CAD	rs10136948:75511075:C:T	chr14_75511057_75511273	chr14_75584295_75600845	NEK9	31	24	4.63e-08	Esophagus_Mucosa	1.39906	1.16303	1.2655	-0.236028	-0.133555	0.102472	3.04e-12	10.5	10.5	10.5	0	0	0	0.925012	rs3832966:75614504:A:ACCCG
CAD	rs10136948:75511075:C:T	chr14_75511057_75511273	chr14_75347197_75356311	DLST	20	16	1.37e-07	Muscle_Skeletal	1.75739	1.67337	1.6323	-0.0840199	-0.125088	-0.041068	3.4e-05	10.5	10.5	10.5	0	0	0	0.925012	rs3832966:75614504:A:ACCCG
CAD	rs10136948:75511075:C:T	chr14_75511057_75511273	chr14_75533687_75537911	ACYP1	58	32	2.83e-08	Heart_Left_Ventricle	0.984573	0.985036	0.987783	0.000462543	0.00321	0.00274745	0.00791208	10.5	10.5	10.5	0	0	0	0.925012	rs3832966:75614504:A:ACCCG
CAD	rs10136948:75511075:C:T	chr14_75511057_75511273	chr14_75516561_75531916	ACYP1	169	124	2.83e-08	Heart_Left_Ventricle	0.984573	0.985036	0.987783	0.000462543	0.00321	0.00274745	0.00791208	10.5	10.5	10.5	0	0	0	0.925012	rs3832966:75614504:A:ACCCG
CAD	rs10136948:75511075:C:T	chr14_75511057_75511273	chr14_75533687_75537911	ZC2HC1C	58	32	3.67e-17	Testis	0.431978	0.484814	0.516474	0.052836	0.0844968	0.0316608	0.115915	10.5	10.5	10.5	0	0	0	0.925012	rs3832966:75614504:A:ACCCG
CAD	rs4925102:17596751:G:C	chr17_17596652_17598738	chr17_17872608_17877663	TOM1L2	72	55	2.31e-09	Pituitary	1.26567	1.25595	1.08747	-0.00971669	-0.178193	-0.168477	5.54e-27	96.5	137.5	93.5	0.15245	-0.01357	-0.16602	0.92729	rs9897596:17593453:T:C
CAD	rs4925102:17596751:G:C	chr17_17596652_17598738	chr17_17396193_17401704	RASD1	52	45	0.00042276	Stomach	0.351666	0.407404	0.508534	0.0557386	0.156869	0.10113	4.5e-07	96.5	137.5	93.5	0.15245	-0.01357	-0.16602	0.92729	rs9897596:17593453:T:C
CAD	rs4925102:17596751:G:C	chr17_17596652_17598738	chr17_17479425_17482308	PEMT	26	12	0.000568408	Whole_Blood	1.1802	1.07491	1.01255	-0.105288	-0.167648	-0.06236	6.71e-06	96.5	137.5	93.5	0.15245	-0.01357	-0.16602	0.92729	rs9897596:17593453:T:C
CAD	rs4925102:17596751:G:C	chr17_17596652_17598738	chr17_17483568_17487208	PEMT	29	24	0.000568408	Whole_Blood	1.1802	1.07491	1.01255	-0.105288	-0.167648	-0.06236	6.71e-06	96.5	137.5	93.5	0.15245	-0.01357	-0.16602	0.92729	rs9897596:17593453:T:C
CAD	rs4925102:17596751:G:C	chr17_17596652_17598738	chr17_17492930_17496982	PEMT	53	38	0.000568408	Whole_Blood	1.1802	1.07491	1.01255	-0.105288	-0.167648	-0.06236	6.71e-06	96.5	137.5	93.5	0.15245	-0.01357	-0.16602	0.92729	rs9897596:17593453:T:C
CAD	rs4925102:17596751:G:C	chr17_17596652_17598738	chr17_18010538_18012692	MYO15A	7	19	3.44e-05	Pituitary	0.314592	0.301763	0.308666	-0.012829	-0.00592573	0.00690329	0.227283	96.5	137.5	93.5	0.15245	-0.01357	-0.16602	0.92729	rs9897596:17593453:T:C
CAD	rs4925102:17596751:G:C	chr17_17596652_17598738	chr17_18020716_18022650	MYO15A	16	13	3.44e-05	Pituitary	0.314592	0.301763	0.308666	-0.012829	-0.00592573	0.00690329	0.227283	96.5	137.5	93.5	0.15245	-0.01357	-0.16602	0.92729	rs9897596:17593453:T:C
CAD	rs4925102:17596751:G:C	chr17_17596652_17598738	chr17_17989935_17993576	DRG2	22	24	0.000357037	Heart_Atrial_Appendage	1.23395	1.16711	1.07743	-0.0668352	-0.156522	-0.0896871	0.306631	96.5	137.5	93.5	0.15245	-0.01357	-0.16602	0.92729	rs9897596:17593453:T:C
BP	rs6120671:30131966:T:C	chr20_30131722_30132541	chr20_30325479_30336523	TPX2	43	25	0.000144475	Skin_Not_Sun_Exposed_Suprapubic	1.68794	1.69443	1.64633	0.00648759	-0.0416059	-0.0480935	3.48e-05	55	64	54.5	0.06472	-0.0039	-0.06862	0.92904	rs6060114:30169673:T:C
BP	rs6120670:30131935:G:C	chr20_30131722_30132541	chr20_30325479_30336523	TPX2	43	25	0.000157618	Skin_Sun_Exposed_Lower_leg	1.68794	1.69443	1.64633	0.00648759	-0.0416059	-0.0480935	3.48e-05	55	64	54.5	0.06472	-0.0039	-0.06862	0.92904	rs6060114:30169673:T:C
BP	rs6120671:30131966:T:C	chr20_30131722_30132541	chr20_30059979_30066439	REM1	43	19	0.000183894	Cells_Transformed_fibroblasts	0.335188	0.364761	0.313879	0.029573	-0.0213089	-0.050882	0.00840616	55	64	54.5	0.06472	-0.0039	-0.06862	0.92904	rs6060114:30169673:T:C
BP	rs6120670:30131935:G:C	chr20_30131722_30132541	chr20_30059979_30066439	REM1	43	19	0.000194212	Cells_Transformed_fibroblasts	0.335188	0.364761	0.313879	0.029573	-0.0213089	-0.050882	0.00840616	55	64	54.5	0.06472	-0.0039	-0.06862	0.92904	rs6060114:30169673:T:C
BP	rs17361375:83680329:G:A	chr15_83679428_83681101	chr15_83774750_83784871	TM6SF1	53	26	0.000339553	Artery_Aorta	0.959131	0.816903	1.02452	-0.142228	0.0653921	0.20762	7.01e-23	344.5	433	319	0.09904	-0.0333	-0.13234	0.931415	rs2034618:83799632:C:T
BP	rs17361375:83680329:G:A	chr15_83679428_83681101	chr15_83941634_83959957	BNC1	44	26	0.00021632	Heart_Atrial_Appendage	1.014	1.10534	1.05191	0.0913409	0.0379131	-0.0534278	2.04e-14	344.5	433	319	0.09904	-0.0333	-0.13234	0.931415	rs2034618:83799632:C:T
BP	rs17361375:83680329:G:A	chr15_83679428_83681101	chr15_83729615_83737691	BTBD1	34	31	6.38e-10	Nerve_Tibial	1.59199	1.53534	1.52047	-0.0566491	-0.0715201	-0.014871	0.00787259	344.5	433	319	0.09904	-0.0333	-0.13234	0.931415	rs2034618:83799632:C:T
BP	rs17037388:11858036:A:G	chr1_11857400_11858451	chr1_11117898_11122586	SRM	6	14	0.000469712	Cells_Transformed_fibroblasts	1.8974	1.80624	1.81786	-0.0911609	-0.0795423	0.0116186	0.547213	455	583	423.5	0.10745	-0.03108	-0.13853	0.932736	rs17367504:11862778:A:G
BP	rs1406920:30112090:G:A	chr20_30111060_30112287	chr20_30059979_30066439	REM1	25	24	0.000193912	Cells_Transformed_fibroblasts	0.335188	0.364761	0.313879	0.029573	-0.0213089	-0.050882	0.00840616	70.5	84	69.5	0.07511	-0.00612	-0.08123	0.936575	rs6060114:30169673:T:C
BP	rs6088462:30111640:T:C	chr20_30111060_30112287	chr20_30059979_30066439	REM1	25	24	0.000193912	Cells_Transformed_fibroblasts	0.335188	0.364761	0.313879	0.029573	-0.0213089	-0.050882	0.00840616	70.5	84	69.5	0.07511	-0.00612	-0.08123	0.936575	rs6060114:30169673:T:C
CAD	rs13430354:188234520:G:C	chr2_188234300_188234781	chr2_188283645_188318387	CALCRL	148	115	1.72e-15	Artery_Tibial	1.58027	1.21146	1.54164	-0.368807	-0.0386258	0.330181	3.97e-73	19.5	21	18.5	0.03067	-0.02172	-0.05239	0.947229	rs840616:188196469:T:C
CAD	rs13430354:188234520:G:C	chr2_188234300_188234781	chr2_188373878_188379560	TFPI	8	14	0.000774004	Testis	1.95711	1.88239	1.77418	-0.0747216	-0.182924	-0.108202	2.04e-32	19.5	21	18.5	0.03067	-0.02172	-0.05239	0.947229	rs840616:188196469:T:C
CAD	rs13430354:188234520:G:C	chr2_188234300_188234781	chr2_188387568_188421666	TFPI	53	57	0.000774004	Testis	1.95711	1.88239	1.77418	-0.0747216	-0.182924	-0.108202	2.04e-32	19.5	21	18.5	0.03067	-0.02172	-0.05239	0.947229	rs840616:188196469:T:C
BP	rs12439122:83956822:T:C	chr15_83956289_83956877	chr15_83774750_83784871	TM6SF1	41	29	9.41e-05	Uterus	0.959131	0.816903	1.02452	-0.142228	0.0653921	0.20762	7.01e-23	249	327	255	0.11793	0.0103	-0.10763	0.947376	rs2034618:83799632:C:T
BP	rs12439122:83956822:T:C	chr15_83956289_83956877	chr15_83729615_83737691	BTBD1	43	36	4.69e-07	Nerve_Tibial	1.59199	1.53534	1.52047	-0.0566491	-0.0715201	-0.014871	0.00787259	249	327	255	0.11793	0.0103	-0.10763	0.947376	rs2034618:83799632:C:T
BP	rs1042701:11422045:G:A	chr8_11421462_11422774	chr8_11310785_11319878	FAM167A	21	12	2.47e-08	Esophagus_Mucosa	0.915371	0.685695	0.656346	-0.229675	-0.259024	-0.0293488	2.26e-34	194	254	180	0.11651	-0.03235	-0.14886	0.955685	rs2898290:11433909:T:C
BP	rs7843987:11422130:T:C	chr8_11421462_11422774	chr8_11310785_11319878	FAM167A	21	12	2.47e-08	Esophagus_Mucosa	0.915371	0.685695	0.656346	-0.229675	-0.259024	-0.0293488	2.26e-34	194	254	180	0.11651	-0.03235	-0.14886	0.955685	rs2898290:11433909:T:C
BP	rs1042701:11422045:G:A	chr8_11421462_11422774	chr8_11321329_11340747	FAM167A	64	44	2.47e-08	Esophagus_Mucosa	0.915371	0.685695	0.656346	-0.229675	-0.259024	-0.0293488	2.26e-34	194	254	180	0.11651	-0.03235	-0.14886	0.955685	rs2898290:11433909:T:C
BP	rs7843987:11422130:T:C	chr8_11421462_11422774	chr8_11321329_11340747	FAM167A	64	44	2.47e-08	Esophagus_Mucosa	0.915371	0.685695	0.656346	-0.229675	-0.259024	-0.0293488	2.26e-34	194	254	180	0.11651	-0.03235	-0.14886	0.955685	rs2898290:11433909:T:C
BP	rs7822958:11422442:C:A	chr8_11421462_11422774	chr8_11310785_11319878	FAM167A	21	12	2.49e-08	Esophagus_Mucosa	0.915371	0.685695	0.656346	-0.229675	-0.259024	-0.0293488	2.26e-34	194	254	180	0.11651	-0.03235	-0.14886	0.955685	rs2898290:11433909:T:C
BP	rs7822958:11422442:C:A	chr8_11421462_11422774	chr8_11321329_11340747	FAM167A	64	44	2.49e-08	Esophagus_Mucosa	0.915371	0.685695	0.656346	-0.229675	-0.259024	-0.0293488	2.26e-34	194	254	180	0.11651	-0.03235	-0.14886	0.955685	rs2898290:11433909:T:C
BP	rs7822958:11422442:C:A	chr8_11421462_11422774	chr8_11696431_11727676	CTSB	35	25	0.000141411	Spleen	2.59175	2.59647	2.65986	0.00471943	0.068104	0.0633845	1.56e-14	194	254	180	0.11651	-0.03235	-0.14886	0.955685	rs2898290:11433909:T:C
BP	rs1042701:11422045:G:A	chr8_11421462_11422774	chr8_11696431_11727676	CTSB	35	25	0.000141556	Spleen	2.59175	2.59647	2.65986	0.00471943	0.068104	0.0633845	1.56e-14	194	254	180	0.11651	-0.03235	-0.14886	0.955685	rs2898290:11433909:T:C
BP	rs7843987:11422130:T:C	chr8_11421462_11422774	chr8_11696431_11727676	CTSB	35	25	0.000141556	Spleen	2.59175	2.59647	2.65986	0.00471943	0.068104	0.0633845	1.56e-14	194	254	180	0.11651	-0.03235	-0.14886	0.955685	rs2898290:11433909:T:C
BP	rs1042701:11422045:G:A	chr8_11421462_11422774	chr8_11617881_11629151	NEIL2	27	20	7.24e-06	Heart_Atrial_Appendage	0.975229	1.02714	1.03418	0.0519085	0.0589553	0.00704678	7.92e-11	194	254	180	0.11651	-0.03235	-0.14886	0.955685	rs2898290:11433909:T:C
BP	rs7843987:11422130:T:C	chr8_11421462_11422774	chr8_11617881_11629151	NEIL2	27	20	7.24e-06	Heart_Atrial_Appendage	0.975229	1.02714	1.03418	0.0519085	0.0589553	0.00704678	7.92e-11	194	254	180	0.11651	-0.03235	-0.14886	0.955685	rs2898290:11433909:T:C
BP	rs7822958:11422442:C:A	chr8_11421462_11422774	chr8_11617881_11629151	NEIL2	27	20	7.26e-06	Heart_Atrial_Appendage	0.975229	1.02714	1.03418	0.0519085	0.0589553	0.00704678	7.92e-11	194	254	180	0.11651	-0.03235	-0.14886	0.955685	rs2898290:11433909:T:C
BP	rs1042701:11422045:G:A	chr8_11421462_11422774	chr8_11348127_11352233	BLK	12	9	7.79e-11	Cells_Transformed_fibroblasts	0.321516	0.352117	0.312745	0.0306011	-0.00877027	-0.0393714	0.341425	194	254	180	0.11651	-0.03235	-0.14886	0.955685	rs2898290:11433909:T:C
BP	rs7843987:11422130:T:C	chr8_11421462_11422774	chr8_11348127_11352233	BLK	12	9	7.8e-11	Cells_Transformed_fibroblasts	0.321516	0.352117	0.312745	0.0306011	-0.00877027	-0.0393714	0.341425	194	254	180	0.11651	-0.03235	-0.14886	0.955685	rs2898290:11433909:T:C
BP	rs7822958:11422442:C:A	chr8_11421462_11422774	chr8_11348127_11352233	BLK	12	9	7.84e-11	Cells_Transformed_fibroblasts	0.321516	0.352117	0.312745	0.0306011	-0.00877027	-0.0393714	0.341425	194	254	180	0.11651	-0.03235	-0.14886	0.955685	rs2898290:11433909:T:C
BP	rs1042701:11422045:G:A	chr8_11421462_11422774	chr8_11657546_11669667	FDFT1	17	11	1.32e-05	Artery_Tibial	1.78013	1.70256	1.75624	-0.0775648	-0.023883	0.0536817	0.860984	194	254	180	0.11651	-0.03235	-0.14886	0.955685	rs2898290:11433909:T:C
BP	rs7822958:11422442:C:A	chr8_11421462_11422774	chr8_11657546_11669667	FDFT1	17	11	1.32e-05	Artery_Tibial	1.78013	1.70256	1.75624	-0.0775648	-0.023883	0.0536817	0.860984	194	254	180	0.11651	-0.03235	-0.14886	0.955685	rs2898290:11433909:T:C
BP	rs7843987:11422130:T:C	chr8_11421462_11422774	chr8_11657546_11669667	FDFT1	17	11	1.32e-05	Artery_Tibial	1.78013	1.70256	1.75624	-0.0775648	-0.023883	0.0536817	0.860984	194	254	180	0.11651	-0.03235	-0.14886	0.955685	rs2898290:11433909:T:C
BP	rs6962314:27170159:C:T	chr7_27169594_27171053	chr7_27134280_27160431	HOXA2	499	328	2.78e-12	Artery_Tibial	0.517415	0.375573	0.438728	-0.141842	-0.0786872	0.0631548	2.18e-05	276	361	281	0.11623	0.00777	-0.10846	0.955901	rs6969780:27159136:G:C
CAD	rs472109:9770318:G:C	chr11_9769741_9770386	chr11_9680933_9763531	SWAP70	1037	777	2.78e-06	Skin_Sun_Exposed_Lower_leg	1.74923	1.74729	1.759	-0.00194852	0.00976548	0.011714	0.00240646	29	33	23.5	0.05436	-0.08795	-0.14231	0.955998	rs10840293:9751196:G:A
BP	rs1075619:83781474:T:C	chr15_83780958_83781910	chr15_83941634_83959957	BNC1	41	29	0.000133257	Heart_Atrial_Appendage	1.014	1.10534	1.05191	0.0913409	0.0379131	-0.0534278	2.04e-14	284	364.5	286	0.10805	0.00304	-0.10501	0.957675	rs2034618:83799632:C:T
BP	rs1075619:83781474:T:C	chr15_83780958_83781910	chr15_83729615_83737691	BTBD1	101	73	5.68e-09	Nerve_Tibial	1.59199	1.53534	1.52047	-0.0566491	-0.0715201	-0.014871	0.00787259	284	364.5	286	0.10805	0.00304	-0.10501	0.957675	rs2034618:83799632:C:T
BP	rs1876490:73052351:G:A	chr2_73052314_73053350	chr2_73440091_73443458	SMYD5	16	5	0.000816364	Colon_Sigmoid	0.942881	0.898184	0.917172	-0.0446967	-0.0257091	0.0189876	0.0186461	143	196	146.5	0.13611	0.01043	-0.12568	0.957675	rs1876487:73114352:A:C
BP	rs1075619:83781474:T:C	chr15_83780958_83781910	chr15_83678102_83681815	C15orf40	53	26	0.000896605	Brain_Caudate_basal_ganglia	0.960885	0.842167	0.763507	-0.118717	-0.197377	-0.0786602	0.075679	284	364.5	286	0.10805	0.00304	-0.10501	0.957675	rs2034618:83799632:C:T
BP	rs72904726:51339332:T:C	chr1_51338903_51339885	chr1_51431541_51448727	CDKN2C	16	17	0.000266204	Esophagus_Gastroesophageal_Junction	1.36634	1.09707	1.16743	-0.269279	-0.198911	0.0703679	4.61e-09	91	109.5	87	0.07957	-0.01931	-0.09888	0.958587	rs147696085:51021867:G:A
BP	rs6058148:30175799:A:G	chr20_30175207_30176258	chr20_30325479_30336523	TPX2	13	7	1.2e-05	Skin_Not_Sun_Exposed_Suprapubic	1.68794	1.69443	1.64633	0.00648759	-0.0416059	-0.0480935	3.48e-05	44.5	53	39.5	0.07438	-0.05055	-0.12493	0.964825	rs6060114:30169673:T:C
BP	rs4846049:11850365:T:G	chr1_11850114_11851707	chr1_11855131_11869579	MTHFR	276	202	4.87e-05	Cells_Transformed_fibroblasts	0.741395	0.610639	0.772778	-0.130756	0.0313828	0.162139	4.9e-20	133	182	129.5	0.13535	-0.01149	-0.14684	0.96679	rs4846049:11850365:T:G
BP	rs4846049:11850365:T:G	chr1_11850114_11851707	chr1_11739774_11742498	MAD2L2	13	8	0.000185676	Cells_EBV-transformed_lymphocytes	1.24569	1.25619	1.34118	0.0105033	0.0954857	0.0849824	2.26e-08	133	182	129.5	0.13535	-0.01149	-0.14684	0.96679	rs4846049:11850365:T:G
BP	rs4846049:11850365:T:G	chr1_11850114_11851707	chr1_11749855_11754582	MAD2L2	12	15	0.000185676	Cells_EBV-transformed_lymphocytes	1.24569	1.25619	1.34118	0.0105033	0.0954857	0.0849824	2.26e-08	133	182	129.5	0.13535	-0.01149	-0.14684	0.96679	rs4846049:11850365:T:G
CAD	rs17465940:222836996:A:G	chr1_222836212_222837480	chr1_222880562_222888825	AIDA	16	11	1.35e-06	Esophagus_Muscularis	1.03789	1.52989	1.48553	0.491997	0.447631	-0.0443657	5.21e-19	43.5	61.5	44	0.14752	0.00485	-0.14267	0.973746	rs67180937:222823743:T:G
CAD	rs17465940:222836996:A:G	chr1_222836212_222837480	chr1_222880562_222888825	BROX	16	11	0.000854034	Heart_Atrial_Appendage	1.18192	1.24932	1.20631	0.0673995	0.0243904	-0.0430091	2.27e-08	43.5	61.5	44	0.14752	0.00485	-0.14267	0.973746	rs67180937:222823743:T:G
CAD	rs17465940:222836996:A:G	chr1_222836212_222837480	chr1_222815909_222821718	MIA3	16	11	1.56e-08	Nerve_Tibial	1.27517	1.21559	1.25593	-0.0595756	-0.0192409	0.0403347	0.715456	43.5	61.5	44	0.14752	0.00485	-0.14267	0.973746	rs67180937:222823743:T:G
BP	rs73099903:53440779:C:T	chr12_53440530_53441747	chr12_53397733_53403941	EIF4B	84	49	7.94e-08	Skin_Sun_Exposed_Lower_leg	1.88054	2.04103	1.87035	0.160485	-0.0101941	-0.170679	2.88e-82	72.5	101	74.5	0.14231	0.01166	-0.13065	0.975338	rs73099903:53440779:C:T
BP	rs73099903:53440779:C:T	chr12_53440530_53441747	chr12_53313669_53325218	KRT8	57	40	0.000348957	Colon_Transverse	1.74516	1.51228	1.17507	-0.232877	-0.570093	-0.337216	2.02e-54	72.5	101	74.5	0.14231	0.01166	-0.13065	0.975338	rs73099903:53440779:C:T
BP	rs73099903:53440779:C:T	chr12_53440530_53441747	chr12_53336896_53348199	KRT8	68	47	0.000348957	Colon_Transverse	1.74516	1.51228	1.17507	-0.232877	-0.570093	-0.337216	2.02e-54	72.5	101	74.5	0.14231	0.01166	-0.13065	0.975338	rs73099903:53440779:C:T
BP	rs13084436:42017537:T:A	chr3_42016496_42017655	chr3_42000806_42005426	ULK4	18	9	1.26e-28	Cells_Transformed_fibroblasts	0.707558	0.678014	0.751008	-0.0295434	0.0434503	0.0729937	0.0587672	59	74.5	53.5	0.0998	-0.04175	-0.14155	0.975449	rs3774372:41877414:T:C
BP	rs73073252:42016891:C:T	chr3_42016496_42017655	chr3_42000806_42005426	ULK4	18	9	1.32e-28	Cells_Transformed_fibroblasts	0.707558	0.678014	0.751008	-0.0295434	0.0434503	0.0729937	0.0587672	59	74.5	53.5	0.0998	-0.04175	-0.14155	0.975449	rs3774372:41877414:T:C
BP	rs2522057:131801947:G:C	chr5_131801685_131802823	chr5_131809694_131829136	IRF1	674	456	0.000346758	Skin_Sun_Exposed_Lower_leg	1.02113	2.22509	1.84033	1.20396	0.819196	-0.384768	0	89.5	123	89.5	0.13677	0	-0.13677	0.976717	rs2188962:131770805:C:T
BP	rs2522057:131801947:G:C	chr5_131801685_131802823	chr5_131591965_131611765	PDLIM4	61	60	2.75e-09	Skin_Sun_Exposed_Lower_leg	1.83776	2.00171	1.80149	0.163955	-0.0362628	-0.200218	3.99e-57	89.5	123	89.5	0.13677	0	-0.13677	0.976717	rs2188962:131770805:C:T
BP	rs2522057:131801947:G:C	chr5_131801685_131802823	chr5_131556388_131564835	P4HA2	26	27	5.04e-16	Thyroid	1.32386	1.3718	1.46482	0.0479414	0.140962	0.0930204	2.04e-19	89.5	123	89.5	0.13677	0	-0.13677	0.976717	rs2188962:131770805:C:T
BP	rs2522057:131801947:G:C	chr5_131801685_131802823	chr5_132071478_132075298	KIF3A	10	10	0.000208011	Skin_Sun_Exposed_Lower_leg	0.902056	0.780938	0.771277	-0.121118	-0.130779	-0.00966026	0.0172752	89.5	123	89.5	0.13677	0	-0.13677	0.976717	rs2188962:131770805:C:T
BP	rs2522057:131801947:G:C	chr5_131801685_131802823	chr5_131627616_131635384	SLC22A4	32	24	2.65e-07	Muscle_Skeletal	0.97024	0.952475	0.933863	-0.0177643	-0.0363762	-0.0186119	0.31299	89.5	123	89.5	0.13677	0	-0.13677	0.976717	rs2188962:131770805:C:T
BP	rs2522057:131801947:G:C	chr5_131801685_131802823	chr5_131702889_131706878	SLC22A5	14	12	3.59e-17	Skin_Sun_Exposed_Lower_leg	0.523948	0.511282	0.494343	-0.0126664	-0.0296051	-0.0169386	0.383538	89.5	123	89.5	0.13677	0	-0.13677	0.976717	rs2188962:131770805:C:T
BP	rs72654647:25022314:G:A	chr1_25021937_25022508	chr1_24967431_24978453	SRRM1	289	222	0.000908613	Testis	1.52504	1.49727	1.54976	-0.0277703	0.0247175	0.0524877	0.00912488	34.5	42.5	30.5	0.08826	-0.05192	-0.14018	0.980003	rs6686889:25030470:C:T
BP	rs4292:61554341:C:T	chr17_61553912_61555189	chr17_61902686_61910284	FTSJ3	15	10	2.02e-07	Esophagus_Mucosa	1.44873	1.40112	1.4467	-0.0476102	-0.00202652	0.0455837	0.768846	79.5	106	75	0.12358	-0.02499	-0.14857	0.982425	rs4308:61559625:A:G
BP	rs4291:61554194:T:A	chr17_61553912_61555189	chr17_61902686_61910284	FTSJ3	15	10	2.21e-06	Esophagus_Muscularis	1.44873	1.40112	1.4467	-0.0476102	-0.00202652	0.0455837	0.768846	79.5	106	75	0.12358	-0.02499	-0.14857	0.982425	rs4308:61559625:A:G
BP	rs368985708:30102619:A:ACCT	chr20_30101766_30103271	chr20_30325479_30336523	TPX2	12	9	5.2e-05	Skin_Not_Sun_Exposed_Suprapubic	1.68794	1.69443	1.64633	0.00648759	-0.0416059	-0.0480935	3.48e-05	170	213.5	161.5	0.09843	-0.02215	-0.12058	0.985043	rs6060114:30169673:T:C
BP	rs6088438:30102177:A:G	chr20_30101766_30103271	chr20_30325479_30336523	TPX2	12	9	6.41e-05	Skin_Not_Sun_Exposed_Suprapubic	1.68794	1.69443	1.64633	0.00648759	-0.0416059	-0.0480935	3.48e-05	170	213.5	161.5	0.09843	-0.02215	-0.12058	0.985043	rs6060114:30169673:T:C
BP	rs368985708:30102619:A:ACCT	chr20_30101766_30103271	chr20_30059979_30066439	REM1	63	38	0.000501248	Cells_Transformed_fibroblasts	0.335188	0.364761	0.313879	0.029573	-0.0213089	-0.050882	0.00840616	170	213.5	161.5	0.09843	-0.02215	-0.12058	0.985043	rs6060114:30169673:T:C
CAD	rs62293987:132269362:C:A	chr3_132268256_132270112	chr3_132376944_132381787	UBA5	21	13	0.000309451	Lung	1.13549	1.01051	1.05588	-0.124985	-0.0796146	0.0453708	0.271175	116.5	158	114	0.13136	-0.00934	-0.1407	0.988409	rs10512861:132257961:G:T
CAD	rs10935018:132268469:C:T	chr3_132268256_132270112	chr3_132376944_132381787	UBA5	21	13	0.000583095	Artery_Tibial	1.13549	1.01051	1.05588	-0.124985	-0.0796146	0.0453708	0.271175	116.5	158	114	0.13136	-0.00934	-0.1407	0.988409	rs10512861:132257961:G:T
BP	rs13280813:11425105:G:T	chr8_11424676_11425332	chr8_11310785_11319878	FAM167A	18	7	4.41e-08	Esophagus_Mucosa	0.915371	0.685695	0.656346	-0.229675	-0.259024	-0.0293488	2.26e-34	63.5	85.5	65	0.12746	0.00998	-0.11748	0.993934	rs2898290:11433909:T:C
BP	rs13280813:11425105:G:T	chr8_11424676_11425332	chr8_11321329_11340747	FAM167A	68	41	4.41e-08	Esophagus_Mucosa	0.915371	0.685695	0.656346	-0.229675	-0.259024	-0.0293488	2.26e-34	63.5	85.5	65	0.12746	0.00998	-0.11748	0.993934	rs2898290:11433909:T:C
BP	rs13280813:11425105:G:T	chr8_11424676_11425332	chr8_11696431_11727676	CTSB	50	34	0.000241178	Spleen	2.59175	2.59647	2.65986	0.00471943	0.068104	0.0633845	1.56e-14	63.5	85.5	65	0.12746	0.00998	-0.11748	0.993934	rs2898290:11433909:T:C
BP	rs13280813:11425105:G:T	chr8_11424676_11425332	chr8_11617881_11629151	NEIL2	35	34	4.05e-06	Heart_Atrial_Appendage	0.975229	1.02714	1.03418	0.0519085	0.0589553	0.00704678	7.92e-11	63.5	85.5	65	0.12746	0.00998	-0.11748	0.993934	rs2898290:11433909:T:C
BP	rs13280813:11425105:G:T	chr8_11424676_11425332	chr8_11657546_11669667	FDFT1	24	13	1.52e-05	Adipose_Subcutaneous	1.78013	1.70256	1.75624	-0.0775648	-0.023883	0.0536817	0.860984	63.5	85.5	65	0.12746	0.00998	-0.11748	0.993934	rs2898290:11433909:T:C
BP	rs11643209:75331044:T:G	chr16_75330409_75331056	chr16_75597772_75605126	GABARAPL2	25	41	0.000580745	Artery_Aorta	1.7654	2.06022	1.86354	0.294822	0.0981422	-0.196679	5.87e-77	25	31.5	23	0.09691	-0.03476	-0.13167	0.995574	rs11643209:75331044:T:G
CAD	rs11643209:75331044:T:G	chr16_75330409_75331056	chr16_75597772_75605126	GABARAPL2	25	41	0.000580745	Artery_Aorta	1.7654	2.06022	1.86354	0.294822	0.0981422	-0.196679	5.87e-77	25	31.5	23	0.09691	-0.03476	-0.13167	0.995574	rs11643209:75331044:T:G
BP	rs113289271:11881947:C:CAG	chr1_11881282_11882437	chr1_11794559_11801950	AGTRAP	57	38	0.000325366	Ovary	1.16144	1.17196	1.43174	0.0105288	0.270304	0.259775	2.52e-60	186.5	243.5	182.5	0.11528	-0.00936	-0.12464	0.999408	rs17367504:11862778:A:G
BP	rs6699618:11881441:C:G	chr1_11881282_11882437	chr1_11855131_11869579	MTHFR	227	153	8.86e-06	Cells_Transformed_fibroblasts	0.741395	0.610639	0.772778	-0.130756	0.0313828	0.162139	4.9e-20	186.5	243.5	182.5	0.11528	-0.00936	-0.12464	0.999408	rs17367504:11862778:A:G
BP	rs6669371:11882142:T:G	chr1_11881282_11882437	chr1_11855131_11869579	MTHFR	227	153	9.18e-06	Cells_Transformed_fibroblasts	0.741395	0.610639	0.772778	-0.130756	0.0313828	0.162139	4.9e-20	186.5	243.5	182.5	0.11528	-0.00936	-0.12464	0.999408	rs17367504:11862778:A:G
BP	rs113289271:11881947:C:CAG	chr1_11881282_11882437	chr1_11855131_11869579	MTHFR	227	153	2.92e-05	Cells_Transformed_fibroblasts	0.741395	0.610639	0.772778	-0.130756	0.0313828	0.162139	4.9e-20	186.5	243.5	182.5	0.11528	-0.00936	-0.12464	0.999408	rs17367504:11862778:A:G
