# Supplementary material for: Integrative analysis of vascular endothelial cell genomic features identifies AIDA as a coronary artery disease candidate gene
Source: Genome Biol. 2019 Jul 8;20:133. doi: 10.1186/s13059-019-1749-5 (PMC6613242; doi:10.1186/s13059-019-1749-5)
Supplement: Supplementary file 12 — Definition of the headers used in Additional file 11. (XLSX 9 kb) [file 13059_2019_1749_MOESM12_ESM.xlsx]

## Sheet: HeadersDefinitions
Additional file 12. Definition of the headers used in Additional file 11.
Header	Definition
Phenotype	The locus is associated wih coronary artery disease (CAD) or blood pressure (BP)
SNP	The variant (sentinel or linkage disequilibrium proxy) associated with CAD and/or BP that is located in the ATACseq peak and an eQTL for the gene
ATACseq_peak_hg19	Coordinates (hg19) of the ATACseq peak that contains the SNP in column #2
GenePromoter_hg19	Coordinates (hg19) of the promoter of the gene linked to the ATACseq peak by HiC loops
Gene	Gene expressed in endothelial teloHAEC cells that is associated with the SNP genotypes (GTEx eQTL) and linked to the ATACseq peak by HiC loops
Nb_reads_HiC_NT	Number of hybrid HiC reads that link ATACseq peak and gene promoter in non-treated teloHAEC
Nb_reads_HiC_4h	Number of hybrid HiC reads that link ATACseq peak and gene promoter in teloHAEC treated for 4 hours with TNFalpha
GTEx_eQTL_Pvalue	Association P-value (non-corrected) of the association between the SNP genotypes and the expression of the gene in GTEx
GTEx_tissue	Tissue in which the SNP is associated with the expression of the gene in GTEx
mean_log_FPKM_NT	Mean expression level (log10(FPKM)) of the gene in non-treated teloHAEC
mean_log_FPKM_4h	Mean expression level (log10(FPKM)) of the gene in teloHAEC treated for 4 hours with TNFalpha
mean_log_FPKM_24h	Mean expression level (log10(FPKM)) of the gene in teloHAEC treated for 24 hours with TNFalpha
RNAseq_LFC_NT_4h	Log10 fold change of expression levels comparing non-treated and teloHEAC treated for 4 hours with TNFalpha
RNAseq_LFC_NT_24h	Log10 fold change of expression levels comparing non-treated and teloHEAC treated for 24 hours with TNFalpha
RNAseq_LFC_4h_24h	Log10 fold change of expression levels comparing teloHEAC treated for 4 hours or 24 hours with TNFalpha
RNAseq_FDR	False discovery rate for the expression of the gene comparing non-treated teloHAEC with teloHAEC treated for 4 or 24 hours with TNFalpha
mean_readsATAC_NT	Mean number of reads in the ATACseq peak in non-treated teloHAEC
mean_readsATAC_4h	Mean number of reads in the ATACseq peak in teloHAEC treated for 4 hours in teloHAEC
mean_readsATAC_24h	Mean number of reads in the ATACseq peak in teloHAEC treated for 24 hours in teloHAEC
log10FC_wt_4h	Log10 fold change of ATACseq peak signal comparing non-treated and teloHEAC treated for 4 hours with TNFalpha
log10FC_wt_24h	Log10 fold change of ATACseq peak signal comparing non-treated and teloHEAC treated for 24 hours with TNFalpha
log10FC_4h_24h	Log10 fold change of ATACseq peak signal comparing teloHEAC treated for 4 hours or 24 hours with TNFalpha
ATACseq_FDR	False discovery rate for ATACseq peak signal comparing non-treated teloHAEC with teloHAEC treated for 4 or 24 hours with TNFalpha
SentinelSNP_fromGWAS	The sentinel CAD or BP variant reported in previous GWAS
