# Supplementary material for: Integrative analysis of vascular endothelial cell genomic features identifies AIDA as a coronary artery disease candidate gene
Source: Genome Biol. 2019 Jul 8;20:133. doi: 10.1186/s13059-019-1749-5 (PMC6613242; doi:10.1186/s13059-019-1749-5)
Supplement: Supplementary file 13 — Detailed steps to generate and integrate the GWAS SNP, RNAseq, ATACseq, eQTL, and HiC data. (XLSX 9 kb) [file 13059_2019_1749_MOESM13_ESM.xlsx]

## Sheet: DetailedFilteringSteps
Additional file 13. Detailed steps to generate and integrate the GWAS SNP, RNAseq, ATACseq, eQTL, and HiC data.
STEPS
1. Hi-C loops that connect teloHAEC ATAC-seq peaks (generated in this study) and gene promoters (using definitions from the Eukaryotic Promoter Database (https://epd.epfl.ch//index.php)) were identified using hichipper (default parameters). We prioritized loops supported by at least 20 reads (when summing data over all replicates from non-treated and 4hrs TNFalpha-treated teloHAEC.
2. Using our own RNAseq data, we removed genes that were not expressed or expressed at low levels in teloHAEC (lower 10 percentiles).
3. We downloaded GTEx results for all tissues (version 6) from https://www.gtexportal.org/home/. We only considered eQTL results if the P-values <0.001.
4. Using bedtools (v2.26), we prioritized Hi-C loops identified in step #1 above that start at ATACseq peaks that contain at least 1 SNP associated with CAD or BP. CAD SNPs were identified in van der Harst and Verwei (Circ. Res., 2018) and BP SNPs were identified in Evangelou et al. (Nature Genet., 2018). We considered sentinel GWAS variants, as well as variants in strong linkage disequilibrium (…
5. The 4 steps above yielded 991 high-quality combinations of SNPs - ATACseq peaks - genes linked by Hi-C loops and eQTL evidence. To further document these combinations, we added the RNAseq expression levels and ATACseq results generated in teloHAEC in this study.
