# Supplementary material for: Integrative analysis of vascular endothelial cell genomic features identifies AIDA as a coronary artery disease candidate gene
Source: Genome Biol. 2019 Jul 8;20:133. doi: 10.1186/s13059-019-1749-5 (PMC6613242; doi:10.1186/s13059-019-1749-5)
Supplement: Supplementary file 15 — Primers sequences for quantitative PCR. (XLSX 10 kb) [file 13059_2019_1749_MOESM15_ESM.xlsx]

## Sheet: Sheet1
Additional file 15. Primers sequences for quantitative PCR.
Ensembl Gene ID (GRCh37)	HGCN Gene Name	HGNC Gene Symbol	Primer pair	Forward primer	Reverse primer
ENSG00000111640	glyceraldehyde-3-phosphate dehydrogenase	GAPDH	GAPDH-001	GACAGTCAGCCGCATCTTC	GCAACAATATCCACTTTACCAGAG
ENSG00000165704	hypoxanthine phosphoribosyltransferase 1	HPRT1	HPRT1-001	TGGCGTCGTGATTAGTGATG	CAGAGGGCTACAATGTGATGG
ENSG00000112592	TATA box binding protein	TBP	TBP-001	CGAATATAATCCCAAGCGGTTT	GTGGTTCGTGGCTCTCTTATCC
ENSG00000186063	axin interactor, dorsalization associated	AIDA	AIDA-001	GCAAGACATCTACAAAAGGAGG	TCTTGAGACTGTGTGGACTG
ENSG00000186063	axin interactor, dorsalization associated	AIDA	AIDA-002	TCCTGTGGCTTCAAGAAAAGA	AAGAAGATAGCTGCACCTTTGG
