# Supplementary material for: Integrative analysis of vascular endothelial cell genomic features identifies AIDA as a coronary artery disease candidate gene
Source: Genome Biol. 2019 Jul 8;20:133. doi: 10.1186/s13059-019-1749-5 (PMC6613242; doi:10.1186/s13059-019-1749-5)
Supplement: Supplementary file 16 — Primers used to generate indels in teloHAEC. (XLSX 8 kb) [file 13059_2019_1749_MOESM16_ESM.xlsx]

## Sheet: Sheet1
Additional file 16. Primers used to generate indels in teloHAEC.
sgRNA-related primers
Primer name	Sequence
chr1_222827855_222828970_enh_sgR1_top	caccGTTACATTTAGTGGACACGG
chr1_222827855_222828970_enh_sgR1_bottom	aaacCCGTGTCCACTAAATGTAAC
chr1_222827855_222828970_enh_sgL1_top	caccgAGATTTTCCAGGTTTTGTTC
chr1_222827855_222828970_enh_sgL1_bottom	aaacGAACAAAACCTGGAAAATCTc
PCR primers
Primer name	Sequence
chr1_222827855_222828970_out_out_Fwd	TGATGGATGTCTCTCGGGTA
chr1_222827855_222828970_out_out_Rev	CTGAAGCAGGACAGGCATTT
